# Supplementary material for: DEPDC1 as a metabolic target regulates glycolysis in renal cell carcinoma through AKT/mTOR/HIF1α pathway
Source: Cell Death Dis. 2024 Jul 27;15(7):533. doi: 10.1038/s41419-024-06913-1 (PMC11283501; doi:10.1038/s41419-024-06913-1)
Supplement: Supplementary file 9 — Table S4 [file 41419_2024_6913_MOESM9_ESM.xlsx]

## Sheet: GSEA-Glycolysis
Table S4. 200 glycolysis genes from MSigDB.
HALLMARK_GLYCOLYSIS
ABCB6	CLDN9	GOT1	NANP	SDHC
ADORA2B	CLN6	GOT2	NASP	SLC16A3
AGL	COG2	GPC1	NDST3	SLC25A10
AGRN	COL5A1	GPC3	NDUFV3	SLC25A13
AK3	COPB2	GPC4	NOL3	SLC35A3
AK4	CTH	GPR87	NSDHL	SLC37A4
AKR1A1	CXCR4	GUSB	NT5E	SOD1
ALDH7A1	CYB5A	GYS1	P4HA1	SOX9
ALDH9A1	DCN	GYS2	P4HA2	SPAG4
ALDOA	DDIT4	HAX1	PAM	SRD5A3
ALDOB	DEPDC1	HDLBP	PAXIP1	STC1
ALG1	DLD	HK2	PC	STC2
ANG	DPYSL4	HMMR	PDK3	STMN1
ANGPTL4	DSC2	HOMER1	PFKFB1	TALDO1
ANKZF1	ECD	HS2ST1	PFKP	TFF3
ARPP19	EFNA3	HS6ST2	PGAM1	TGFA
ARTN	EGFR	HSPA5	PGAM2	TGFBI
AURKA	EGLN3	IDH1	PGK1	TKTL1
B3GALT6	ELF3	IDUA	PGLS	TPBG
B3GAT1	ENO1	IER3	PGM2	TPI1
B3GAT3	ENO2	IGFBP3	PHKA2	TPST1
B3GNT3	ERO1A	IL13RA1	PKM	TXN
B4GALT1	EXT1	IRS2	PKP2	UGP2
B4GALT2	EXT2	ISG20	PLOD1	VCAN
B4GALT4	FAM162A	KDELR3	PLOD2	VEGFA
B4GALT7	FBP2	KIF20A	PMM2	VLDLR
BIK	FKBP4	KIF2A	POLR3K	XYLT2
BPNT1	FUT8	LCT	PPFIA4	ZNF292
CACNA1H	G6PD	LDHA	PPIA
CAPN5	GAL3ST1	LDHC	PPP2CB
CASP6	GALE	LHPP	PRPS1
CD44	GALK1	LHX9	PSMC4
CDK1	GALK2	MDH1	PYGB
CENPA	GAPDHS	MDH2	PYGL
CHPF	GCLC	ME1	QSOX1
CHPF2	GFPT1	ME2	RARS1
CHST1	GFUS	MED24	RBCK1
CHST12	GLCE	MERTK	RPE
CHST2	GLRX	MET	RRAGD
CHST4	GMPPA	MIF	SAP30
CHST6	GMPPB	MIOX	SDC1
CITED2	GNE	MPI	SDC2
CLDN3	GNPDA1	MXI1	SDC3
