# Supplementary material for: DEPDC1 as a metabolic target regulates glycolysis in renal cell carcinoma through AKT/mTOR/HIF1α pathway
Source: Cell Death Dis. 2024 Jul 27;15(7):533. doi: 10.1038/s41419-024-06913-1 (PMC11283501; doi:10.1038/s41419-024-06913-1)
Supplement: Supplementary file 10 — Table S5 [file 41419_2024_6913_MOESM10_ESM.xlsx]

## Sheet: sheet1
Table S5. sh sequences, OE sequences, si sequences
sh-NC-F	CCGGCCTAAGGTTAAGTCGCCCTCGCTCGAGCGAGGGCGACTTAACCTTAGGTTTTTTG
sh-NC-R	AATTCAAAAAACCTAAGGTTAAGTCGCCCTCGCTCGAGCGAGGGCGACTTAACCTTAGG
sh-DEPDC1#1-F	CCGGTCAGAACAATCGCAGATTATTCTCGAGAATAATCTGCGATTGTTCTGATTTTTTG
sh-DEPDC1#1-R	AATTCAAAAAATCAGAACAATCGCAGATTATTCTCGAGAATAATCTGCGATTGTTCTGA
sh-DEPDC1#2-F	CCGGGACCTCCCTCACTGGGTATTACTCGAGTAATACCCAGTGAGGGAGGTCTTTTTTG
sh-DEPDC1#2-R	AATTCAAAAAAGACCTCCCTCACTGGGTATTACTCGAGTAATACCCAGTGAGGGAGGTC
sh-DEPDC1#3-F	CCGGGATTGGCTTTATGACCTATTACTCGAGTAATAGGTCATAAAGCCAATCTTTTTTG
sh-DEPDC1#3-R	AATTCAAAAAAGATTGGCTTTATGACCTATTACTCGAGTAATAGGTCATAAAGCCAATC
OE-DEPDC1	ATGGAGAGTCAGGGTGTGCCTCCCGGGCCTTATCGGGCCACCAAGCTGTGGAATGAAGTTACCACATCTTTTCGAGCAGGAATGCCTCTAAGAAAACACAGACAACACTTTAAAAAATATGGCAATTGTTTCACAGCAGGAGAAGCAGTGGATTGGCTTTATGACCTATTAAGAAATAATAGCAATTTTGGTCCTGAAGTTACAAGGCAACAGACTATCCAACTGTTGAGGAAATTTCTTAAGAATCATGTAATTGAAGATATCAAAGGGAGGTGGGGATCAGAAAATGTTGATGATAACAACCAGCTCTTCAGATTTCCTGCAACTTCGCCACTTAAAACTCTACCACGAAGGTATCCAGAATTGAGAAAAAACAACATAGAGAACTTTTCCAAAGAT…
si-NC-F	UUCUCCGAACGUGUCACGUTT
si-NC-R	ACGUGACACGUUCGGAGAATT
si-DEPDC1#1-F	CGAGAUGUAUUCAGAACAAUC
si-DEPDC1#1-R	UUGUUCUGAAUACAUCUCGUU
si-DEPDC1#2-F	GGAAGAUGUUGAAGAAGUUUG
si-DEPDC1#2-R	AACUUCUUCAACAUCUUCCUG
si-DEPDC1#3-F	GUUCCGUAGUCUAAGAUAAUU
si-DEPDC1#3-R	UUAUCUUAGACUACGGAACUU
