# Supplementary material for: DEPDC1 as a metabolic target regulates glycolysis in renal cell carcinoma through AKT/mTOR/HIF1α pathway
Source: Cell Death Dis. 2024 Jul 27;15(7):533. doi: 10.1038/s41419-024-06913-1 (PMC11283501; doi:10.1038/s41419-024-06913-1)
Supplement: Supplementary file 11 — Table S6 [file 41419_2024_6913_MOESM11_ESM.xlsx]

## Sheet: Sheet1
Table S6. qRT-PCR primer
DEPDC1-F	TGCCATGAAGTGCCTAGCAA
DEPDC1-R	TGATGTAGCCACAAACAACCAAAA
β-actin-F	GTACGCCAACACAGTGCTG
β-actin-R	CGTCATACTCCTGCTTGCTG
