# Supplementary material for: DEPDC1 as a metabolic target regulates glycolysis in renal cell carcinoma through AKT/mTOR/HIF1α pathway
Source: Cell Death Dis. 2024 Jul 27;15(7):533. doi: 10.1038/s41419-024-06913-1 (PMC11283501; doi:10.1038/s41419-024-06913-1)
Supplement: Supplementary file 12 — Table S7 [file 41419_2024_6913_MOESM12_ESM.xlsx]

## Sheet: marker
Table S7. Maker annotations
	p_val	avg_log2FC	pct.1	pct.2	p_val_adj	cluster	gene
RARRES2	0	2.73481	0.826	0.229	0	Malignant	RARRES2
CLU	0	3.04627	0.843	0.262	0	Malignant	CLU
CD24	0	2.47556	0.905	0.327	0	Malignant	CD24
KRT8	0	2.6478	0.712	0.136	0	Malignant	KRT8
KRT18	0	2.58193	0.715	0.147	0	Malignant	KRT18
PDZK1IP1	0	2.24174	0.75	0.184	0	Malignant	PDZK1IP1
NUPR1	0	1.89467	0.74	0.209	0	Malignant	NUPR1
SPINT2	0	2.28754	0.667	0.141	0	Malignant	SPINT2
TMEM176A	0	2.28584	0.745	0.226	0	Malignant	TMEM176A
NNMT	0	2.44519	0.915	0.399	0	Malignant	NNMT
TMEM176B	0	2.03314	0.758	0.243	0	Malignant	TMEM176B
ATP1B1	0	1.77428	0.767	0.271	0	Malignant	ATP1B1
ANXA4	0	2.11969	0.704	0.208	0	Malignant	ANXA4
TNFRSF12A	0	3.014	0.573	0.087	0	Malignant	TNFRSF12A
ARHGDIB	0	-3.5544	0.06	0.543	0	Malignant	ARHGDIB
MGST1	0	2.15665	0.614	0.146	0	Malignant	MGST1
TPM1	0	1.814	0.7	0.236	0	Malignant	TPM1
BNIP3	0	2.10629	0.666	0.205	0	Malignant	BNIP3
SERPING1	0	1.79923	0.633	0.179	0	Malignant	SERPING1
HCFC1R1	0	2.06164	0.61	0.157	0	Malignant	HCFC1R1
CYB5A	0	1.69323	0.765	0.313	0	Malignant	CYB5A
SRGN	0	-3.52389	0.2	0.647	0	Malignant	SRGN
RRAD	0	2.25485	0.646	0.204	0	Malignant	RRAD
FXYD2	0	1.06384	0.638	0.199	0	Malignant	FXYD2
YBX3	0	1.50686	0.79	0.359	0	Malignant	YBX3
CRYAB	0	2.80035	0.944	0.515	0	Malignant	CRYAB
TNFSF10	0	1.85561	0.674	0.246	0	Malignant	TNFSF10
CAV1	0	1.42135	0.627	0.201	0	Malignant	CAV1
SPATS2L	0	2.1965	0.558	0.135	0	Malignant	SPATS2L
TCEA3	0	2.63977	0.483	0.064	0	Malignant	TCEA3
OCIAD2	0	1.67209	0.608	0.191	0	Malignant	OCIAD2
SLC3A1	0	2.76594	0.485	0.069	0	Malignant	SLC3A1
SPP1	0	1.46862	0.862	0.446	0	Malignant	SPP1
TMEM205	0	1.76701	0.585	0.171	0	Malignant	TMEM205
ADIRF	0	1.62318	0.674	0.261	0	Malignant	ADIRF
VKORC1	0	1.67223	0.617	0.204	0	Malignant	VKORC1
PLOD2	0	2.22771	0.501	0.091	0	Malignant	PLOD2
CAV2	0	1.8566	0.53	0.122	0	Malignant	CAV2
CD151	0	1.43547	0.644	0.236	0	Malignant	CD151
PEBP1	0	1.37801	0.79	0.386	0	Malignant	PEBP1
CEBPD	0	1.52302	0.752	0.349	0	Malignant	CEBPD
TNFAIP6	0	2.60414	0.475	0.074	0	Malignant	TNFAIP6
IMPA2	0	2.51552	0.473	0.072	0	Malignant	IMPA2
LINC01320	0	3.63036	0.426	0.026	0	Malignant	LINC01320
VEGFA	0	1.91383	0.627	0.228	0	Malignant	VEGFA
PKM	0	1.59371	0.801	0.405	0	Malignant	PKM
MPC2	0	1.49638	0.615	0.22	0	Malignant	MPC2
PGRMC1	0	1.82578	0.53	0.138	0	Malignant	PGRMC1
CYR61	0	2.49723	0.548	0.157	0	Malignant	CYR61
MZT2A	0	1.41395	0.627	0.236	0	Malignant	MZT2A
ANGPTL4	0	2.85538	0.53	0.139	0	Malignant	ANGPTL4
VCAM1	0	2.17446	0.528	0.14	0	Malignant	VCAM1
EGLN3	0	2.0852	0.506	0.12	0	Malignant	EGLN3
S100A13	0	1.29741	0.573	0.193	0	Malignant	S100A13
NDUFC1	0	1.13376	0.673	0.295	0	Malignant	NDUFC1
AKR1C3	0	2.08783	0.457	0.079	0	Malignant	AKR1C3
PRDX4	0	1.78886	0.508	0.131	0	Malignant	PRDX4
VMP1	0	1.38802	0.724	0.347	0	Malignant	VMP1
PTPRC	0	-3.63273	0.038	0.414	0	Malignant	PTPRC
TUBA1C	0	1.76163	0.52	0.144	0	Malignant	TUBA1C
PLA2G16	0	1.40097	0.599	0.225	0	Malignant	PLA2G16
CISD1	0	2.09923	0.488	0.115	0	Malignant	CISD1
LAPTM5	0	-3.0224	0.062	0.431	0	Malignant	LAPTM5
PCBD1	0	1.4749	0.501	0.132	0	Malignant	PCBD1
TIMP1	0	0.428686	0.759	0.391	0	Malignant	TIMP1
NDRG1	0	1.87409	0.59	0.222	0	Malignant	NDRG1
LAPTM4A	0	1.49377	0.761	0.395	0	Malignant	LAPTM4A
CALD1	0	0.541817	0.59	0.224	0	Malignant	CALD1
WFDC2	0	2.41843	0.416	0.052	0	Malignant	WFDC2
NOL3	0	2.68342	0.413	0.05	0	Malignant	NOL3
GPX3	0	0.250092	0.624	0.262	0	Malignant	GPX3
CXCL14	0	2.46609	0.521	0.161	0	Malignant	CXCL14
PGK1	0	1.53538	0.748	0.39	0	Malignant	PGK1
DSTN	0	0.849389	0.731	0.374	0	Malignant	DSTN
UGT2B7	0	1.51127	0.421	0.065	0	Malignant	UGT2B7
EGR1	0	1.63773	0.562	0.207	0	Malignant	EGR1
C1R	0	2.236	0.433	0.078	0	Malignant	C1R
C3	0	2.40823	0.507	0.152	0	Malignant	C3
CNDP2	0	1.52261	0.515	0.161	0	Malignant	CNDP2
DEFB1	0	1.64737	0.498	0.145	0	Malignant	DEFB1
CCND1	0	1.70334	0.592	0.239	0	Malignant	CCND1
SERPINA1	0	1.90802	0.579	0.226	0	Malignant	SERPINA1
SLC16A3	0	2.04819	0.48	0.127	0	Malignant	SLC16A3
IFITM3	0	0.492247	0.853	0.502	0	Malignant	IFITM3
PFKP	0	1.99289	0.436	0.085	0	Malignant	PFKP
ATF3	0	1.82884	0.658	0.31	0	Malignant	ATF3
P4HB	0	1.55721	0.647	0.299	0	Malignant	P4HB
POLR2I	0	1.23019	0.543	0.196	0	Malignant	POLR2I
C1S	0	2.46131	0.401	0.055	0	Malignant	C1S
VDAC1	0	0.995411	0.603	0.257	0	Malignant	VDAC1
ENO1	0	1.83913	0.879	0.535	0	Malignant	ENO1
GMFG	0	-3.52107	0.033	0.375	0	Malignant	GMFG
CXCR4	0	-3.11569	0.205	0.546	0	Malignant	CXCR4
HILPDA	0	2.65841	0.455	0.114	0	Malignant	HILPDA
SNX10	0	1.39519	0.475	0.135	0	Malignant	SNX10
MGST3	0	0.923936	0.705	0.366	0	Malignant	MGST3
ELF3	0	3.05424	0.377	0.04	0	Malignant	ELF3
MZT2B	0	1.15164	0.78	0.443	0	Malignant	MZT2B
DAB2	0	1.17655	0.574	0.237	0	Malignant	DAB2
TBCA	0	1.07119	0.738	0.402	0	Malignant	TBCA
IGFBP4	0	0.5463	0.58	0.245	0	Malignant	IGFBP4
CARHSP1	0	1.2122	0.519	0.185	0	Malignant	CARHSP1
PGAM1	0	1.23491	0.597	0.263	0	Malignant	PGAM1
CA9	0	2.8756	0.392	0.059	0	Malignant	CA9
CAMK2N1	0	1.56456	0.433	0.1	0	Malignant	CAMK2N1
MYDGF	0	1.22903	0.56	0.228	0	Malignant	MYDGF
CYSTM1	0	0.828733	0.572	0.24	0	Malignant	CYSTM1
PERP	0	1.93361	0.419	0.088	0	Malignant	PERP
HMGN3	0	1.27035	0.594	0.267	0	Malignant	HMGN3
RTN4	0	0.794881	0.697	0.372	0	Malignant	RTN4
HSPB1	0	1.63929	0.887	0.562	0	Malignant	HSPB1
LGALS3BP	0	1.7626	0.437	0.113	0	Malignant	LGALS3BP
TPI1	0	1.67401	0.863	0.54	0	Malignant	TPI1
LDHA	0	1.76153	0.884	0.563	0	Malignant	LDHA
CETN2	0	1.86681	0.406	0.085	0	Malignant	CETN2
PPDPF	0	1.08667	0.756	0.435	0	Malignant	PPDPF
NENF	0	1.12029	0.525	0.205	0	Malignant	NENF
IGFBP7	0	-0.520264	0.739	0.419	0	Malignant	IGFBP7
NDUFB7	0	1.07598	0.638	0.319	0	Malignant	NDUFB7
HCST	0	-4.12577	0.036	0.353	0	Malignant	HCST
MGLL	0	1.33971	0.459	0.143	0	Malignant	MGLL
PHPT1	0	1.025	0.632	0.317	0	Malignant	PHPT1
MRPL51	0	0.924249	0.557	0.243	0	Malignant	MRPL51
C19orf70	0	1.0669	0.553	0.239	0	Malignant	C19orf70
CD52	0	-3.95456	0.038	0.352	0	Malignant	CD52
SEC61G	0	0.912322	0.726	0.412	0	Malignant	SEC61G
DUSP23	0	1.58686	0.445	0.132	0	Malignant	DUSP23
PRDX2	0	0.880833	0.579	0.266	0	Malignant	PRDX2
VDAC2	0	1.02222	0.56	0.248	0	Malignant	VDAC2
ZFAS1	0	1.15692	0.782	0.47	0	Malignant	ZFAS1
DUSP2	0	-3.75038	0.045	0.357	0	Malignant	DUSP2
DARS	0	1.28246	0.48	0.169	0	Malignant	DARS
PRDX5	0	0.811771	0.642	0.332	0	Malignant	PRDX5
LMNA	0	0.889649	0.668	0.359	0	Malignant	LMNA
ATRAID	0	1.07598	0.534	0.225	0	Malignant	ATRAID
DYNLRB1	0	0.860031	0.645	0.336	0	Malignant	DYNLRB1
RGS1	0	-3.41228	0.082	0.39	0	Malignant	RGS1
FABP7	0	2.84647	0.416	0.108	0	Malignant	FABP7
DPCD	0	2.46231	0.351	0.043	0	Malignant	DPCD
SNHG8	0	0.911735	0.61	0.304	0	Malignant	SNHG8
CMBL	0	1.89777	0.375	0.069	0	Malignant	CMBL
NDUFB10	0	0.807095	0.616	0.311	0	Malignant	NDUFB10
TMEM91	0	2.4794	0.381	0.078	0	Malignant	TMEM91
GSTA1	0	1.49921	0.47	0.167	0	Malignant	GSTA1
NDUFS4	0	1.14987	0.465	0.164	0	Malignant	NDUFS4
CDKN1A	0	1.3454	0.544	0.243	0	Malignant	CDKN1A
PDLIM1	0	1.27823	0.432	0.131	0	Malignant	PDLIM1
LAMTOR5	0	0.720917	0.622	0.323	0	Malignant	LAMTOR5
C19orf33	0	2.1258	0.343	0.05	0	Malignant	C19orf33
ACAA2	0	1.55462	0.416	0.123	0	Malignant	ACAA2
RNASET2	0	1.23588	0.574	0.281	0	Malignant	RNASET2
SNRPE	0	0.937523	0.515	0.223	0	Malignant	SNRPE
NDUFB4	0	0.738658	0.676	0.384	0	Malignant	NDUFB4
RASSF4	0	1.62959	0.392	0.1	0	Malignant	RASSF4
HSBP1	0	0.851946	0.559	0.267	0	Malignant	HSBP1
SEZ6L2	0	3.11996	0.318	0.026	0	Malignant	SEZ6L2
GDF15	0	2.73579	0.351	0.059	0	Malignant	GDF15
NDUFA5	0	0.785114	0.513	0.222	0	Malignant	NDUFA5
BNIP3L	0	1.11774	0.516	0.225	0	Malignant	BNIP3L
ALDH1A1	0	1.44349	0.434	0.143	0	Malignant	ALDH1A1
ESD	0	0.986734	0.5	0.209	0	Malignant	ESD
PDCD5	0	1.05912	0.47	0.179	0	Malignant	PDCD5
GLRX	0	0.943045	0.531	0.241	0	Malignant	GLRX
EPB41L4A-AS1	0	1.48892	0.434	0.144	0	Malignant	EPB41L4A-AS1
CD37	0	-3.65016	0.027	0.317	0	Malignant	CD37
MIF	0	0.996187	0.705	0.415	0	Malignant	MIF
PDZK1	0	1.72425	0.334	0.045	0	Malignant	PDZK1
PDIA6	0	0.90853	0.556	0.268	0	Malignant	PDIA6
LMAN2	0	0.911357	0.532	0.244	0	Malignant	LMAN2
TSC22D1	0	0.902156	0.552	0.264	0	Malignant	TSC22D1
FBXO17	0	2.88634	0.318	0.031	0	Malignant	FBXO17
HSPB8	0	2.8972	0.317	0.031	0	Malignant	HSPB8
DNPH1	0	1.13797	0.419	0.133	0	Malignant	DNPH1
CNN3	0	0.839838	0.462	0.177	0	Malignant	CNN3
PRDX6	0	0.696234	0.604	0.319	0	Malignant	PRDX6
SNHG25	0	2.18818	0.409	0.124	0	Malignant	SNHG25
BLVRB	0	0.786275	0.486	0.201	0	Malignant	BLVRB
RAB3IP	0	2.57999	0.324	0.04	0	Malignant	RAB3IP
PHLDA3	0	2.31999	0.331	0.048	0	Malignant	PHLDA3
ST13	0	0.816656	0.642	0.36	0	Malignant	ST13
CYB5R3	0	1.08225	0.492	0.21	0	Malignant	CYB5R3
CFAP36	0	1.50872	0.373	0.092	0	Malignant	CFAP36
IL32	0	0.50434	0.808	0.527	0	Malignant	IL32
SDC4	0	1.61943	0.375	0.094	0	Malignant	SDC4
GSTP1	0	1.06235	0.814	0.533	0	Malignant	GSTP1
CP	0	2.08344	0.387	0.107	0	Malignant	CP
MORF4L2	0	0.79478	0.463	0.183	0	Malignant	MORF4L2
TMEM14C	0	0.935263	0.482	0.202	0	Malignant	TMEM14C
CCL5	0	-4.51986	0.068	0.348	0	Malignant	CCL5
LDHB	0	0.421746	0.646	0.367	0	Malignant	LDHB
YWHAE	0	0.603937	0.67	0.391	0	Malignant	YWHAE
MAP3K13	0	1.354	0.399	0.121	0	Malignant	MAP3K13
H2AFJ	0	1.39709	0.495	0.217	0	Malignant	H2AFJ
MYL6B	0	1.56877	0.364	0.086	0	Malignant	MYL6B
GIMAP7	0	-4.27709	0.018	0.296	0	Malignant	GIMAP7
PHB2	0	1.0003	0.455	0.178	0	Malignant	PHB2
COA3	0	1.13756	0.417	0.14	0	Malignant	COA3
SOD1	0	0.590613	0.726	0.449	0	Malignant	SOD1
BICC1	0	2.39932	0.315	0.039	0	Malignant	BICC1
CCL4	0	-4.34356	0.079	0.355	0	Malignant	CCL4
ARL1	0	1.3226	0.387	0.112	0	Malignant	ARL1
SERPINE2	0	1.2566	0.371	0.097	0	Malignant	SERPINE2
SSBP1	0	0.709445	0.534	0.26	0	Malignant	SSBP1
ERGIC3	0	1.0847	0.435	0.161	0	Malignant	ERGIC3
SCGN	0	4.21679	0.291	0.018	0	Malignant	SCGN
TUBB	0	0.723964	0.582	0.309	0	Malignant	TUBB
SRI	0	0.784016	0.505	0.233	0	Malignant	SRI
METTL9	0	0.880944	0.479	0.207	0	Malignant	METTL9
NSA2	0	0.677206	0.586	0.314	0	Malignant	NSA2
AIG1	0	1.5344	0.365	0.094	0	Malignant	AIG1
MYC	0	2.16731	0.358	0.087	0	Malignant	MYC
BHLHE41	0	1.79546	0.347	0.076	0	Malignant	BHLHE41
WDR83OS	0	0.698796	0.614	0.343	0	Malignant	WDR83OS
HLA-DPB1	0	-2.55902	0.283	0.553	0	Malignant	HLA-DPB1
IGFBP3	0	0.708995	0.514	0.244	0	Malignant	IGFBP3
GADD45GIP1	0	0.685872	0.536	0.266	0	Malignant	GADD45GIP1
PLEKHA5	0	1.92322	0.32	0.051	0	Malignant	PLEKHA5
ZCRB1	0	1.02487	0.42	0.151	0	Malignant	ZCRB1
IRX3	0	2.33827	0.311	0.042	0	Malignant	IRX3
ALKBH7	0	1.23227	0.476	0.207	0	Malignant	ALKBH7
NMB	0	2.53554	0.351	0.082	0	Malignant	NMB
HLA-DPA1	0	-2.29411	0.289	0.557	0	Malignant	HLA-DPA1
DDT	0	0.785898	0.56	0.292	0	Malignant	DDT
FAM162A	0	1.03095	0.445	0.177	0	Malignant	FAM162A
NDUFAB1	0	0.787732	0.479	0.211	0	Malignant	NDUFAB1
GALNT14	0	2.95028	0.291	0.023	0	Malignant	GALNT14
PTMS	0	0.494476	0.601	0.333	0	Malignant	PTMS
LMAN1	0	0.920381	0.471	0.203	0	Malignant	LMAN1
RBPMS	0	1.3074	0.371	0.104	0	Malignant	RBPMS
ADM	0	2.09912	0.383	0.116	0	Malignant	ADM
RSL1D1	0	0.849219	0.471	0.204	0	Malignant	RSL1D1
TYROBP	0	-3.12075	0.099	0.366	0	Malignant	TYROBP
LCP1	0	-3.57574	0.024	0.291	0	Malignant	LCP1
ANXA2	0	0.680474	0.716	0.449	0	Malignant	ANXA2
CLDN4	0	2.83235	0.314	0.048	0	Malignant	CLDN4
CRNDE	0	2.18333	0.307	0.041	0	Malignant	CRNDE
PTTG1IP	0	0.876422	0.476	0.21	0	Malignant	PTTG1IP
CD53	0	-3.64272	0.022	0.288	0	Malignant	CD53
CORO1A	0	-4.00585	0.021	0.287	0	Malignant	CORO1A
S100A4	0	-1.07372	0.265	0.53	0	Malignant	S100A4
CDH6	0	2.31142	0.307	0.042	0	Malignant	CDH6
C5orf15	0	1.42854	0.356	0.091	0	Malignant	C5orf15
CA12	0	1.60499	0.335	0.07	0	Malignant	CA12
ENPEP	0	2.18906	0.313	0.049	0	Malignant	ENPEP
TMEM208	0	1.16287	0.401	0.137	0	Malignant	TMEM208
CD48	0	-3.94951	0.021	0.285	0	Malignant	CD48
HSPD1	0	0.555787	0.601	0.337	0	Malignant	HSPD1
RNF181	0	0.699307	0.514	0.251	0	Malignant	RNF181
CST3	0	0.36546	0.77	0.507	0	Malignant	CST3
CHMP2A	0	0.623152	0.545	0.284	0	Malignant	CHMP2A
FHL1	0	2.64101	0.322	0.061	0	Malignant	FHL1
MMP7	0	3.3794	0.323	0.062	0	Malignant	MMP7
DYNLL1	0	0.657715	0.731	0.47	0	Malignant	DYNLL1
FOSB	0	1.12767	0.615	0.354	0	Malignant	FOSB
GAL3ST1	0	2.81005	0.292	0.031	0	Malignant	GAL3ST1
CD69	0	-3.17302	0.038	0.298	0	Malignant	CD69
NDUFA4L2	0	2.51366	0.645	0.385	0	Malignant	NDUFA4L2
NME3	0	0.919232	0.445	0.185	0	Malignant	NME3
CUTA	0	0.651575	0.585	0.325	0	Malignant	CUTA
BSG	0	0.601965	0.575	0.315	0	Malignant	BSG
RND3	0	2.45989	0.324	0.066	0	Malignant	RND3
PON2	0	1.66605	0.352	0.094	0	Malignant	PON2
FAM213A	0	1.33503	0.364	0.106	0	Malignant	FAM213A
ARL6IP4	0	0.562449	0.622	0.364	0	Malignant	ARL6IP4
NDUFA2	0	0.70162	0.555	0.298	0	Malignant	NDUFA2
BRI3	0	0.505953	0.682	0.425	0	Malignant	BRI3
TSPAN12	0	2.08081	0.319	0.062	0	Malignant	TSPAN12
ECHS1	0	0.560605	0.438	0.181	0	Malignant	ECHS1
BST2	0	0.777312	0.62	0.363	0	Malignant	BST2
NDUFS5	0	0.578131	0.721	0.464	0	Malignant	NDUFS5
PLIN2	0	1.4093	0.675	0.419	0	Malignant	PLIN2
GIMAP4	0	-3.90175	0.017	0.273	0	Malignant	GIMAP4
TSPAN4	0	1.04232	0.398	0.142	0	Malignant	TSPAN4
HPCAL1	0	1.24489	0.409	0.154	0	Malignant	HPCAL1
EGFR	0	2.3244	0.292	0.037	0	Malignant	EGFR
PMP22	0	1.59869	0.362	0.107	0	Malignant	PMP22
TOMM20	0	0.64837	0.592	0.337	0	Malignant	TOMM20
CD9	0	0.576884	0.578	0.323	0	Malignant	CD9
CLEC2B	0	-2.53054	0.107	0.361	0	Malignant	CLEC2B
PRELID1	0	0.657935	0.565	0.311	0	Malignant	PRELID1
NDUFA11	0	0.744778	0.558	0.305	0	Malignant	NDUFA11
MRPL20	0	0.595825	0.511	0.258	0	Malignant	MRPL20
MRPS34	0	0.960707	0.403	0.15	0	Malignant	MRPS34
CFDP1	0	0.795536	0.437	0.184	0	Malignant	CFDP1
NHP2	0	0.858809	0.429	0.177	0	Malignant	NHP2
ENPP3	0	2.54471	0.285	0.033	0	Malignant	ENPP3
TCEAL4	0	0.841545	0.426	0.174	0	Malignant	TCEAL4
FOLR1	0	2.55437	0.28	0.029	0	Malignant	FOLR1
A2M	0	-3.72105	0.061	0.312	0	Malignant	A2M
RAB34	0	1.83608	0.315	0.064	0	Malignant	RAB34
FAM96B	0	0.55169	0.534	0.284	0	Malignant	FAM96B
CTSS	0	-2.7547	0.104	0.354	0	Malignant	CTSS
SF3B6	0	0.588391	0.53	0.28	0	Malignant	SF3B6
SOX4	0	1.37721	0.383	0.133	0	Malignant	SOX4
MSRB2	0	1.2152	0.357	0.107	0	Malignant	MSRB2
TMEM219	0	0.618491	0.504	0.254	0	Malignant	TMEM219
RAD23A	0	0.765832	0.458	0.208	0	Malignant	RAD23A
TMED2	0	0.577701	0.482	0.232	0	Malignant	TMED2
UQCRQ	0	0.482987	0.673	0.424	0	Malignant	UQCRQ
RAB13	0	0.523823	0.466	0.217	0	Malignant	RAB13
IGBP1	0	1.03332	0.398	0.15	0	Malignant	IGBP1
SOX9	0	3.00674	0.272	0.024	0	Malignant	SOX9
TMED9	0	0.840857	0.487	0.239	0	Malignant	TMED9
RBP5	0	1.24667	0.353	0.105	0	Malignant	RBP5
SYNGR2	0	1.0716	0.417	0.169	0	Malignant	SYNGR2
CST7	0	-5.05556	0.016	0.263	0	Malignant	CST7
EIF6	0	0.928212	0.415	0.168	0	Malignant	EIF6
MRPL57	0	0.591051	0.487	0.241	0	Malignant	MRPL57
NDUFV2	0	0.459045	0.522	0.276	0	Malignant	NDUFV2
MLEC	0	0.925569	0.405	0.16	0	Malignant	MLEC
KDELR1	0	0.718348	0.453	0.208	0	Malignant	KDELR1
AK4	0	1.5006	0.297	0.052	0	Malignant	AK4
COX5B	0	0.607263	0.759	0.514	0	Malignant	COX5B
HES1	0	0.821719	0.488	0.243	0	Malignant	HES1
PRDX3	0	0.749729	0.418	0.173	0	Malignant	PRDX3
C16orf13	0	1.99312	0.35	0.105	0	Malignant	C16orf13
FSTL3	0	2.28404	0.286	0.041	0	Malignant	FSTL3
HSP90B1	0	0.863746	0.735	0.491	0	Malignant	HSP90B1
S100A16	0	0.79795	0.388	0.145	0	Malignant	S100A16
NAT8	0	1.91006	0.339	0.096	0	Malignant	NAT8
FUNDC2	0	1.0506	0.398	0.155	0	Malignant	FUNDC2
ISOC2	0	1.33587	0.335	0.092	0	Malignant	ISOC2
SERINC2	0	2.37069	0.286	0.043	0	Malignant	SERINC2
TMEM258	0	0.560152	0.649	0.406	0	Malignant	TMEM258
NDUFA13	0	0.626902	0.522	0.279	0	Malignant	NDUFA13
FKBP2	0	0.57384	0.533	0.291	0	Malignant	FKBP2
SLC17A3	0	2.90307	0.293	0.051	0	Malignant	SLC17A3
C12orf57	0	0.315739	0.623	0.381	0	Malignant	C12orf57
ROMO1	0	0.629807	0.522	0.28	0	Malignant	ROMO1
FHL2	0	2.49384	0.272	0.031	0	Malignant	FHL2
TFPI	0	1.19339	0.37	0.129	0	Malignant	TFPI
RNF5	0	1.204	0.365	0.124	0	Malignant	RNF5
MRPL40	0	1.10199	0.364	0.123	0	Malignant	MRPL40
CCL2	0	2.39505	0.535	0.295	0	Malignant	CCL2
TSTD1	0	0.674299	0.402	0.162	0	Malignant	TSTD1
PPA1	0	0.728815	0.445	0.205	0	Malignant	PPA1
TIMM13	0	0.924855	0.401	0.161	0	Malignant	TIMM13
CXXC5	0	1.27389	0.344	0.104	0	Malignant	CXXC5
GCSH	0	1.24991	0.315	0.075	0	Malignant	GCSH
EIF4A1	0	0.874787	0.475	0.235	0	Malignant	EIF4A1
C19orf53	0	0.517019	0.61	0.37	0	Malignant	C19orf53
ITGB2	0	-3.03202	0.052	0.292	0	Malignant	ITGB2
SDC2	0	1.48743	0.31	0.071	0	Malignant	SDC2
TXN	0	0.182512	0.713	0.474	0	Malignant	TXN
BIRC3	0	1.24094	0.52	0.281	0	Malignant	BIRC3
SOCS3	0	1.22025	0.502	0.263	0	Malignant	SOCS3
TUBA1B	0	0.602477	0.674	0.436	0	Malignant	TUBA1B
TMEM54	0	2.28166	0.275	0.037	0	Malignant	TMEM54
BHMT2	0	1.86133	0.276	0.038	0	Malignant	BHMT2
TAF7	0	0.628407	0.447	0.209	0	Malignant	TAF7
NKG7	0	-5.45564	0.026	0.264	0	Malignant	NKG7
HINT1	0	1.11892	0.866	0.628	0	Malignant	HINT1
TMED4	0	0.781668	0.412	0.174	0	Malignant	TMED4
ANAPC16	0	0.470768	0.591	0.353	0	Malignant	ANAPC16
TRAPPC2L	0	0.95515	0.372	0.134	0	Malignant	TRAPPC2L
PHB	0	0.746554	0.414	0.176	0	Malignant	PHB
MRPS36	0	0.869751	0.392	0.155	0	Malignant	MRPS36
NUDC	0	0.72952	0.435	0.198	0	Malignant	NUDC
TM4SF1	0	0.531095	0.46	0.224	0	Malignant	TM4SF1
LSM5	0	0.803162	0.397	0.161	0	Malignant	LSM5
P4HA1	0	1.40966	0.325	0.089	0	Malignant	P4HA1
EMX2	0	2.52109	0.269	0.033	0	Malignant	EMX2
ERGIC1	0	1.11946	0.353	0.117	0	Malignant	ERGIC1
PLEKHA1	0	1.17808	0.359	0.123	0	Malignant	PLEKHA1
RGCC	0	-3.69083	0.048	0.284	0	Malignant	RGCC
IER2	0	0.881444	0.64	0.404	0	Malignant	IER2
COX8A	0	0.388176	0.667	0.432	0	Malignant	COX8A
TMEM27	0	3.30369	0.261	0.026	0	Malignant	TMEM27
RCN1	0	1.4208	0.322	0.087	0	Malignant	RCN1
UFC1	0	0.605346	0.501	0.266	0	Malignant	UFC1
CYTIP	0	-3.97988	0.016	0.251	0	Malignant	CYTIP
HIST1H1C	0	1.3799	0.429	0.194	0	Malignant	HIST1H1C
COX6A1	0	0.577403	0.737	0.502	0	Malignant	COX6A1
ECI1	0	1.01381	0.349	0.114	0	Malignant	ECI1
EZR	0	0.279459	0.533	0.299	0	Malignant	EZR
CITED4	0	1.50735	0.321	0.087	0	Malignant	CITED4
PDCD6	0	0.784562	0.405	0.171	0	Malignant	PDCD6
DNAJB9	0	0.768138	0.396	0.162	0	Malignant	DNAJB9
PRDX1	0	0.333853	0.753	0.519	0	Malignant	PRDX1
SERTAD1	0	1.5223	0.369	0.135	0	Malignant	SERTAD1
SAP18	0	0.425094	0.66	0.427	0	Malignant	SAP18
PA2G4	0	0.546013	0.464	0.231	0	Malignant	PA2G4
CRYZ	0	1.68163	0.29	0.057	0	Malignant	CRYZ
MRPS33	0	1.07408	0.35	0.117	0	Malignant	MRPS33
ARPC1A	0	1.09658	0.354	0.122	0	Malignant	ARPC1A
HSPE1	0	0.259766	0.695	0.463	0	Malignant	HSPE1
PRR13	0	0.454913	0.532	0.301	0	Malignant	PRR13
APRT	0	0.451246	0.557	0.326	0	Malignant	APRT
HEBP2	0	0.859117	0.376	0.145	0	Malignant	HEBP2
C12orf75	0	0.390021	0.407	0.176	0	Malignant	C12orf75
CANX	0	0.61592	0.544	0.314	0	Malignant	CANX
SBDS	0	0.707179	0.437	0.207	0	Malignant	SBDS
GATM	0	0.402938	0.321	0.091	0	Malignant	GATM
TNIP1	0	0.984051	0.362	0.132	0	Malignant	TNIP1
CLDN3	0	3.44206	0.247	0.017	0	Malignant	CLDN3
TRMT112	0	0.370075	0.63	0.4	0	Malignant	TRMT112
PSMB8	0	0.502153	0.512	0.283	0	Malignant	PSMB8
DPY30	0	0.826388	0.379	0.15	0	Malignant	DPY30
NME4	0	1.30573	0.325	0.096	0	Malignant	NME4
PRKCSH	0	0.929298	0.378	0.149	0	Malignant	PRKCSH
MLF2	0	0.808413	0.384	0.156	0	Malignant	MLF2
HSD3B7	0	2.41644	0.262	0.034	0	Malignant	HSD3B7
AURKAIP1	0	0.486319	0.484	0.256	0	Malignant	AURKAIP1
ERRFI1	0	2.19532	0.282	0.054	0	Malignant	ERRFI1
SQSTM1	0	0.694003	0.607	0.379	0	Malignant	SQSTM1
CNPY2	0	0.982895	0.361	0.133	0	Malignant	CNPY2
ZBTB20	0	0.903988	0.4	0.173	0	Malignant	ZBTB20
CLTA	0	0.493789	0.52	0.293	0	Malignant	CLTA
SNX3	0	0.409667	0.615	0.388	0	Malignant	SNX3
SLC25A6	0	0.913073	0.81	0.584	0	Malignant	SLC25A6
CDK18	0	2.25489	0.263	0.037	0	Malignant	CDK18
ITGB8	0	2.4411	0.256	0.03	0	Malignant	ITGB8
COA4	0	1.00771	0.35	0.124	0	Malignant	COA4
BHMT	0	1.28416	0.271	0.046	0	Malignant	BHMT
NAA20	0	0.973374	0.342	0.117	0	Malignant	NAA20
POLR2J	0	0.636998	0.435	0.21	0	Malignant	POLR2J
SLC38A1	0	0.817872	0.367	0.142	0	Malignant	SLC38A1
CRYL1	0	0.973837	0.324	0.099	0	Malignant	CRYL1
COX7A2L	0	0.518116	0.473	0.248	0	Malignant	COX7A2L
SCAND1	0	0.493787	0.491	0.266	0	Malignant	SCAND1
TMEM59	0	0.53069	0.662	0.438	0	Malignant	TMEM59
FIS1	0	0.440993	0.518	0.294	0	Malignant	FIS1
EIF4B	0	0.515147	0.549	0.325	0	Malignant	EIF4B
MRPL43	0	0.834556	0.372	0.148	0	Malignant	MRPL43
POLD2	0	1.63684	0.283	0.06	0	Malignant	POLD2
ANAPC11	0	0.527453	0.488	0.265	0	Malignant	ANAPC11
YWHAQ	0	0.362199	0.524	0.302	0	Malignant	YWHAQ
SLC39A1	0	1.37189	0.316	0.094	0	Malignant	SLC39A1
RPA3	0	0.845581	0.359	0.137	0	Malignant	RPA3
KLF6	0	0.801831	0.77	0.548	0	Malignant	KLF6
FKBP8	0	0.568183	0.478	0.256	0	Malignant	FKBP8
ATOX1	0	0.472007	0.507	0.286	0	Malignant	ATOX1
CES2	0	1.87464	0.279	0.058	0	Malignant	CES2
CKB	0	1.03272	0.315	0.094	0	Malignant	CKB
GPSM3	0	-3.68274	0.017	0.238	0	Malignant	GPSM3
RAC1	0	0.266996	0.735	0.514	0	Malignant	RAC1
BUD31	0	0.601412	0.423	0.202	0	Malignant	BUD31
CTSD	0	0.161826	0.722	0.501	0	Malignant	CTSD
ODF3B	0	1.56309	0.301	0.08	0	Malignant	ODF3B
CTSL	0	0.194078	0.456	0.236	0	Malignant	CTSL
EIF5B	0	0.750654	0.485	0.265	0	Malignant	EIF5B
KLF10	0	1.17431	0.351	0.131	0	Malignant	KLF10
NDUFB9	0	0.506525	0.471	0.251	0	Malignant	NDUFB9
ALDOA	0	1.85799	0.564	0.344	0	Malignant	ALDOA
S100A10	0	1.21102	0.925	0.706	0	Malignant	S100A10
AKR7A2	0	1.03435	0.335	0.116	0	Malignant	AKR7A2
RHOB	0	0.786182	0.509	0.29	0	Malignant	RHOB
PTGES3	0	0.416298	0.643	0.424	0	Malignant	PTGES3
ACP1	0	0.711271	0.384	0.165	0	Malignant	ACP1
ETFB	0	0.589531	0.424	0.205	0	Malignant	ETFB
SRSF9	0	0.469821	0.476	0.257	0	Malignant	SRSF9
CDK2AP2	0	0.831695	0.397	0.179	0	Malignant	CDK2AP2
CAMLG	0	0.736594	0.381	0.163	0	Malignant	CAMLG
GPR183	0	-3.8582	0.042	0.26	0	Malignant	GPR183
MRFAP1	0	0.511546	0.485	0.267	0	Malignant	MRFAP1
KDELR2	0	0.649931	0.419	0.201	0	Malignant	KDELR2
NDUFA1	0	0.45465	0.668	0.451	0	Malignant	NDUFA1
DYNC1I2	0	0.594319	0.433	0.216	0	Malignant	DYNC1I2
ALDOC	0	2.41453	0.253	0.036	0	Malignant	ALDOC
NDUFB11	0	0.329368	0.587	0.37	0	Malignant	NDUFB11
RBMX	0	0.568109	0.471	0.254	0	Malignant	RBMX
CD63	0	0.879543	0.897	0.68	0	Malignant	CD63
TECR	0	0.644209	0.414	0.197	0	Malignant	TECR
UQCR10	0	0.274198	0.616	0.399	0	Malignant	UQCR10
GTF3C6	0	0.840899	0.389	0.173	0	Malignant	GTF3C6
EIF2S2	0	0.411924	0.525	0.309	0	Malignant	EIF2S2
LEPROT	0	0.624283	0.43	0.214	0	Malignant	LEPROT
TMCO1	0	0.527771	0.445	0.229	0	Malignant	TMCO1
ADI1	0	0.615638	0.375	0.159	0	Malignant	ADI1
OSTC	0	0.639987	0.436	0.22	0	Malignant	OSTC
EDIL3	0	2.09387	0.257	0.041	0	Malignant	EDIL3
MAOB	0	2.29576	0.245	0.029	0	Malignant	MAOB
IL2RG	0	-4.26537	0.011	0.227	0	Malignant	IL2RG
CD44	0	-2.08664	0.143	0.359	0	Malignant	CD44
C11orf54	0	0.924751	0.3	0.084	0	Malignant	C11orf54
STUB1	0	0.586885	0.409	0.193	0	Malignant	STUB1
PGRMC2	0	1.00664	0.326	0.111	0	Malignant	PGRMC2
HIGD2A	0	0.392472	0.534	0.319	0	Malignant	HIGD2A
SEC11A	0	0.335903	0.541	0.326	0	Malignant	SEC11A
TMEM256	0	0.72084	0.383	0.168	0	Malignant	TMEM256
HPN	0	2.43653	0.243	0.028	0	Malignant	HPN
CHCHD2	0	0.631933	0.8	0.586	0	Malignant	CHCHD2
EEF2	0	0.684834	0.811	0.597	0	Malignant	EEF2
SYPL1	0	0.613425	0.404	0.19	0	Malignant	SYPL1
EIF3I	0	0.576897	0.442	0.228	0	Malignant	EIF3I
TUBB4B	0	0.767506	0.418	0.204	0	Malignant	TUBB4B
LSP1	0	-3.53132	0.025	0.239	0	Malignant	LSP1
RAC2	0	-3.69152	0.027	0.241	0	Malignant	RAC2
NPM1	0	0.880732	0.84	0.626	0	Malignant	NPM1
CCL3	0	-4.22055	0.06	0.273	0	Malignant	CCL3
RRBP1	0	0.788291	0.386	0.173	0	Malignant	RRBP1
HADHB	0	0.619038	0.38	0.167	0	Malignant	HADHB
FGB	0	3.06799	0.247	0.034	0	Malignant	FGB
SLC37A4	0	2.1353	0.251	0.038	0	Malignant	SLC37A4
SSR2	0	0.447686	0.614	0.401	0	Malignant	SSR2
GALNT11	0	1.56803	0.289	0.076	0	Malignant	GALNT11
EDF1	0	0.476831	0.741	0.528	0	Malignant	EDF1
MRPL54	0	0.5869	0.409	0.196	0	Malignant	MRPL54
PGLS	0	0.895388	0.403	0.191	0	Malignant	PGLS
COX7A1	0	0.600824	0.364	0.152	0	Malignant	COX7A1
HES4	0	0.669501	0.397	0.186	0	Malignant	HES4
SLC2A1	0	1.88587	0.261	0.05	0	Malignant	SLC2A1
MORN2	0	1.63637	0.263	0.052	0	Malignant	MORN2
TRBC2	0	-4.1779	0.016	0.227	0	Malignant	TRBC2
ITGA3	0	2.04028	0.256	0.045	0	Malignant	ITGA3
IFT22	0	1.89285	0.253	0.042	0	Malignant	IFT22
CD3D	0	-4.57674	0.013	0.224	0	Malignant	CD3D
ZNHIT1	0	0.453878	0.483	0.272	0	Malignant	ZNHIT1
FCER1G	0	-3.08949	0.061	0.271	0	Malignant	FCER1G
LOX	0	2.00977	0.262	0.052	0	Malignant	LOX
ARSE	0	2.63152	0.233	0.023	0	Malignant	ARSE
PAX8	0	2.32462	0.241	0.031	0	Malignant	PAX8
GZMA	0	-5.19684	0.012	0.222	0	Malignant	GZMA
RBCK1	0	0.884947	0.361	0.151	0	Malignant	RBCK1
PSMB7	0	0.608247	0.407	0.197	0	Malignant	PSMB7
IKBIP	0	1.27882	0.295	0.085	0	Malignant	IKBIP
RPN2	0	0.708485	0.416	0.207	0	Malignant	RPN2
CALR	0	0.510317	0.704	0.495	0	Malignant	CALR
LYZ	0	-3.02205	0.105	0.313	0	Malignant	LYZ
TMEM147	0	0.700792	0.392	0.184	0	Malignant	TMEM147
RAB1A	0	0.458528	0.422	0.214	0	Malignant	RAB1A
HM13	0	0.811474	0.375	0.167	0	Malignant	HM13
CBX3	0	0.393485	0.481	0.273	0	Malignant	CBX3
VEGFB	0	0.895858	0.347	0.139	0	Malignant	VEGFB
EIF1AX	0	0.386227	0.493	0.286	0	Malignant	EIF1AX
ANXA5	0	0.185006	0.612	0.405	0	Malignant	ANXA5
TOMM7	0	0.883577	0.836	0.629	0	Malignant	TOMM7
UBXN4	0	0.430179	0.507	0.301	0	Malignant	UBXN4
SEPP1	0	1.10703	0.312	0.106	0	Malignant	SEPP1
MEF2C	0	-3.70977	0.024	0.23	0	Malignant	MEF2C
TMEM141	0	1.07729	0.336	0.13	0	Malignant	TMEM141
CCT2	0	0.8046	0.341	0.135	0	Malignant	CCT2
PMM1	0	1.72092	0.262	0.056	0	Malignant	PMM1
RAB2A	0	0.4123	0.47	0.264	0	Malignant	RAB2A
TRADD	0	1.18874	0.289	0.083	0	Malignant	TRADD
MDH2	0	0.536793	0.406	0.201	0	Malignant	MDH2
CLDN2	0	3.53503	0.221	0.016	0	Malignant	CLDN2
BCKDK	0	1.44571	0.272	0.067	0	Malignant	BCKDK
GPI	0	0.868043	0.333	0.128	0	Malignant	GPI
MXI1	0	1.30705	0.289	0.084	0	Malignant	MXI1
SNRPB2	0	0.304365	0.476	0.271	0	Malignant	SNRPB2
UBE2E3	0	0.807624	0.327	0.123	0	Malignant	UBE2E3
TRIP6	0	1.73869	0.252	0.048	0	Malignant	TRIP6
FXYD5	0	-1.98494	0.175	0.379	0	Malignant	FXYD5
DYNC2LI1	0	2.26486	0.237	0.033	0	Malignant	DYNC2LI1
MET	0	2.30648	0.237	0.033	0	Malignant	MET
CDH16	0	1.90305	0.241	0.037	0	Malignant	CDH16
SYCE1L	0	2.45367	0.239	0.035	0	Malignant	SYCE1L
AKR1A1	0	0.460527	0.386	0.183	0	Malignant	AKR1A1
CD2	0	-3.74376	0.016	0.219	0	Malignant	CD2
COL23A1	0	2.55678	0.224	0.021	0	Malignant	COL23A1
USH1C	0	2.45485	0.224	0.021	0	Malignant	USH1C
TUBA1A	0	0.903009	0.499	0.296	0	Malignant	TUBA1A
ALOX5AP	0	-3.53851	0.017	0.22	0	Malignant	ALOX5AP
QPRT	0	1.64303	0.249	0.046	0	Malignant	QPRT
ARHGAP29	0	0.267967	0.373	0.17	0	Malignant	ARHGAP29
C4orf3	0	0.57744	0.575	0.372	0	Malignant	C4orf3
PCBP2	0	0.293707	0.609	0.406	0	Malignant	PCBP2
MIR4458HG	0	1.84745	0.258	0.056	0	Malignant	MIR4458HG
TCN2	0	1.52641	0.27	0.068	0	Malignant	TCN2
SSPN	0	2.15513	0.238	0.036	0	Malignant	SSPN
TXNDC17	0	0.57712	0.37	0.168	0	Malignant	TXNDC17
SKP1	0	0.426747	0.752	0.55	0	Malignant	SKP1
CLDN1	0	2.79521	0.221	0.02	0	Malignant	CLDN1
CSNK2B	0	0.517736	0.448	0.247	0	Malignant	CSNK2B
ACSM2A	0	2.19131	0.228	0.027	0	Malignant	ACSM2A
MVP	0	0.911901	0.322	0.121	0	Malignant	MVP
CHCHD10	0	0.468492	0.497	0.296	0	Malignant	CHCHD10
GADD45A	0	1.39408	0.346	0.145	0	Malignant	GADD45A
CCDC59	0	0.635408	0.356	0.155	0	Malignant	CCDC59
HMGN2	0	0.380884	0.583	0.382	0	Malignant	HMGN2
MDH1	0	0.439717	0.389	0.189	0	Malignant	MDH1
SEC11C	0	0.606181	0.376	0.176	0	Malignant	SEC11C
ECH1	0	0.82524	0.439	0.239	0	Malignant	ECH1
WDR13	0	1.13275	0.29	0.09	0	Malignant	WDR13
TUFM	0	0.507331	0.41	0.21	0	Malignant	TUFM
PCBP1	0	0.314403	0.595	0.395	0	Malignant	PCBP1
PSMB1	0	0.324162	0.565	0.365	0	Malignant	PSMB1
RAN	0	0.327186	0.577	0.377	0	Malignant	RAN
MINOS1	0	0.421351	0.468	0.269	0	Malignant	MINOS1
HOOK1	0	2.57231	0.22	0.021	0	Malignant	HOOK1
STK17B	0	-3.43957	0.025	0.224	0	Malignant	STK17B
EEF1E1	0	1.37758	0.267	0.068	0	Malignant	EEF1E1
ARL2BP	0	0.859092	0.315	0.116	0	Malignant	ARL2BP
EVI2B	0	-3.41717	0.016	0.215	0	Malignant	EVI2B
TGM2	0	0.840914	0.356	0.157	0	Malignant	TGM2
GABARAPL2	0	0.335484	0.479	0.28	0	Malignant	GABARAPL2
C1orf43	0	0.76249	0.38	0.182	0	Malignant	C1orf43
SSR3	0	0.470738	0.462	0.264	0	Malignant	SSR3
PPP1R16A	0	1.61309	0.248	0.05	0	Malignant	PPP1R16A
TM7SF3	0	1.48313	0.257	0.059	0	Malignant	TM7SF3
SAMSN1	0	-3.48949	0.017	0.215	0	Malignant	SAMSN1
NIT2	0	1.0443	0.285	0.087	0	Malignant	NIT2
COX6B1	0	0.496728	0.737	0.539	0	Malignant	COX6B1
MAFF	0	1.10849	0.341	0.144	0	Malignant	MAFF
DDRGK1	0	0.922641	0.322	0.125	0	Malignant	DDRGK1
PARK7	0	0.208211	0.593	0.396	0	Malignant	PARK7
NAP1L1	0	0.370537	0.696	0.499	0	Malignant	NAP1L1
TMEM106C	0	1.39121	0.256	0.06	0	Malignant	TMEM106C
LIMD2	0	-3.69301	0.017	0.213	0	Malignant	LIMD2
CEBPB	0	0.537844	0.529	0.333	0	Malignant	CEBPB
ATF4	0	0.525976	0.478	0.282	0	Malignant	ATF4
PLSCR1	0	0.549784	0.375	0.18	0	Malignant	PLSCR1
PPP1R14B	0	0.702787	0.383	0.188	0	Malignant	PPP1R14B
PPIB	0	0.429245	0.663	0.468	0	Malignant	PPIB
NT5C	0	0.665492	0.326	0.131	0	Malignant	NT5C
COPZ1	0	0.681825	0.346	0.151	0	Malignant	COPZ1
SPCS2	0	0.273217	0.549	0.355	0	Malignant	SPCS2
HNMT	0	0.982163	0.306	0.112	0	Malignant	HNMT
FAM134B	0	3.13703	0.214	0.02	0	Malignant	FAM134B
NDUFC2	0	0.285211	0.452	0.258	0	Malignant	NDUFC2
PAX2	0	2.85983	0.211	0.017	0	Malignant	PAX2
PPP1R1A	0	3.30076	0.209	0.015	0	Malignant	PPP1R1A
METRN	0	1.74366	0.267	0.073	0	Malignant	METRN
GPX4	0	0.520895	0.7	0.506	0	Malignant	GPX4
EIF3H	0	0.380341	0.544	0.351	0	Malignant	EIF3H
AK2	0	0.805529	0.324	0.131	0	Malignant	AK2
UXT	0	0.27441	0.498	0.305	0	Malignant	UXT
UQCRFS1	0	0.473551	0.379	0.186	0	Malignant	UQCRFS1
PSMD8	0	0.343352	0.466	0.273	0	Malignant	PSMD8
C12orf10	0	1.11229	0.274	0.082	0	Malignant	C12orf10
TYMP	0	0.261947	0.447	0.255	0	Malignant	TYMP
PSMB5	0	0.549153	0.355	0.163	0	Malignant	PSMB5
TMBIM6	0	0.360057	0.749	0.557	0	Malignant	TMBIM6
SLC25A3	0	0.286235	0.598	0.406	0	Malignant	SLC25A3
PTGR1	0	1.52651	0.255	0.064	0	Malignant	PTGR1
ENG	0	-3.79057	0.038	0.229	0	Malignant	ENG
NDUFB8	0	0.294711	0.488	0.297	0	Malignant	NDUFB8
NDUFA12	0	0.239555	0.466	0.275	0	Malignant	NDUFA12
KDSR	0	1.23689	0.269	0.078	0	Malignant	KDSR
PMVK	0	1.15576	0.283	0.092	0	Malignant	PMVK
ICAM1	0	0.970225	0.346	0.155	0	Malignant	ICAM1
ALDH2	0	0.70269	0.334	0.144	0	Malignant	ALDH2
SNRPG	0	0.297352	0.498	0.308	0	Malignant	SNRPG
METTL5	0	0.912081	0.295	0.105	0	Malignant	METTL5
MLF1	0	2.55376	0.217	0.027	0	Malignant	MLF1
FYN	0	-3.32306	0.02	0.21	0	Malignant	FYN
NDUFB2	0	0.256321	0.61	0.42	0	Malignant	NDUFB2
BCAP31	0	0.337064	0.453	0.263	0	Malignant	BCAP31
STOML2	0	0.976486	0.295	0.105	0	Malignant	STOML2
CD3E	0	-4.59087	0.01	0.2	0	Malignant	CD3E
ARL3	0	1.09487	0.27	0.08	0	Malignant	ARL3
ENO2	0	1.84229	0.233	0.043	0	Malignant	ENO2
MRPL27	0	0.748892	0.313	0.123	0	Malignant	MRPL27
KCNJ16	0	2.75318	0.207	0.017	0	Malignant	KCNJ16
CDH2	0	2.57895	0.207	0.017	0	Malignant	CDH2
CYC1	0	0.655657	0.353	0.163	0	Malignant	CYC1
MGMT	0	0.570602	0.346	0.156	0	Malignant	MGMT
MMP24-AS1	0	1.44398	0.284	0.094	0	Malignant	MMP24-AS1
TGFBI	0	1.7907	0.338	0.149	0	Malignant	TGFBI
PIGP	0	1.13833	0.281	0.092	0	Malignant	PIGP
HSPA9	0	0.47344	0.389	0.2	0	Malignant	HSPA9
EFEMP2	0	1.62535	0.244	0.055	0	Malignant	EFEMP2
QTRT1	0	1.75908	0.247	0.058	0	Malignant	QTRT1
OPTN	0	0.454427	0.357	0.168	0	Malignant	OPTN
TAPBP	0	0.394412	0.491	0.303	0	Malignant	TAPBP
EPS8L2	0	1.84694	0.227	0.039	0	Malignant	EPS8L2
PSMA1	0	0.286407	0.449	0.261	0	Malignant	PSMA1
POLR1D	0	0.470886	0.423	0.235	0	Malignant	POLR1D
PSMB6	0	0.379361	0.442	0.254	0	Malignant	PSMB6
UBXN6	0	1.0459	0.274	0.087	0	Malignant	UBXN6
MRPL33	0	0.927092	0.45	0.263	0	Malignant	MRPL33
DDX18	0	0.377628	0.43	0.243	0	Malignant	DDX18
PRDM1	0	-3.68405	0.013	0.2	0	Malignant	PRDM1
RP1-60O19.1	0	3.64998	0.198	0.011	0	Malignant	RP1-60O19.1
MALSU1	0	1.35943	0.252	0.065	0	Malignant	MALSU1
SHMT2	0	1.51059	0.246	0.059	0	Malignant	SHMT2
SNRPF	0	0.312923	0.437	0.25	0	Malignant	SNRPF
PECAM1	0	-3.8346	0.032	0.219	0	Malignant	PECAM1
PARD6B	0	2.2454	0.214	0.027	0	Malignant	PARD6B
FLOT1	0	0.584887	0.355	0.168	0	Malignant	FLOT1
COMMD6	0	0.280344	0.682	0.496	0	Malignant	COMMD6
HYI	0	1.66215	0.234	0.048	0	Malignant	HYI
YIPF3	0	0.801558	0.315	0.129	0	Malignant	YIPF3
C11orf1	0	1.3011	0.249	0.063	0	Malignant	C11orf1
SPAG4	0	2.24749	0.214	0.028	0	Malignant	SPAG4
MT2A	0	-0.599487	0.796	0.611	0	Malignant	MT2A
PFDN1	0	0.682457	0.329	0.144	0	Malignant	PFDN1
RHEB	0	0.366822	0.421	0.236	0	Malignant	RHEB
OS9	0	0.642088	0.36	0.175	0	Malignant	OS9
TRAC	0	-4.41112	0.015	0.2	0	Malignant	TRAC
GPRC5C	0	1.80501	0.226	0.041	0	Malignant	GPRC5C
TCF4	0	-3.59859	0.027	0.212	0	Malignant	TCF4
TMEM230	0	0.337099	0.427	0.242	0	Malignant	TMEM230
STAU1	0	0.544095	0.346	0.161	0	Malignant	STAU1
CITED2	0	1.05355	0.339	0.155	0	Malignant	CITED2
PRUNE2	0	2.62031	0.206	0.022	0	Malignant	PRUNE2
COPRS	0	1.21826	0.263	0.079	0	Malignant	COPRS
KRT10	0	0.480848	0.428	0.244	0	Malignant	KRT10
LINC00493	0	1.16652	0.314	0.13	0	Malignant	LINC00493
FBL	0	0.658943	0.36	0.176	0	Malignant	FBL
SYF2	0	0.259186	0.465	0.282	0	Malignant	SYF2
CD40	0	0.948749	0.273	0.09	0	Malignant	CD40
REL	0	-2.48561	0.122	0.305	0	Malignant	REL
PPP2R3A	0	2.48381	0.204	0.021	0	Malignant	PPP2R3A
NDUFB5	0	0.526775	0.37	0.187	0	Malignant	NDUFB5
MYOF	0	1.71374	0.24	0.057	0	Malignant	MYOF
EMC4	0	0.740271	0.322	0.139	0	Malignant	EMC4
RSL24D1	0	0.234549	0.489	0.306	0	Malignant	RSL24D1
SHMT1	0	1.46776	0.223	0.04	0	Malignant	SHMT1
CCL4L2	0	-3.86605	0.052	0.235	0	Malignant	CCL4L2
STK4	0	-2.30943	0.112	0.295	0	Malignant	STK4
ASNA1	0	0.866176	0.302	0.119	0	Malignant	ASNA1
HSPA5	0	0.524885	0.57	0.387	0	Malignant	HSPA5
CBR1	0	0.960977	0.273	0.091	0	Malignant	CBR1
MRPL22	0	0.718659	0.296	0.114	0	Malignant	MRPL22
CREB5	0	1.888	0.224	0.042	0	Malignant	CREB5
CALU	0	0.695184	0.313	0.131	0	Malignant	CALU
MRPS7	0	0.792346	0.301	0.119	0	Malignant	MRPS7
EIF3L	0	0.421862	0.455	0.273	0	Malignant	EIF3L
WBP2	0	0.656231	0.332	0.151	0	Malignant	WBP2
SDHC	0	0.550062	0.357	0.176	0	Malignant	SDHC
WIPF1	0	-2.65475	0.06	0.241	0	Malignant	WIPF1
DCDC2	0	3.62836	0.194	0.013	0	Malignant	DCDC2
SMS	0	0.382651	0.355	0.174	0	Malignant	SMS
UGCG	0	0.723527	0.316	0.135	0	Malignant	UGCG
ISCU	0	0.692002	0.471	0.29	0	Malignant	ISCU
BARX2	0	2.66933	0.198	0.018	0	Malignant	BARX2
ECHDC2	0	1.15849	0.247	0.067	0	Malignant	ECHDC2
PDAP1	0	0.50483	0.354	0.174	0	Malignant	PDAP1
COX14	0	0.277905	0.423	0.243	0	Malignant	COX14
METAP2	0	0.436214	0.365	0.185	0	Malignant	METAP2
TCTN1	0	2.17074	0.207	0.027	0	Malignant	TCTN1
FAHD1	0	1.53167	0.227	0.047	0	Malignant	FAHD1
POLR2H	0	1.02843	0.273	0.094	0	Malignant	POLR2H
USE1	0	0.999246	0.266	0.087	0	Malignant	USE1
RNF187	0	0.958318	0.289	0.11	0	Malignant	RNF187
BDH2	0	0.915827	0.259	0.08	0	Malignant	BDH2
FABP6	0	2.84549	0.193	0.014	0	Malignant	FABP6
RRAGA	0	0.893247	0.29	0.111	0	Malignant	RRAGA
GHITM	0	0.228539	0.444	0.265	0	Malignant	GHITM
ISG20	0	-2.94857	0.068	0.247	0	Malignant	ISG20
ACADVL	0	0.502325	0.36	0.181	0	Malignant	ACADVL
MXRA7	0	0.925015	0.302	0.123	0	Malignant	MXRA7
COPE	0	0.275466	0.508	0.329	0	Malignant	COPE
MYADM	0	0.607891	0.377	0.198	0	Malignant	MYADM
MCFD2	0	0.969607	0.276	0.098	0	Malignant	MCFD2
LRPAP1	0	0.419507	0.384	0.206	0	Malignant	LRPAP1
BAD	0	0.843828	0.279	0.101	0	Malignant	BAD
ANXA7	0	0.678525	0.343	0.165	0	Malignant	ANXA7
CRIP2	0	-0.152773	0.404	0.226	0	Malignant	CRIP2
STAP2	0	2.25829	0.203	0.025	0	Malignant	STAP2
S100A1	0	1.81663	0.225	0.047	0	Malignant	S100A1
HDGF	0	0.766057	0.307	0.129	0	Malignant	HDGF
TFG	0	0.814692	0.285	0.107	0	Malignant	TFG
FAM13A	0	1.63336	0.237	0.059	0	Malignant	FAM13A
MRPS18B	0	0.835319	0.288	0.11	0	Malignant	MRPS18B
NEU1	0	0.859691	0.29	0.112	0	Malignant	NEU1
PRKCDBP	0	1.25274	0.257	0.079	0	Malignant	PRKCDBP
CLEC2D	0	-3.59229	0.026	0.204	0	Malignant	CLEC2D
MRPS23	0	1.22978	0.246	0.068	0	Malignant	MRPS23
EIF3G	0	0.337722	0.504	0.326	0	Malignant	EIF3G
VPS29	0	0.280778	0.408	0.23	0	Malignant	VPS29
PPFIBP1	0	0.828865	0.281	0.104	0	Malignant	PPFIBP1
HNRNPA1	0	0.503753	0.786	0.609	0	Malignant	HNRNPA1
PLCB4	0	3.14	0.195	0.018	0	Malignant	PLCB4
CHID1	0	1.14353	0.254	0.077	0	Malignant	CHID1
CERS2	0	0.973229	0.276	0.1	0	Malignant	CERS2
CUEDC2	0	0.937215	0.273	0.097	0	Malignant	CUEDC2
PLEKHH2	0	3.51237	0.19	0.014	0	Malignant	PLEKHH2
CWC15	0	0.453164	0.351	0.175	0	Malignant	CWC15
ANG	0	2.22012	0.206	0.03	0	Malignant	ANG
TMEM159	0	1.60361	0.218	0.042	0	Malignant	TMEM159
NMT1	0	0.697718	0.301	0.125	0	Malignant	NMT1
ATP5O	0	1.08489	0.368	0.192	0	Malignant	ATP5O
NDUFA4	0	0.348194	0.701	0.525	0	Malignant	NDUFA4
EIF3E	0	0.421326	0.65	0.475	0	Malignant	EIF3E
MRPS21	0	0.240822	0.454	0.279	0	Malignant	MRPS21
P3H2	0	2.26298	0.205	0.03	0	Malignant	P3H2
PLK2	0	1.05614	0.289	0.114	0	Malignant	PLK2
AIF1	0	-2.56018	0.061	0.236	0	Malignant	AIF1
PSMA2	0	0.345797	0.348	0.173	0	Malignant	PSMA2
ENY2	0	0.201313	0.475	0.3	0	Malignant	ENY2
PSENEN	0	0.789414	0.307	0.132	0	Malignant	PSENEN
SUMO2	0	0.373739	0.741	0.567	0	Malignant	SUMO2
RBKS	0	2.39336	0.203	0.029	0	Malignant	RBKS
CHPF	0	2.3772	0.199	0.025	0	Malignant	CHPF
CCL28	0	2.72639	0.197	0.023	0	Malignant	CCL28
WDR54	0	1.34372	0.238	0.064	0	Malignant	WDR54
EIF4EBP1	0	0.870848	0.308	0.134	0	Malignant	EIF4EBP1
REXO2	0	0.658814	0.295	0.121	0	Malignant	REXO2
NAA38	0	0.164986	0.429	0.255	0	Malignant	NAA38
OLA1	0	0.901526	0.272	0.099	0	Malignant	OLA1
ABCC3	0	2.30839	0.199	0.026	0	Malignant	ABCC3
GAMT	0	1.44444	0.227	0.054	0	Malignant	GAMT
MVB12A	0	1.04606	0.26	0.087	0	Malignant	MVB12A
SRP9	0	0.200269	0.437	0.264	0	Malignant	SRP9
TMCC1	0	1.78247	0.218	0.045	0	Malignant	TMCC1
COPS6	0	0.409504	0.357	0.184	0	Malignant	COPS6
LRRK2	0	1.99564	0.208	0.035	0	Malignant	LRRK2
DSG2	0	1.96393	0.204	0.031	0	Malignant	DSG2
CCNI	0	0.351982	0.673	0.501	0	Malignant	CCNI
LY6E	0	0.365009	0.454	0.282	0	Malignant	LY6E
MRPL23	0	0.905514	0.277	0.105	0	Malignant	MRPL23
APOE	0	-2.1863	0.369	0.541	0	Malignant	APOE
CCT4	0	0.248692	0.399	0.227	0	Malignant	CCT4
CTNNA1	0	0.49482	0.337	0.165	0	Malignant	CTNNA1
DNAJC19	0	0.627123	0.3	0.128	0	Malignant	DNAJC19
UBE2D2	0	0.177711	0.443	0.271	0	Malignant	UBE2D2
PCSK1N	0	1.69748	0.216	0.044	0	Malignant	PCSK1N
CREM	0	-3.06341	0.131	0.303	0	Malignant	CREM
HIST1H2AC	0	0.899466	0.267	0.096	0	Malignant	HIST1H2AC
SYTL2	0	1.17387	0.234	0.063	0	Malignant	SYTL2
MRPS26	0	0.811932	0.269	0.098	0	Malignant	MRPS26
TNFRSF1B	0	-3.79526	0.013	0.184	0	Malignant	TNFRSF1B
TMEM14B	0	0.457299	0.357	0.186	0	Malignant	TMEM14B
GRHPR	0	0.675309	0.288	0.117	0	Malignant	GRHPR
C10orf10	0	1.74867	0.239	0.068	0	Malignant	C10orf10
IGFBP6	0	1.86875	0.207	0.036	0	Malignant	IGFBP6
SELM	0	1.23084	0.294	0.123	0	Malignant	SELM
MFF	0	0.8024	0.277	0.107	0	Malignant	MFF
CLIC4	0	0.372947	0.341	0.171	0	Malignant	CLIC4
CRIM1	0	0.634994	0.33	0.16	0	Malignant	CRIM1
NR4A2	0	-2.57245	0.064	0.234	0	Malignant	NR4A2
ITM2A	0	-3.13103	0.061	0.231	0	Malignant	ITM2A
NUCB1	0	0.465867	0.376	0.206	0	Malignant	NUCB1
SLC35F5	0	1.84366	0.218	0.048	0	Malignant	SLC35F5
VPS25	0	1.10276	0.252	0.082	0	Malignant	VPS25
NELFE	0	0.788938	0.277	0.108	0	Malignant	NELFE
NDUFB3	0	0.443477	0.402	0.233	0	Malignant	NDUFB3
RDX	0	0.116356	0.393	0.224	0	Malignant	RDX
NBL1	0	1.54925	0.212	0.043	0	Malignant	NBL1
MMADHC	0	0.566944	0.299	0.13	0	Malignant	MMADHC
DYNLT1	0	0.28562	0.419	0.25	0	Malignant	DYNLT1
TAF1D	0	0.205467	0.449	0.28	0	Malignant	TAF1D
CCDC146	0	2.89061	0.196	0.028	0	Malignant	CCDC146
ASS1	0	0.359794	0.233	0.065	0	Malignant	ASS1
NSMCE1	0	0.821775	0.267	0.099	0	Malignant	NSMCE1
POLR2C	0	0.791111	0.265	0.097	0	Malignant	POLR2C
SLC2A4RG	0	0.88198	0.257	0.089	0	Malignant	SLC2A4RG
ATP5D	0	0.95053	0.382	0.214	0	Malignant	ATP5D
MMAB	0	1.5228	0.212	0.044	0	Malignant	MMAB
DMKN	0	2.44444	0.204	0.036	0	Malignant	DMKN
VIM	0	1.06341	0.961	0.793	0	Malignant	VIM
BTF3	0	0.762427	0.856	0.689	0	Malignant	BTF3
TMEM9	0	1.41837	0.225	0.058	0	Malignant	TMEM9
PIN1	0	0.517086	0.319	0.152	0	Malignant	PIN1
ODC1	0	0.684828	0.285	0.118	0	Malignant	ODC1
KHK	0	1.46107	0.215	0.048	0	Malignant	KHK
HCLS1	0	-3.20995	0.014	0.181	0	Malignant	HCLS1
SNRPD1	0	0.394693	0.355	0.188	0	Malignant	SNRPD1
POU3F3	0	2.41572	0.186	0.02	0	Malignant	POU3F3
MGP	0	-3.70377	0.051	0.217	0	Malignant	MGP
TXNL1	0	0.479793	0.324	0.158	0	Malignant	TXNL1
CIR1	0	0.363892	0.352	0.186	0	Malignant	CIR1
IFT57	0	1.00902	0.236	0.07	0	Malignant	IFT57
SLC25A4	0	0.862926	0.249	0.083	0	Malignant	SLC25A4
TIMM8B	0	0.456104	0.348	0.182	0	Malignant	TIMM8B
TNFRSF1A	0	0.545271	0.303	0.137	0	Malignant	TNFRSF1A
SPAG7	0	0.558022	0.306	0.14	0	Malignant	SPAG7
MIDN	0	0.535762	0.368	0.202	0	Malignant	MIDN
GNAI2	0	-1.69643	0.241	0.406	0	Malignant	GNAI2
BOD1	0	1.22714	0.224	0.059	0	Malignant	BOD1
SMPDL3A	0	1.34008	0.231	0.066	0	Malignant	SMPDL3A
HIPK2	0	0.470714	0.311	0.146	0	Malignant	HIPK2
TIMM17B	0	0.853849	0.26	0.095	0	Malignant	TIMM17B
CHMP5	0	0.336999	0.369	0.204	0	Malignant	CHMP5
WDR34	0	1.86085	0.201	0.036	0	Malignant	WDR34
CTSW	0	-5.47021	0.006	0.171	0	Malignant	CTSW
CELF2	0	-2.84587	0.024	0.189	0	Malignant	CELF2
BCL2L1	0	0.942543	0.253	0.088	0	Malignant	BCL2L1
SMIM7	0	0.55737	0.315	0.15	0	Malignant	SMIM7
TTC1	0	0.592669	0.288	0.123	0	Malignant	TTC1
TRBC1	0	-4.25841	0.013	0.178	0	Malignant	TRBC1
UQCRC2	0	0.351691	0.358	0.193	0	Malignant	UQCRC2
NFIC	0	0.644066	0.299	0.134	0	Malignant	NFIC
NDUFS6	0	0.289892	0.446	0.282	0	Malignant	NDUFS6
HSP90AB1	0	0.606949	0.871	0.707	0	Malignant	HSP90AB1
SARAF	0	0.337161	0.636	0.472	0	Malignant	SARAF
CYS1	0	2.75176	0.182	0.018	0	Malignant	CYS1
INSIG2	0	1.25703	0.227	0.063	0	Malignant	INSIG2
TMEM45A	0	1.86432	0.196	0.032	0	Malignant	TMEM45A
MRPL36	0	0.791209	0.261	0.097	0	Malignant	MRPL36
TMEM14A	0	1.38566	0.224	0.06	0	Malignant	TMEM14A
SNRPN	0	0.43633	0.329	0.165	0	Malignant	SNRPN
SNX5	0	0.4645	0.311	0.147	0	Malignant	SNX5
MRPL18	0	0.723031	0.296	0.132	0	Malignant	MRPL18
SLC9A3R1	0	0.698939	0.287	0.123	0	Malignant	SLC9A3R1
RRAS	0	0.700306	0.29	0.126	0	Malignant	RRAS
COX20	0	0.446438	0.339	0.176	0	Malignant	COX20
GADD45B	0	0.84426	0.54	0.377	0	Malignant	GADD45B
UBL5	0	0.465351	0.686	0.523	0	Malignant	UBL5
CD96	0	-4.45574	0.008	0.171	0	Malignant	CD96
RPF2	0	1.19551	0.228	0.065	0	Malignant	RPF2
MRPL32	0	0.736037	0.259	0.096	0	Malignant	MRPL32
C8orf59	0	0.338496	0.374	0.211	0	Malignant	C8orf59
RNASE1	0	-4.20787	0.039	0.202	0	Malignant	RNASE1
CYP2J2	0	3.69293	0.172	0.009	0	Malignant	CYP2J2
SLCO4C1	0	2.83509	0.176	0.013	0	Malignant	SLCO4C1
NDUFV1	0	0.535219	0.292	0.129	0	Malignant	NDUFV1
HSF4	0	2.74466	0.18	0.017	0	Malignant	HSF4
DGCR5	0	3.44425	0.173	0.01	0	Malignant	DGCR5
ZFP36L2	0	-2.21242	0.303	0.465	0	Malignant	ZFP36L2
CHCHD5	0	0.721751	0.281	0.119	0	Malignant	CHCHD5
EI24	0	0.810392	0.266	0.104	0	Malignant	EI24
ATP5H	0	0.925722	0.343	0.181	0	Malignant	ATP5H
KHDRBS1	0	0.254056	0.395	0.233	0	Malignant	KHDRBS1
DDX1	0	0.826125	0.254	0.092	0	Malignant	DDX1
FAT1	0	2.35754	0.182	0.02	0	Malignant	FAT1
SERPINB1	0	0.321393	0.376	0.214	0	Malignant	SERPINB1
CSRP2	0	0.993129	0.214	0.052	0	Malignant	CSRP2
IFI27L2	0	0.400832	0.368	0.206	0	Malignant	IFI27L2
VPS35	0	0.543071	0.306	0.144	0	Malignant	VPS35
ZNF395	0	1.69728	0.204	0.042	0	Malignant	ZNF395
SH3BGRL3	0	-1.637	0.522	0.683	0	Malignant	SH3BGRL3
CISD3	0	0.649344	0.279	0.118	0	Malignant	CISD3
ZC3H15	0	0.233476	0.377	0.216	0	Malignant	ZC3H15
FYB	0	-3.09347	0.018	0.179	0	Malignant	FYB
ARMC10	0	1.17666	0.226	0.065	0	Malignant	ARMC10
TUSC1	0	1.94176	0.195	0.034	0	Malignant	TUSC1
LMO7	0	1.96755	0.192	0.031	0	Malignant	LMO7
BCL2A1	0	-3.90163	0.02	0.181	0	Malignant	BCL2A1
EIF4A3	0	0.381459	0.322	0.161	0	Malignant	EIF4A3
CHMP4B	0	0.486291	0.317	0.156	0	Malignant	CHMP4B
CNIH4	0	0.613353	0.288	0.127	0	Malignant	CNIH4
CISD2	0	0.610282	0.286	0.125	0	Malignant	CISD2
LACTB2	0	1.51629	0.204	0.043	0	Malignant	LACTB2
NUCB2	0	0.34078	0.344	0.183	0	Malignant	NUCB2
CCT7	0	0.415767	0.334	0.174	0	Malignant	CCT7
ITGAV	0	0.752241	0.278	0.118	0	Malignant	ITGAV
MAP1LC3B	0	0.360625	0.454	0.294	0	Malignant	MAP1LC3B
PKIG	0	0.61817	0.262	0.102	0	Malignant	PKIG
SMIM26	0	1.06887	0.269	0.109	0	Malignant	SMIM26
PROS1	0	1.15077	0.225	0.065	0	Malignant	PROS1
PDLIM4	0	2.57421	0.183	0.023	0	Malignant	PDLIM4
TSPAN8	0	4.79994	0.169	0.009	0	Malignant	TSPAN8
EBPL	0	0.953254	0.247	0.087	0	Malignant	EBPL
FARP1	0	1.24925	0.219	0.059	0	Malignant	FARP1
PSMC1	0	0.519574	0.308	0.148	0	Malignant	PSMC1
TMEM37	0	1.75874	0.204	0.044	0	Malignant	TMEM37
AP1S1	0	0.988861	0.235	0.075	0	Malignant	AP1S1
TGIF1	0	0.459162	0.288	0.128	0	Malignant	TGIF1
PSMF1	0	0.613248	0.283	0.123	0	Malignant	PSMF1
NSFL1C	0	0.931186	0.243	0.083	0	Malignant	NSFL1C
CKS1B	0	1.13012	0.22	0.061	0	Malignant	CKS1B
PNKD	0	0.453152	0.31	0.151	0	Malignant	PNKD
OCIAD1	0	0.250895	0.384	0.225	0	Malignant	OCIAD1
HIBADH	0	1.27753	0.212	0.053	0	Malignant	HIBADH
HRSP12	0	2.15432	0.191	0.032	0	Malignant	HRSP12
TSR3	0	0.838693	0.254	0.095	0	Malignant	TSR3
KRT19	0	2.37264	0.185	0.026	0	Malignant	KRT19
HDLBP	0	0.611355	0.297	0.138	0	Malignant	HDLBP
TGFBR2	0	-3.25626	0.08	0.239	0	Malignant	TGFBR2
HSBP1L1	0	1.48617	0.204	0.045	0	Malignant	HSBP1L1
PET100	0	0.223598	0.418	0.259	0	Malignant	PET100
MRPL24	0	1.05155	0.233	0.075	0	Malignant	MRPL24
SUPT4H1	0	0.358025	0.334	0.176	0	Malignant	SUPT4H1
HAX1	0	0.47539	0.311	0.153	0	Malignant	HAX1
P4HA2	0	2.11063	0.185	0.027	0	Malignant	P4HA2
KLRB1	0	-3.99416	0.019	0.177	0	Malignant	KLRB1
FLT1	0	-4.40273	0.03	0.188	0	Malignant	FLT1
ADSSL1	0	2.56071	0.18	0.022	0	Malignant	ADSSL1
C1QL1	0	2.61888	0.177	0.019	0	Malignant	C1QL1
DPP4	0	1.33729	0.207	0.049	0	Malignant	DPP4
AHNAK2	0	2.6202	0.174	0.016	0	Malignant	AHNAK2
SLC39A6	0	1.5041	0.205	0.047	0	Malignant	SLC39A6
CCT8	0	0.31857	0.345	0.187	0	Malignant	CCT8
CFI	0	1.53344	0.202	0.045	0	Malignant	CFI
AKR1B1	0	0.604025	0.332	0.175	0	Malignant	AKR1B1
GLUD1	0	0.735445	0.279	0.122	0	Malignant	GLUD1
IAH1	0	0.3594	0.305	0.148	0	Malignant	IAH1
PCOLCE2	0	3.14501	0.169	0.012	0	Malignant	PCOLCE2
AIMP1	0	0.483632	0.305	0.148	0	Malignant	AIMP1
MAGED2	0	0.416656	0.311	0.154	0	Malignant	MAGED2
NR1H4	0	2.03909	0.177	0.02	0	Malignant	NR1H4
CD7	0	-4.75009	0.008	0.165	0	Malignant	CD7
TOMM22	0	0.464715	0.307	0.15	0	Malignant	TOMM22
CAMTA1	0	0.280075	0.349	0.192	0	Malignant	CAMTA1
SCCPDH	0	1.51115	0.206	0.049	0	Malignant	SCCPDH
LAMP2	0	0.318658	0.354	0.197	0	Malignant	LAMP2
ACAT1	0	0.246652	0.289	0.132	0	Malignant	ACAT1
JUN	0	0.805433	0.729	0.573	0	Malignant	JUN
S100A11	0	0.433991	0.851	0.695	0	Malignant	S100A11
AP3S1	0	0.377194	0.306	0.15	0	Malignant	AP3S1
PDK4	0	1.55959	0.256	0.1	0	Malignant	PDK4
MRPL55	0	0.590435	0.282	0.126	0	Malignant	MRPL55
TMEM18	0	1.00483	0.23	0.075	0	Malignant	TMEM18
GOLGB1	0	0.366683	0.328	0.173	0	Malignant	GOLGB1
TMED10	0	0.253192	0.395	0.24	0	Malignant	TMED10
EMC6	0	0.577803	0.27	0.115	0	Malignant	EMC6
BEX3	0	1.11796	0.234	0.079	0	Malignant	BEX3
METTL26	0	1.10558	0.265	0.11	0	Malignant	METTL26
DDIT3	0	0.730758	0.299	0.144	0	Malignant	DDIT3
APEX1	0	0.558992	0.31	0.155	0	Malignant	APEX1
GZMH	0	-5.3269	0.008	0.163	0	Malignant	GZMH
RGS2	0	-2.37231	0.049	0.204	0	Malignant	RGS2
WWTR1	0	0.365794	0.289	0.134	0	Malignant	WWTR1
EEF1B2	0	0.394437	0.821	0.666	0	Malignant	EEF1B2
ESF1	0	0.779117	0.256	0.102	0	Malignant	ESF1
LINC01116	0	1.762	0.191	0.037	0	Malignant	LINC01116
FAM229B	0	1.79333	0.188	0.034	0	Malignant	FAM229B
SCD	0	1.07617	0.218	0.064	0	Malignant	SCD
FKBP10	0	1.55485	0.196	0.042	0	Malignant	FKBP10
HLA-DRB1	0	-1.39272	0.458	0.612	0	Malignant	HLA-DRB1
TM2D1	0	0.662365	0.265	0.112	0	Malignant	TM2D1
TNFAIP3	0	-1.77132	0.174	0.327	0	Malignant	TNFAIP3
NDUFB6	0	0.348601	0.329	0.176	0	Malignant	NDUFB6
MRPL21	0	0.613237	0.268	0.115	0	Malignant	MRPL21
PFDN4	0	0.479832	0.281	0.128	0	Malignant	PFDN4
CCDC124	0	0.567836	0.279	0.126	0	Malignant	CCDC124
MPST	0	0.98398	0.229	0.076	0	Malignant	MPST
STAT1	0	1.07322	0.319	0.166	0	Malignant	STAT1
RAMP2	0	-4.07483	0.029	0.182	0	Malignant	RAMP2
TOM1L1	0	2.17064	0.173	0.02	0	Malignant	TOM1L1
MTCH1	0	0.325135	0.345	0.192	0	Malignant	MTCH1
PLEKHO1	0	-3.16753	0.015	0.167	0	Malignant	PLEKHO1
UGT2A3	0	2.38338	0.17	0.018	0	Malignant	UGT2A3
EPS8	0	0.801206	0.229	0.077	0	Malignant	EPS8
EVL	0	-2.35557	0.107	0.259	0	Malignant	EVL
ACSM3	0	2.6722	0.169	0.017	0	Malignant	ACSM3
IFNGR2	0	0.479454	0.275	0.123	0	Malignant	IFNGR2
NFU1	0	0.779482	0.244	0.092	0	Malignant	NFU1
SKAP2	0	0.386203	0.31	0.158	0	Malignant	SKAP2
SLC25A37	0	0.517852	0.306	0.154	0	Malignant	SLC25A37
TP53I13	0	1.05077	0.221	0.069	0	Malignant	TP53I13
LSR	0	1.97351	0.179	0.027	0	Malignant	LSR
AGT	0	2.75787	0.168	0.017	0	Malignant	AGT
MPV17	0	0.906973	0.23	0.079	0	Malignant	MPV17
FBXL5	0	0.733656	0.261	0.11	0	Malignant	FBXL5
SERPINB9	0	-3.48411	0.048	0.199	0	Malignant	SERPINB9
DNAH5	0	4.89223	0.157	0.006	0	Malignant	DNAH5
HIST1H4C	0	0.383645	0.382	0.231	0	Malignant	HIST1H4C
PNPLA2	0	0.774668	0.244	0.093	0	Malignant	PNPLA2
PAWR	0	1.47298	0.192	0.041	0	Malignant	PAWR
HTATIP2	0	0.758181	0.235	0.084	0	Malignant	HTATIP2
SDF4	0	0.35398	0.322	0.172	0	Malignant	SDF4
RER1	0	0.369039	0.332	0.182	0	Malignant	RER1
FAM174A	0	1.32843	0.203	0.053	0	Malignant	FAM174A
TMEM243	0	0.546804	0.26	0.11	0	Malignant	TMEM243
DTD1	0	0.959763	0.226	0.076	0	Malignant	DTD1
PGM1	0	1.51291	0.19	0.04	0	Malignant	PGM1
ARID5B	0	0.72286	0.354	0.204	0	Malignant	ARID5B
SLIRP	0	0.123669	0.368	0.218	0	Malignant	SLIRP
PPP2R5C	0	-2.3119	0.093	0.243	0	Malignant	PPP2R5C
VASN	0	1.98534	0.177	0.027	0	Malignant	VASN
CDIPT	0	0.817733	0.248	0.098	0	Malignant	CDIPT
SERPINF2	0	2.10207	0.176	0.026	0	Malignant	SERPINF2
ALDH3A2	0	1.24719	0.206	0.056	0	Malignant	ALDH3A2
IL7R	0	-3.23813	0.021	0.17	0	Malignant	IL7R
BLVRA	0	0.848015	0.231	0.082	0	Malignant	BLVRA
EIF4H	0	0.32048	0.336	0.187	0	Malignant	EIF4H
DERA	0	1.19256	0.203	0.054	0	Malignant	DERA
DRAM1	0	1.02303	0.22	0.071	0	Malignant	DRAM1
SH3BP5	0	-2.9432	0.037	0.186	0	Malignant	SH3BP5
ADH5	0	0.388789	0.292	0.143	0	Malignant	ADH5
FGG	0	2.94939	0.177	0.028	0	Malignant	FGG
WDR60	0	1.16193	0.214	0.065	0	Malignant	WDR60
RTN3	0	0.451702	0.302	0.153	0	Malignant	RTN3
TMED3	0	1.14563	0.212	0.063	0	Malignant	TMED3
TCEAL8	0	0.459196	0.289	0.14	0	Malignant	TCEAL8
CCNG1	0	0.278588	0.269	0.121	0	Malignant	CCNG1
GINM1	0	0.611307	0.264	0.116	0	Malignant	GINM1
CARD16	0	-2.18816	0.098	0.246	0	Malignant	CARD16
DHRS2	0	5.22778	0.155	0.007	0	Malignant	DHRS2
BTF3L4	0	0.511566	0.284	0.136	0	Malignant	BTF3L4
PSMC5	0	0.276969	0.344	0.196	0	Malignant	PSMC5
C1QA	0	-2.69289	0.109	0.256	0	Malignant	C1QA
IMPDH2	0	0.906387	0.227	0.08	0	Malignant	IMPDH2
PDIA4	0	0.607098	0.274	0.127	0	Malignant	PDIA4
MRPL11	0	0.64888	0.256	0.109	0	Malignant	MRPL11
CCDC47	0	0.716698	0.252	0.105	0	Malignant	CCDC47
IDH3B	0	0.604618	0.259	0.112	0	Malignant	IDH3B
CREG1	0	0.335757	0.293	0.146	0	Malignant	CREG1
BBOX1	0	1.19672	0.186	0.039	0	Malignant	BBOX1
SPOCK2	0	-3.66458	0.013	0.16	0	Malignant	SPOCK2
LTBR	0	1.109	0.215	0.068	0	Malignant	LTBR
GLIPR1	0	-2.71156	0.04	0.187	0	Malignant	GLIPR1
SPAG9	0	0.434261	0.311	0.164	0	Malignant	SPAG9
PPP2R1A	0	0.54207	0.285	0.138	0	Malignant	PPP2R1A
PLEK	0	-3.47105	0.018	0.164	0	Malignant	PLEK
COX7C	0	0.654796	0.879	0.733	0	Malignant	COX7C
DDR1	0	2.32525	0.168	0.022	0	Malignant	DDR1
MRPL14	0	0.5233	0.263	0.117	0	Malignant	MRPL14
DCTN3	0	0.322111	0.333	0.187	0	Malignant	DCTN3
ACLY	0	0.908755	0.222	0.076	0	Malignant	ACLY
TSEN34	0	0.915364	0.225	0.079	0	Malignant	TSEN34
MMP24OS	0	1.07046	0.253	0.107	0	Malignant	MMP24OS
SUCLG1	0	-0.367591	0.298	0.152	0	Malignant	SUCLG1
SNHG7	0	0.528591	0.314	0.168	0	Malignant	SNHG7
CD3G	0	-4.2447	0.008	0.154	0	Malignant	CD3G
NFE2L1	0	0.780455	0.241	0.095	0	Malignant	NFE2L1
SLC16A4	0	1.85431	0.17	0.025	0	Malignant	SLC16A4
BAG3	0	0.879871	0.252	0.107	0	Malignant	BAG3
ACTN1	0	0.651572	0.231	0.086	0	Malignant	ACTN1
MARCKSL1	0	-3.01003	0.035	0.18	0	Malignant	MARCKSL1
SMAP2	0	-2.90028	0.04	0.185	0	Malignant	SMAP2
PDE4B	0	-3.69636	0.01	0.155	0	Malignant	PDE4B
MTX1	0	1.01768	0.21	0.065	0	Malignant	MTX1
ADGRF5	0	-4.50947	0.01	0.155	0	Malignant	ADGRF5
MTIF3	0	0.341703	0.296	0.151	0	Malignant	MTIF3
NME1	0	0.901795	0.236	0.091	0	Malignant	NME1
ALPK2	0	2.97005	0.157	0.012	0	Malignant	ALPK2
GNLY	0	-5.65362	0.022	0.166	0	Malignant	GNLY
MAL	0	1.41497	0.198	0.054	0	Malignant	MAL
MFSD10	0	0.625557	0.259	0.115	0	Malignant	MFSD10
ALG5	0	0.827053	0.226	0.082	0	Malignant	ALG5
CRLS1	0	1.21639	0.193	0.049	0	Malignant	CRLS1
TRIP10	0	1.25142	0.199	0.055	0	Malignant	TRIP10
OSTF1	0	-2.3485	0.067	0.211	0	Malignant	OSTF1
PSMC3	0	0.39805	0.301	0.157	0	Malignant	PSMC3
GNG2	0	-4.12196	0.008	0.152	0	Malignant	GNG2
AKAP13	0	-1.75187	0.16	0.304	0	Malignant	AKAP13
POLR2E	0	0.410014	0.314	0.17	0	Malignant	POLR2E
PLIN3	0	1.0867	0.208	0.064	0	Malignant	PLIN3
ZNF331	0	-2.29824	0.066	0.21	0	Malignant	ZNF331
PLXNB2	0	1.26212	0.206	0.062	0	Malignant	PLXNB2
WWC1	0	2.473	0.16	0.017	0	Malignant	WWC1
MAL2	0	2.72757	0.158	0.015	0	Malignant	MAL2
ARL16	0	0.887475	0.221	0.078	0	Malignant	ARL16
CLPP	0	0.473669	0.267	0.124	0	Malignant	CLPP
EMC7	0	0.421997	0.295	0.152	0	Malignant	EMC7
CSNK2A1	0	0.658908	0.244	0.101	0	Malignant	CSNK2A1
FCGR3A	0	-3.32087	0.023	0.165	0	Malignant	FCGR3A
C7orf50	0	0.616394	0.255	0.113	0	Malignant	C7orf50
YWHAG	0	0.549403	0.261	0.119	0	Malignant	YWHAG
TFPI2	0	1.96906	0.193	0.051	0	Malignant	TFPI2
AP1S2	0	-2.0473	0.083	0.225	0	Malignant	AP1S2
FAM204A	0	0.376169	0.279	0.137	0	Malignant	FAM204A
DCTN2	0	0.581217	0.261	0.119	0	Malignant	DCTN2
COTL1	0	-1.79369	0.18	0.322	0	Malignant	COTL1
NDUFA10	0	0.37976	0.289	0.147	0	Malignant	NDUFA10
TIMM10	0	0.666814	0.235	0.093	0	Malignant	TIMM10
CDK4	0	0.979552	0.211	0.069	0	Malignant	CDK4
ADGRG1	0	0.823263	0.235	0.093	0	Malignant	ADGRG1
NCEH1	0	1.53945	0.186	0.045	0	Malignant	NCEH1
PIN4	0	0.459205	0.273	0.132	0	Malignant	PIN4
TMEM134	0	0.596493	0.252	0.111	0	Malignant	TMEM134
SLC9A3R2	0	-3.85383	0.062	0.203	0	Malignant	SLC9A3R2
CTSA	0	0.310223	0.328	0.187	0	Malignant	CTSA
MRPL4	0	0.814846	0.224	0.083	0	Malignant	MRPL4
SMARCA4	0	1.36458	0.22	0.079	0	Malignant	SMARCA4
ADAMTS9-AS1	0	2.53633	0.154	0.013	0	Malignant	ADAMTS9-AS1
VCAN	0	0.868469	0.208	0.067	0	Malignant	VCAN
YIF1A	0	0.787568	0.236	0.095	0	Malignant	YIF1A
GNG12	0	0.919367	0.198	0.058	0	Malignant	GNG12
TM4SF18	0	0.192733	0.276	0.136	0	Malignant	TM4SF18
MPLKIP	0	0.491647	0.25	0.11	0	Malignant	MPLKIP
DCTN6	0	0.473987	0.266	0.126	0	Malignant	DCTN6
GRINA	0	0.440358	0.277	0.137	0	Malignant	GRINA
ERGIC2	0	0.520459	0.253	0.113	0	Malignant	ERGIC2
WDR45B	0	0.62744	0.246	0.106	0	Malignant	WDR45B
IER3IP1	0	0.41204	0.269	0.129	0	Malignant	IER3IP1
PFKL	0	0.614363	0.268	0.128	0	Malignant	PFKL
STRAP	0	0.17988	0.302	0.162	0	Malignant	STRAP
BCL7C	0	0.392432	0.282	0.142	0	Malignant	BCL7C
TXNL4A	0	0.364319	0.295	0.155	0	Malignant	TXNL4A
C1QC	0	-2.87046	0.056	0.195	0	Malignant	C1QC
C1QB	0	-2.70581	0.102	0.241	0	Malignant	C1QB
LAMTOR2	0	0.280852	0.328	0.189	0	Malignant	LAMTOR2
MPG	0	0.538615	0.255	0.116	0	Malignant	MPG
TCEAL9	0	1.07096	0.203	0.064	0	Malignant	TCEAL9
CXCL8	0	-3.53283	0.155	0.294	0	Malignant	CXCL8
MRPS35	0	0.853582	0.206	0.067	0	Malignant	MRPS35
RAB21	0	0.386816	0.285	0.146	0	Malignant	RAB21
PMEPA1	0	0.727657	0.239	0.1	0	Malignant	PMEPA1
PSMD4	0	0.255087	0.317	0.179	0	Malignant	PSMD4
FXR1	0	0.242782	0.316	0.178	0	Malignant	FXR1
PAM	0	0.838009	0.215	0.077	0	Malignant	PAM
NGFRAP1	0	0.711996	0.24	0.102	0	Malignant	NGFRAP1
KIF12	0	2.3944	0.156	0.018	0	Malignant	KIF12
ILK	0	0.442561	0.262	0.124	0	Malignant	ILK
CCS	0	0.739357	0.229	0.091	0	Malignant	CCS
RETREG1	0	2.29736	0.163	0.025	0	Malignant	RETREG1
LRP2	0	1.58309	0.177	0.039	0	Malignant	LRP2
SNRPC	0	0.351107	0.29	0.152	0	Malignant	SNRPC
LINC00958	0	2.67428	0.152	0.014	0	Malignant	LINC00958
PSMD7	0	0.320413	0.304	0.166	0	Malignant	PSMD7
IQGAP2	0	-2.72146	0.023	0.16	0	Malignant	IQGAP2
IDH3G	0	0.416331	0.269	0.132	0	Malignant	IDH3G
NFIB	0	0.289445	0.263	0.126	0	Malignant	NFIB
NEK6	0	1.47513	0.182	0.045	0	Malignant	NEK6
MS4A6A	0	-2.85209	0.029	0.166	0	Malignant	MS4A6A
APOC1	0	-2.26121	0.243	0.38	0	Malignant	APOC1
TRABD2B	0	2.47144	0.151	0.014	0	Malignant	TRABD2B
DGUOK	0	0.212116	0.299	0.162	0	Malignant	DGUOK
CCT5	0	0.433913	0.285	0.148	0	Malignant	CCT5
CD83	0	-2.91173	0.037	0.174	0	Malignant	CD83
SLC28A1	0	2.77966	0.148	0.011	0	Malignant	SLC28A1
LSM4	0	0.381736	0.293	0.156	0	Malignant	LSM4
HSD17B14	0	1.31059	0.179	0.042	0	Malignant	HSD17B14
BACE2	0	1.46624	0.178	0.041	0	Malignant	BACE2
CRTAP	0	0.457132	0.278	0.142	0	Malignant	CRTAP
DDOST	0	0.443776	0.274	0.138	0	Malignant	DDOST
BOLA3	0	0.536985	0.245	0.109	0	Malignant	BOLA3
PPIA	0	0.424677	0.861	0.725	0	Malignant	PPIA
PODXL	0	-3.77358	0.025	0.161	0	Malignant	PODXL
RBM7	0	0.61559	0.222	0.086	0	Malignant	RBM7
CBX5	0	0.696761	0.234	0.098	0	Malignant	CBX5
LARP6	0	1.98074	0.16	0.024	0	Malignant	LARP6
PSMD12	0	0.530628	0.242	0.106	0	Malignant	PSMD12
CDC42EP4	0	1.58848	0.171	0.035	0	Malignant	CDC42EP4
SYS1	0	0.86137	0.213	0.077	0	Malignant	SYS1
LGALS2	0	0.847591	0.222	0.086	0	Malignant	LGALS2
CD247	0	-4.55254	0.007	0.143	0	Malignant	CD247
EMCN	0	-5.84464	0.011	0.147	0	Malignant	EMCN
CCT6A	0	0.361164	0.293	0.157	0	Malignant	CCT6A
ATP5J	0	0.557441	0.354	0.218	0	Malignant	ATP5J
CNKSR3	0	1.87806	0.162	0.027	0	Malignant	CNKSR3
GTF2I	0	0.302724	0.332	0.197	0	Malignant	GTF2I
YIPF6	0	0.810337	0.217	0.082	0	Malignant	YIPF6
TRIB1	0	1.54573	0.187	0.052	0	Malignant	TRIB1
NDUFS3	0	0.350448	0.27	0.135	0	Malignant	NDUFS3
NUDT5	0	0.711118	0.232	0.097	0	Malignant	NUDT5
BORCS7	0	0.475141	0.26	0.125	0	Malignant	BORCS7
TYMS	0	1.67337	0.162	0.027	0	Malignant	TYMS
PLVAP	0	-3.91398	0.053	0.188	0	Malignant	PLVAP
IL1B	0	-4.23982	0.037	0.172	0	Malignant	IL1B
GZMB	0	-5.5523	0.008	0.143	0	Malignant	GZMB
MRPS18C	0	0.320498	0.276	0.142	0	Malignant	MRPS18C
MUC1	0	1.27198	0.169	0.035	0	Malignant	MUC1
NTPCR	0	0.9733	0.206	0.072	0	Malignant	NTPCR
SMIM15	0	0.795292	0.21	0.076	0	Malignant	SMIM15
HLA-DRA	0	-2.1917	0.544	0.678	0	Malignant	HLA-DRA
PXMP2	0	1.70881	0.166	0.032	0	Malignant	PXMP2
DNAJC15	0	0.20148	0.313	0.179	0	Malignant	DNAJC15
SPINT1	0	2.13303	0.158	0.024	0	Malignant	SPINT1
FMNL1	0	-2.74267	0.026	0.16	0	Malignant	FMNL1
DHPS	0	0.674365	0.229	0.095	0	Malignant	DHPS
TAGAP	0	-3.30101	0.012	0.146	0	Malignant	TAGAP
CTTNBP2	0	3.1927	0.145	0.011	0	Malignant	CTTNBP2
FAM127B	0	1.68338	0.176	0.042	0	Malignant	FAM127B
C11orf31	0	0.704559	0.283	0.149	0	Malignant	C11orf31
GPR65	0	-3.40237	0.01	0.144	0	Malignant	GPR65
MT1F	0	-0.644433	0.279	0.146	0	Malignant	MT1F
RUNX3	0	-3.49035	0.017	0.15	0	Malignant	RUNX3
ASPH	0	0.643249	0.226	0.093	0	Malignant	ASPH
FNBP1	0	-2.0856	0.084	0.217	0	Malignant	FNBP1
MRPL28	0	0.573999	0.235	0.102	0	Malignant	MRPL28
MRPL12	0	0.881681	0.219	0.086	0	Malignant	MRPL12
SLA	0	-3.7267	0.009	0.142	0	Malignant	SLA
RALBP1	0	0.360002	0.304	0.171	0	Malignant	RALBP1
DEGS1	0	0.399585	0.28	0.148	0	Malignant	DEGS1
TNFRSF14	0	0.38384	0.307	0.175	0	Malignant	TNFRSF14
SARS	0	0.417198	0.269	0.137	0	Malignant	SARS
AHCYL1	0	0.532991	0.25	0.118	0	Malignant	AHCYL1
C1orf162	0	-2.78093	0.022	0.154	0	Malignant	C1orf162
CDC42SE1	0	-2.2607	0.087	0.219	0	Malignant	CDC42SE1
MBNL1	0	-1.49695	0.185	0.317	0	Malignant	MBNL1
EMB	0	-3.64405	0.008	0.14	0	Malignant	EMB
RAMP3	0	-4.32406	0.021	0.153	0	Malignant	RAMP3
FAM195A	0	1.90948	0.164	0.032	0	Malignant	FAM195A
DNASE2	0	0.593147	0.231	0.099	0	Malignant	DNASE2
HNF1B	0	2.74282	0.144	0.012	0	Malignant	HNF1B
HSPG2	0	-3.03156	0.062	0.193	0	Malignant	HSPG2
SFN	0	3.54715	0.139	0.008	0	Malignant	SFN
LCK	0	-4.17532	0.006	0.137	0	Malignant	LCK
NPR3	0	1.72773	0.169	0.038	0	Malignant	NPR3
SPOCK1	0	2.4043	0.15	0.019	0	Malignant	SPOCK1
SERPINE1	0	1.87264	0.195	0.064	0	Malignant	SERPINE1
WASL	0	0.821769	0.211	0.08	0	Malignant	WASL
GIMAP1	0	-4.15921	0.007	0.138	0	Malignant	GIMAP1
NFIL3	0	0.787795	0.225	0.094	0	Malignant	NFIL3
PRRG4	0	1.93681	0.158	0.027	0	Malignant	PRRG4
TMEM139	0	2.58788	0.144	0.013	0	Malignant	TMEM139
CLRN3	0	2.58928	0.143	0.012	0	Malignant	CLRN3
TXN2	0	0.395975	0.277	0.147	0	Malignant	TXN2
CD34	0	-3.8467	0.015	0.145	0	Malignant	CD34
EFEMP1	0	1.50478	0.155	0.025	0	Malignant	EFEMP1
ACMSD	0	1.7609	0.148	0.018	0	Malignant	ACMSD
PAIP1	0	0.661059	0.221	0.091	0	Malignant	PAIP1
IKZF1	0	-3.03143	0.01	0.14	0	Malignant	IKZF1
TMEM120A	0	1.079	0.186	0.056	0	Malignant	TMEM120A
WBP5	0	0.813825	0.223	0.093	0	Malignant	WBP5
HINT2	0	0.511009	0.238	0.108	0	Malignant	HINT2
EGFL7	0	-2.99457	0.051	0.181	0	Malignant	EGFL7
OSER1	0	0.685331	0.226	0.096	0	Malignant	OSER1
PRPF6	0	0.518002	0.241	0.111	0	Malignant	PRPF6
GZMM	0	-4.75374	0.005	0.135	0	Malignant	GZMM
CD70	0	1.33259	0.175	0.045	0	Malignant	CD70
AMD1	0	0.572188	0.292	0.162	0	Malignant	AMD1
GGT1	0	2.51625	0.144	0.014	0	Malignant	GGT1
ATP5C1	0	0.690047	0.274	0.145	0	Malignant	ATP5C1
DNAJB4	0	1.02556	0.231	0.102	0	Malignant	DNAJB4
CNOT6L	0	-2.38658	0.08	0.209	0	Malignant	CNOT6L
SNHG18	0	2.10744	0.146	0.017	0	Malignant	SNHG18
HDDC2	0	0.571467	0.217	0.088	0	Malignant	HDDC2
AKAP12	0	1.09305	0.191	0.062	0	Malignant	AKAP12
ZDHHC4	0	1.23746	0.179	0.05	0	Malignant	ZDHHC4
SLC6A8	0	1.49859	0.172	0.043	0	Malignant	SLC6A8
MRPL13	0	0.516909	0.222	0.093	0	Malignant	MRPL13
MRPL17	0	0.399717	0.243	0.114	0	Malignant	MRPL17
CTSF	0	1.41282	0.18	0.051	0	Malignant	CTSF
AAMDC	0	0.636899	0.226	0.097	0	Malignant	AAMDC
DYNC1LI2	0	0.393195	0.257	0.128	0	Malignant	DYNC1LI2
NARS	0	0.41813	0.261	0.132	0	Malignant	NARS
ARL2	0	0.205887	0.289	0.16	0	Malignant	ARL2
KLRD1	0	-4.84493	0.014	0.143	0	Malignant	KLRD1
CHD9	0	0.250561	0.295	0.166	0	Malignant	CHD9
XRN2	0	0.355036	0.284	0.155	0	Malignant	XRN2
PREX1	0	-3.24843	0.013	0.142	0	Malignant	PREX1
COMT	0	0.368265	0.282	0.153	0	Malignant	COMT
UBR4	0	0.887678	0.215	0.087	0	Malignant	UBR4
PPCS	0	0.354822	0.257	0.129	0	Malignant	PPCS
SNX7	0	1.8364	0.152	0.024	0	Malignant	SNX7
CFAP97	0	0.412626	0.248	0.12	0	Malignant	CFAP97
MGAT4B	0	1.07267	0.194	0.066	0	Malignant	MGAT4B
SLC22A2	0	2.40215	0.144	0.016	0	Malignant	SLC22A2
SLC22A18	0	1.52238	0.165	0.037	0	Malignant	SLC22A18
HSPB2	0	2.37602	0.144	0.016	0	Malignant	HSPB2
PTER	0	1.79104	0.166	0.038	0	Malignant	PTER
MRPS16	0	0.542666	0.236	0.108	0	Malignant	MRPS16
SUGT1	0	0.391074	0.262	0.134	0	Malignant	SUGT1
IMP3	0	0.387398	0.259	0.131	0	Malignant	IMP3
PSMD11	0	0.379103	0.252	0.124	0	Malignant	PSMD11
C19orf24	0	0.440264	0.257	0.129	0	Malignant	C19orf24
FXYD1	0	2.48244	0.162	0.034	0	Malignant	FXYD1
EIF1AY	0	0.741571	0.19	0.062	0	Malignant	EIF1AY
CAVIN3	0	0.949826	0.178	0.05	0	Malignant	CAVIN3
MED10	0	0.179471	0.284	0.156	0	Malignant	MED10
LRRC41	0	1.17424	0.186	0.059	0	Malignant	LRRC41
UNC50	0	0.91951	0.196	0.069	0	Malignant	UNC50
AMOTL2	0	1.84082	0.155	0.028	0	Malignant	AMOTL2
LDB2	0	-4.61843	0.009	0.136	0	Malignant	LDB2
SDHA	0	0.469667	0.241	0.114	0	Malignant	SDHA
OSMR	0	1.44323	0.166	0.039	0	Malignant	OSMR
NPTX2	0	2.76816	0.151	0.024	0	Malignant	NPTX2
TATDN1	0	0.74265	0.206	0.079	0	Malignant	TATDN1
LMO2	0	-3.97573	0.011	0.138	0	Malignant	LMO2
SLC6A13	0	1.88136	0.151	0.024	0	Malignant	SLC6A13
NSRP1	0	0.389677	0.26	0.133	0	Malignant	NSRP1
GOSR1	0	0.76645	0.203	0.076	0	Malignant	GOSR1
C17orf89	0	1.1118	0.209	0.082	0	Malignant	C17orf89
NEDD4L	0	1.0547	0.183	0.056	0	Malignant	NEDD4L
MYL9	0	-0.431011	0.223	0.096	0	Malignant	MYL9
B4GALT5	0	0.692493	0.214	0.087	0	Malignant	B4GALT5
WRB	0	1.23518	0.176	0.049	0	Malignant	WRB
SEM1	0	0.592106	0.282	0.155	0	Malignant	SEM1
MPC1	0	0.25714	0.267	0.141	0	Malignant	MPC1
AGTRAP	0	0.579419	0.236	0.11	0	Malignant	AGTRAP
ADGRL4	0	-3.96361	0.012	0.138	0	Malignant	ADGRL4
SNX17	0	0.468168	0.243	0.117	0	Malignant	SNX17
PCYOX1	0	1.01886	0.188	0.062	0	Malignant	PCYOX1
NIFK	0	0.504525	0.224	0.098	0	Malignant	NIFK
PPP1R7	0	0.420915	0.257	0.131	0	Malignant	PPP1R7
KDR	0	-4.36888	0.013	0.139	0	Malignant	KDR
SPARCL1	0	-4.19384	0.05	0.176	0	Malignant	SPARCL1
ZNF622	0	0.943605	0.185	0.059	0	Malignant	ZNF622
LST1	0	-2.60204	0.028	0.154	0	Malignant	LST1
HSD17B10	0	0.358465	0.253	0.127	0	Malignant	HSD17B10
NDUFA8	0	0.420917	0.249	0.123	0	Malignant	NDUFA8
RASSF7	0	1.31344	0.166	0.04	0	Malignant	RASSF7
GLRX3	0	0.574424	0.215	0.089	0	Malignant	GLRX3
EEA1	0	0.691366	0.214	0.088	0	Malignant	EEA1
SNHG9	0	0.815627	0.223	0.097	0	Malignant	SNHG9
VAT1	0	0.533646	0.225	0.099	0	Malignant	VAT1
ABI3	0	-3.7485	0.007	0.133	0	Malignant	ABI3
ATP5MD	0	0.614632	0.316	0.19	0	Malignant	ATP5MD
PRKAA2	0	1.83664	0.151	0.026	0	Malignant	PRKAA2
NQO2	0	0.520408	0.218	0.093	0	Malignant	NQO2
FZD1	0	1.90768	0.149	0.024	0	Malignant	FZD1
MS4A7	0	-2.87521	0.022	0.147	0	Malignant	MS4A7
UQCC3	0	0.848097	0.2	0.075	0	Malignant	UQCC3
CCDC85B	0	-1.94677	0.138	0.263	0	Malignant	CCDC85B
PBLD	0	1.06064	0.157	0.032	0	Malignant	PBLD
FRA10AC1	0	0.915843	0.191	0.066	0	Malignant	FRA10AC1
BIN2	0	-3.54991	0.008	0.133	0	Malignant	BIN2
TMEM263	0	0.711981	0.196	0.071	0	Malignant	TMEM263
CD93	0	-3.70993	0.013	0.138	0	Malignant	CD93
RNF114	0	0.285979	0.258	0.133	0	Malignant	RNF114
MXRA8	0	2.29219	0.142	0.017	0	Malignant	MXRA8
NFIA	0	0.530906	0.236	0.111	0	Malignant	NFIA
PMF1	0	0.515602	0.241	0.116	0	Malignant	PMF1
ATPIF1	0	0.535011	0.331	0.207	0	Malignant	ATPIF1
AP2B1	0	0.340132	0.279	0.155	0	Malignant	AP2B1
SLC44A3	0	2.77646	0.136	0.012	0	Malignant	SLC44A3
PTGER4	0	-3.16184	0.016	0.14	0	Malignant	PTGER4
TMEM98	0	2.56836	0.14	0.016	0	Malignant	TMEM98
SLPI	0	2.80674	0.134	0.01	0	Malignant	SLPI
EDN1	0	1.90043	0.149	0.025	0	Malignant	EDN1
POP7	0	0.933392	0.183	0.059	0	Malignant	POP7
ATP5G2	0	0.947192	0.452	0.328	0	Malignant	ATP5G2
ENOSF1	0	0.96802	0.185	0.061	0	Malignant	ENOSF1
AP1M2	0	1.63699	0.148	0.024	0	Malignant	AP1M2
SNF8	0	0.419116	0.266	0.143	0	Malignant	SNF8
UROD	0	0.783116	0.196	0.073	0	Malignant	UROD
LCP2	0	-3.15076	0.01	0.133	0	Malignant	LCP2
PFDN6	0	0.458011	0.225	0.102	0	Malignant	PFDN6
MEA1	0	0.514971	0.228	0.105	0	Malignant	MEA1
LPCAT3	0	1.37204	0.167	0.044	0	Malignant	LPCAT3
ATP5G1	0	0.803569	0.231	0.108	0	Malignant	ATP5G1
EBNA1BP2	0	0.911788	0.185	0.062	0	Malignant	EBNA1BP2
PSMD14	0	0.556041	0.219	0.096	0	Malignant	PSMD14
NDUFAF2	0	0.57481	0.214	0.091	0	Malignant	NDUFAF2
RAB18	0	0.223602	0.257	0.134	0	Malignant	RAB18
KIAA1551	0	-2.06509	0.095	0.218	0	Malignant	KIAA1551
ITPA	0	0.498343	0.223	0.1	0	Malignant	ITPA
NR2F6	0	1.44018	0.159	0.036	0	Malignant	NR2F6
YPEL2	0	0.865508	0.207	0.084	0	Malignant	YPEL2
ELF1	0	-1.85421	0.163	0.286	0	Malignant	ELF1
TBL1XR1	0	0.337218	0.27	0.148	0	Malignant	TBL1XR1
EMC2	0	0.712162	0.2	0.078	0	Malignant	EMC2
ESAM	0	-3.82968	0.017	0.139	0	Malignant	ESAM
PARD3	0	2.38689	0.135	0.013	0	Malignant	PARD3
SLC34A2	0	4.56003	0.125	0.003	0	Malignant	SLC34A2
VDAC3	0	0.356979	0.249	0.127	0	Malignant	VDAC3
CA2	0	0.144627	0.22	0.098	0	Malignant	CA2
DDB2	0	0.979573	0.185	0.063	0	Malignant	DDB2
NT5C3B	0	1.08068	0.176	0.054	0	Malignant	NT5C3B
JAG1	0	0.712562	0.213	0.091	0	Malignant	JAG1
PIGT	0	0.545432	0.221	0.099	0	Malignant	PIGT
ILVBL	0	1.44986	0.162	0.04	0	Malignant	ILVBL
BABAM1	0	0.551755	0.217	0.095	0	Malignant	BABAM1
TES	0	0.373164	0.237	0.115	0	Malignant	TES
DHCR24	0	2.67459	0.133	0.012	0	Malignant	DHCR24
AAMP	0	0.704417	0.203	0.082	0	Malignant	AAMP
FOXP1	0	-2.02419	0.078	0.199	0	Malignant	FOXP1
SCOC	0	0.322891	0.227	0.106	0	Malignant	SCOC
SAP30	0	0.538408	0.2	0.079	0	Malignant	SAP30
WDR45	0	0.622675	0.199	0.078	0	Malignant	WDR45
B9D1	0	2.17079	0.137	0.016	0	Malignant	B9D1
TRIM47	0	1.27123	0.166	0.045	0	Malignant	TRIM47
MRPS15	0	0.313811	0.256	0.135	0	Malignant	MRPS15
ERLEC1	0	0.377684	0.253	0.132	0	Malignant	ERLEC1
PSMC2	0	0.591761	0.209	0.088	0	Malignant	PSMC2
KLF4	0	0.862378	0.241	0.12	0	Malignant	KLF4
SSSCA1	0	0.532397	0.214	0.093	0	Malignant	SSSCA1
ICAM2	0	-2.93125	0.033	0.154	0	Malignant	ICAM2
GLIS3	0	2.19523	0.142	0.021	0	Malignant	GLIS3
ISG15	0	-1.64612	0.169	0.29	0	Malignant	ISG15
TEX41	0	2.2202	0.137	0.017	0	Malignant	TEX41
PKP4	0	1.04659	0.17	0.05	0	Malignant	PKP4
LINC00998	0	0.970561	0.193	0.073	0	Malignant	LINC00998
EBAG9	0	0.855351	0.191	0.071	0	Malignant	EBAG9
MIR210HG	0	2.36269	0.135	0.015	0	Malignant	MIR210HG
IL10RA	0	-3.26971	0.01	0.13	0	Malignant	IL10RA
ALKBH5	0	0.628193	0.202	0.082	0	Malignant	ALKBH5
CCDC74A	0	3.3186	0.127	0.007	0	Malignant	CCDC74A
ATP5G3	0	0.607569	0.318	0.198	0	Malignant	ATP5G3
SPAG16	0	1.50855	0.154	0.034	0	Malignant	SPAG16
MITF	0	1.52394	0.154	0.034	0	Malignant	MITF
PELO	0	0.864678	0.182	0.062	0	Malignant	PELO
SIL1	0	0.907992	0.189	0.069	0	Malignant	SIL1
IMMP2L	0	1.55979	0.152	0.032	0	Malignant	IMMP2L
DCTPP1	0	0.958062	0.181	0.061	0	Malignant	DCTPP1
GLOD4	0	0.536154	0.207	0.087	0	Malignant	GLOD4
PHLDB2	0	1.23269	0.165	0.046	0	Malignant	PHLDB2
CLPTM1L	0	0.718607	0.202	0.083	0	Malignant	CLPTM1L
HEBP1	0	0.407071	0.232	0.113	0	Malignant	HEBP1
NR2F2	0	0.115642	0.199	0.08	0	Malignant	NR2F2
TRAP1	0	1.28193	0.162	0.043	0	Malignant	TRAP1
YIPF2	0	1.13981	0.166	0.047	0	Malignant	YIPF2
AK6	0	0.777328	0.185	0.066	0	Malignant	AK6
KLHDC2	0	0.571405	0.211	0.092	0	Malignant	KLHDC2
HAGH	0	0.311809	0.238	0.119	0	Malignant	HAGH
STX4	0	0.358194	0.244	0.125	0	Malignant	STX4
GTF2F1	0	0.575759	0.205	0.086	0	Malignant	GTF2F1
EHD2	0	0.812652	0.182	0.063	0	Malignant	EHD2
CTNNB1	0	-1.71943	0.16	0.278	0	Malignant	CTNNB1
HLA-DQA1	0	-1.69375	0.211	0.329	0	Malignant	HLA-DQA1
2024-09-06	0	-2.36405	0.052	0.17	0	Malignant	2024-09-06
PTPRF	0	1.83689	0.139	0.021	0	Malignant	PTPRF
CALCRL	0	-3.517	0.019	0.137	0	Malignant	CALCRL
TFDP2	0	0.583469	0.195	0.077	0	Malignant	TFDP2
DIXDC1	0	1.96354	0.137	0.019	0	Malignant	DIXDC1
MSRB1	0	1.24624	0.164	0.046	0	Malignant	MSRB1
MRPL45	0	1.18858	0.162	0.044	0	Malignant	MRPL45
MOCS2	0	0.408397	0.21	0.092	0	Malignant	MOCS2
ATG101	0	0.785017	0.187	0.069	0	Malignant	ATG101
LBH	0	-2.53466	0.053	0.17	0	Malignant	LBH
METRNL	0	-2.3952	0.054	0.171	0	Malignant	METRNL
C1orf186	0	3.05814	0.127	0.01	0	Malignant	C1orf186
MRPL3	0	0.671359	0.193	0.076	0	Malignant	MRPL3
HOXA4	0	2.2511	0.133	0.016	0	Malignant	HOXA4
MUC12	0	2.51977	0.132	0.015	0	Malignant	MUC12
MVK	0	1.96477	0.135	0.018	0	Malignant	MVK
ITFG1	0	0.646274	0.199	0.082	0	Malignant	ITFG1
MANBAL	0	1.22362	0.161	0.044	0	Malignant	MANBAL
FAM134A	0	1.50281	0.157	0.04	0	Malignant	FAM134A
PLXND1	0	-2.79904	0.031	0.148	0	Malignant	PLXND1
UGDH	0	1.15568	0.152	0.035	0	Malignant	UGDH
FADS3	0	1.2448	0.153	0.036	0	Malignant	FADS3
PIP4K2A	0	-2.75776	0.04	0.157	0	Malignant	PIP4K2A
ID2	0	-1.1256	0.282	0.398	0	Malignant	ID2
CREB3	0	0.960817	0.171	0.055	0	Malignant	CREB3
FDXR	0	1.93995	0.138	0.022	0	Malignant	FDXR
C1D	0	0.290772	0.228	0.112	0	Malignant	C1D
ARHGEF28	0	2.00667	0.136	0.02	0	Malignant	ARHGEF28
SEC63	0	0.472362	0.223	0.107	0	Malignant	SEC63
ANO6	0	0.568665	0.196	0.08	0	Malignant	ANO6
HOXC10	0	2.05917	0.134	0.018	0	Malignant	HOXC10
KRR1	0	0.328839	0.23	0.114	0	Malignant	KRR1
NUTF2	0	0.381825	0.23	0.114	0	Malignant	NUTF2
SLC35B1	0	0.780294	0.187	0.071	0	Malignant	SLC35B1
COX11	0	0.62851	0.19	0.074	0	Malignant	COX11
KISS1R	0	2.74617	0.13	0.014	0	Malignant	KISS1R
CRB3	0	2.57772	0.128	0.012	0	Malignant	CRB3
ECSIT	0	1.07733	0.166	0.05	0	Malignant	ECSIT
RBP7	0	-3.73329	0.029	0.145	0	Malignant	RBP7
HLA-DMB	0	-2.22918	0.067	0.183	0	Malignant	HLA-DMB
ITM2B	0	0.917407	0.921	0.805	0	Malignant	ITM2B
ZNHIT3	0	0.377243	0.217	0.101	0	Malignant	ZNHIT3
RBBP8	0	1.3132	0.154	0.038	0	Malignant	RBBP8
KXD1	0	0.542399	0.21	0.094	0	Malignant	KXD1
GLTSCR2	0	0.716262	0.397	0.281	0	Malignant	GLTSCR2
TMEM106B	0	0.520316	0.202	0.087	0	Malignant	TMEM106B
RABGGTB	0	0.279108	0.226	0.111	0	Malignant	RABGGTB
EVA1A	0	2.13834	0.13	0.015	0	Malignant	EVA1A
F2R	0	-3.5033	0.012	0.127	0	Malignant	F2R
GNS	0	0.416996	0.232	0.117	0	Malignant	GNS
APOL1	0	1.25663	0.192	0.077	0	Malignant	APOL1
ANKRD37	0	1.18718	0.179	0.064	0	Malignant	ANKRD37
PDZD11	0	0.726959	0.182	0.067	0	Malignant	PDZD11
SMARCA1	0	1.64938	0.143	0.028	0	Malignant	SMARCA1
PPP2CB	0	0.490228	0.204	0.089	0	Malignant	PPP2CB
AGPAT2	0	0.901007	0.18	0.065	0	Malignant	AGPAT2
GOT1	0	1.15151	0.155	0.04	0	Malignant	GOT1
NMRAL1	0	0.773665	0.178	0.063	0	Malignant	NMRAL1
BFAR	0	0.472172	0.216	0.101	0	Malignant	BFAR
MRPS12	0	0.468782	0.208	0.093	0	Malignant	MRPS12
PDGFA	0	1.46828	0.139	0.025	0	Malignant	PDGFA
BIVM	0	1.73655	0.138	0.024	0	Malignant	BIVM
TIMM44	0	1.02135	0.168	0.054	0	Malignant	TIMM44
ACO2	0	0.610999	0.203	0.089	0	Malignant	ACO2
SNRNP27	0	0.244349	0.228	0.114	0	Malignant	SNRNP27
TIMM9	0	0.802076	0.187	0.073	0	Malignant	TIMM9
PRKCH	0	-3.51132	0.011	0.125	0	Malignant	PRKCH
GNPTG	0	0.681408	0.186	0.072	0	Malignant	GNPTG
ERI3	0	0.821654	0.174	0.06	0	Malignant	ERI3
TRAF3IP3	0	-3.24568	0.008	0.122	0	Malignant	TRAF3IP3
SLC40A1	0	0.372337	0.206	0.092	0	Malignant	SLC40A1
FAM200B	0	0.490225	0.213	0.099	0	Malignant	FAM200B
RHOH	0	-3.73097	0.007	0.121	0	Malignant	RHOH
LTB	0	-3.34401	0.031	0.145	0	Malignant	LTB
SH3KBP1	0	-2.45364	0.041	0.155	0	Malignant	SH3KBP1
CLNS1A	0	0.302515	0.24	0.126	0	Malignant	CLNS1A
PRF1	0	-5.5644	0.004	0.118	0	Malignant	PRF1
NDUFA9	0	0.459714	0.211	0.097	0	Malignant	NDUFA9
SLC25A11	0	0.46062	0.215	0.101	0	Malignant	SLC25A11
TMED1	0	0.92707	0.173	0.059	0	Malignant	TMED1
PTOV1	0	0.499153	0.205	0.091	0	Malignant	PTOV1
MDM2	0	0.660973	0.199	0.086	0	Malignant	MDM2
DHX40	0	0.88897	0.171	0.058	0	Malignant	DHX40
SMCHD1	0	-1.91343	0.089	0.202	0	Malignant	SMCHD1
NFIX	0	1.76659	0.136	0.023	0	Malignant	NFIX
TPRKB	0	0.402908	0.22	0.107	0	Malignant	TPRKB
RAB17	0	1.83098	0.133	0.02	0	Malignant	RAB17
AIFM1	0	1.02155	0.157	0.044	0	Malignant	AIFM1
GPAA1	0	0.638775	0.196	0.083	0	Malignant	GPAA1
KRT7	0	1.98419	0.127	0.014	0	Malignant	KRT7
CLEC14A	0	-4.30123	0.012	0.125	0	Malignant	CLEC14A
NORAD	0	0.833212	0.197	0.084	0	Malignant	NORAD
EIF2A	0	0.397051	0.248	0.135	0	Malignant	EIF2A
PHYH	0	0.690258	0.177	0.064	0	Malignant	PHYH
MTHFS	0	1.2579	0.153	0.04	0	Malignant	MTHFS
ASPHD1	0	3.04855	0.12	0.007	0	Malignant	ASPHD1
IFI35	0	0.566645	0.21	0.097	0	Malignant	IFI35
LRRC59	0	0.666469	0.182	0.069	0	Malignant	LRRC59
MYH9	0	-1.49667	0.183	0.296	0	Malignant	MYH9
MCTS1	0	0.313604	0.233	0.121	0	Malignant	MCTS1
UCP2	0	-2.09676	0.058	0.17	0	Malignant	UCP2
KIF21A	0	0.875228	0.166	0.054	0	Malignant	KIF21A
DPM1	0	0.476609	0.201	0.089	0	Malignant	DPM1
SLC25A23	0	1.72464	0.136	0.024	0	Malignant	SLC25A23
EPCAM	0	0.590388	0.156	0.044	0	Malignant	EPCAM
EIF4E2	0	0.383546	0.222	0.11	0	Malignant	EIF4E2
FAM3C	0	0.287054	0.228	0.116	0	Malignant	FAM3C
PSMD3	0	0.556246	0.197	0.085	0	Malignant	PSMD3
ATP5MC1	0	0.456861	0.219	0.107	0	Malignant	ATP5MC1
ATP5F1	0	0.561935	0.24	0.128	0	Malignant	ATP5F1
KCTD3	0	1.54074	0.143	0.031	0	Malignant	KCTD3
BET1	0	0.736655	0.174	0.062	0	Malignant	BET1
DOK2	0	-3.36361	0.008	0.12	0	Malignant	DOK2
FKBP3	0	0.272922	0.241	0.129	0	Malignant	FKBP3
HLA-DRB5	0	-1.91323	0.164	0.275	0	Malignant	HLA-DRB5
IFT43	0	0.858605	0.167	0.056	0	Malignant	IFT43
ACAP1	0	-2.28445	0.057	0.168	0	Malignant	ACAP1
IMP4	0	0.523595	0.192	0.081	0	Malignant	IMP4
ANKRD44	0	-2.65746	0.02	0.131	0	Malignant	ANKRD44
NME5	0	2.63322	0.121	0.01	0	Malignant	NME5
ID4	0	2.40087	0.131	0.02	0	Malignant	ID4
AEBP1	0	1.15058	0.158	0.047	0	Malignant	AEBP1
PTPRB	0	-4.66039	0.009	0.12	0	Malignant	PTPRB
AMZ2	0	0.578439	0.185	0.074	0	Malignant	AMZ2
SOX18	0	-4.14669	0.01	0.121	0	Malignant	SOX18
MYO1F	0	-2.75524	0.018	0.129	0	Malignant	MYO1F
PDXK	0	0.403036	0.216	0.105	0	Malignant	PDXK
FABP5	0	-1.9412	0.095	0.206	0	Malignant	FABP5
EVI2A	0	-2.72486	0.033	0.144	0	Malignant	EVI2A
TUBB6	0	0.808075	0.176	0.065	0	Malignant	TUBB6
JOSD2	0	0.556461	0.204	0.093	0	Malignant	JOSD2
YIPF5	0	0.443714	0.202	0.092	0	Malignant	YIPF5
GATAD1	0	0.57765	0.202	0.092	0	Malignant	GATAD1
WBP11	0	0.207594	0.23	0.12	0	Malignant	WBP11
NXT1	0	0.365568	0.202	0.092	0	Malignant	NXT1
AHCY	0	0.873664	0.164	0.054	0	Malignant	AHCY
UBE2M	0	0.37206	0.234	0.124	0	Malignant	UBE2M
ORC4	0	0.988808	0.156	0.046	0	Malignant	ORC4
ANAPC13	0	0.371386	0.213	0.103	0	Malignant	ANAPC13
FAM114A1	0	1.13216	0.153	0.043	0	Malignant	FAM114A1
HOPX	0	-4.13016	0.01	0.12	0	Malignant	HOPX
COQ9	0	1.10705	0.154	0.044	0	Malignant	COQ9
DGCR6L	0	0.494882	0.214	0.104	0	Malignant	DGCR6L
2024-09-11	0	0.364639	0.21	0.1	0	Malignant	2024-09-11
SREK1IP1	0	0.257717	0.236	0.126	0	Malignant	SREK1IP1
ZNF33B	0	1.20352	0.149	0.039	0	Malignant	ZNF33B
SNRNP25	0	0.818988	0.163	0.054	0	Malignant	SNRNP25
TMEM204	0	-4.46467	0.008	0.117	0	Malignant	TMEM204
CD320	0	0.480182	0.198	0.089	0	Malignant	CD320
CAVIN1	0	0.468737	0.166	0.057	0	Malignant	CAVIN1
LYPLAL1	0	0.536723	0.181	0.072	0	Malignant	LYPLAL1
UFSP2	0	0.720678	0.182	0.073	0	Malignant	UFSP2
STK19	0	0.941488	0.156	0.047	0	Malignant	STK19
CUX1	0	0.528798	0.212	0.103	0	Malignant	CUX1
AKNA	0	-2.8056	0.02	0.129	0	Malignant	AKNA
CTTN	0	0.523267	0.191	0.082	0	Malignant	CTTN
CHPT1	0	0.510146	0.181	0.072	0	Malignant	CHPT1
PWP1	0	0.488319	0.194	0.085	0	Malignant	PWP1
ORAI3	0	1.14658	0.154	0.045	0	Malignant	ORAI3
ADPRHL2	0	1.09637	0.151	0.042	0	Malignant	ADPRHL2
AFG3L2	0	0.771355	0.178	0.069	0	Malignant	AFG3L2
GZMK	0	-4.71182	0.009	0.117	0	Malignant	GZMK
WAS	0	-3.36765	0.008	0.116	0	Malignant	WAS
CEP290	0	0.836597	0.162	0.054	0	Malignant	CEP290
RAB40B	0	1.7415	0.134	0.026	0	Malignant	RAB40B
OCEL1	0	0.967137	0.159	0.051	0	Malignant	OCEL1
EFNA1	0	0.380143	0.215	0.107	0	Malignant	EFNA1
NLGN1	0	3.33858	0.114	0.006	0	Malignant	NLGN1
SAR1B	0	0.428179	0.221	0.113	0	Malignant	SAR1B
GSTA2	0	1.051	0.156	0.048	0	Malignant	GSTA2
UTRN	0	-1.73875	0.109	0.217	0	Malignant	UTRN
GPNMB	0	-2.34308	0.071	0.179	0	Malignant	GPNMB
NEFL	0	3.30941	0.113	0.005	0	Malignant	NEFL
COQ4	0	0.549293	0.187	0.079	0	Malignant	COQ4
LTBP3	0	0.683351	0.179	0.071	0	Malignant	LTBP3
FBXL16	0	2.51264	0.119	0.011	0	Malignant	FBXL16
LYRM1	0	0.907361	0.158	0.05	0	Malignant	LYRM1
CDH5	0	-3.90385	0.01	0.118	0	Malignant	CDH5
RFXANK	0	0.542109	0.188	0.08	0	Malignant	RFXANK
DHRSX	0	1.16219	0.149	0.041	0	Malignant	DHRSX
AQP3	0	1.36096	0.148	0.04	0	Malignant	AQP3
AIF1L	0	1.2101	0.145	0.037	0	Malignant	AIF1L
ZNF511	0	0.752694	0.174	0.066	0	Malignant	ZNF511
TSPAN3	0	0.411536	0.206	0.098	0	Malignant	TSPAN3
STMN3	0	1.23505	0.144	0.036	0	Malignant	STMN3
CALM1	0	-1.43338	0.571	0.678	0	Malignant	CALM1
ITGA4	0	-3.24612	0.008	0.115	0	Malignant	ITGA4
RARS	0	0.89468	0.161	0.054	0	Malignant	RARS
RGS14	0	0.891694	0.158	0.051	0	Malignant	RGS14
GLYAT	0	0.680982	0.139	0.032	0	Malignant	GLYAT
CMAS	0	0.853529	0.158	0.051	0	Malignant	CMAS
NDFIP2	0	0.88333	0.159	0.052	0	Malignant	NDFIP2
KIF22	0	0.867695	0.161	0.054	0	Malignant	KIF22
PLAUR	0	-2.63152	0.062	0.169	0	Malignant	PLAUR
GBP4	0	-2.25686	0.049	0.156	0	Malignant	GBP4
UBE2H	0	0.413352	0.215	0.108	0	Malignant	UBE2H
MRPL42	0	0.2223	0.211	0.104	0	Malignant	MRPL42
RPAIN	0	0.349093	0.212	0.105	0	Malignant	RPAIN
FN1	0	-1.3601	0.138	0.245	0	Malignant	FN1
TMED7	0	0.419858	0.206	0.099	0	Malignant	TMED7
ETHE1	0	0.490223	0.205	0.098	0	Malignant	ETHE1
SELENOM	0	0.702246	0.207	0.1	0	Malignant	SELENOM
STAMBP	0	0.738296	0.17	0.064	0	Malignant	STAMBP
LRRC23	0	1.70763	0.129	0.023	0	Malignant	LRRC23
EFNB2	0	-4.69891	0.011	0.117	0	Malignant	EFNB2
SNX29	0	0.837622	0.167	0.061	0	Malignant	SNX29
C1orf122	0	0.405764	0.223	0.117	0	Malignant	C1orf122
THNSL2	0	2.05504	0.121	0.015	0	Malignant	THNSL2
SGCB	0	1.05476	0.152	0.046	0	Malignant	SGCB
C8orf82	0	1.01044	0.153	0.047	0	Malignant	C8orf82
FAM32A	0	0.344319	0.208	0.102	0	Malignant	FAM32A
DDA1	0	0.515317	0.185	0.079	0	Malignant	DDA1
EGLN1	0	0.696633	0.174	0.068	0	Malignant	EGLN1
PPIC	0	0.888011	0.173	0.067	0	Malignant	PPIC
SAMHD1	0	-2.18925	0.042	0.148	0	Malignant	SAMHD1
TSPAN1	0	1.42594	0.138	0.033	0	Malignant	TSPAN1
ACBD3	0	0.427177	0.201	0.096	0	Malignant	ACBD3
COBLL1	0	1.1118	0.14	0.035	0	Malignant	COBLL1
ABHD11	0	1.78264	0.128	0.023	0	Malignant	ABHD11
KARS	0	0.45771	0.199	0.094	0	Malignant	KARS
OSBPL1A	0	0.448393	0.193	0.088	0	Malignant	OSBPL1A
ELOF1	0	0.453228	0.192	0.087	0	Malignant	ELOF1
ZNF83	0	0.791294	0.171	0.066	0	Malignant	ZNF83
SLC25A1	0	0.922631	0.166	0.061	0	Malignant	SLC25A1
GULP1	0	2.09208	0.124	0.019	0	Malignant	GULP1
ALDH7A1	0	1.00382	0.151	0.046	0	Malignant	ALDH7A1
LARS	0	0.437905	0.207	0.102	0	Malignant	LARS
TINAG	0	2.16512	0.119	0.014	0	Malignant	TINAG
UBE2V2	0	0.379464	0.208	0.103	0	Malignant	UBE2V2
VEZT	0	0.518345	0.186	0.081	0	Malignant	VEZT
SAP30BP	0	0.281586	0.217	0.112	0	Malignant	SAP30BP
APOBEC3G	0	-2.74638	0.048	0.153	0	Malignant	APOBEC3G
TXNDC9	0	0.557063	0.175	0.07	0	Malignant	TXNDC9
VWF	0	-3.80708	0.041	0.146	0	Malignant	VWF
P4HTM	0	0.941506	0.158	0.054	0	Malignant	P4HTM
KIAA1191	0	0.553618	0.171	0.067	0	Malignant	KIAA1191
PDHA1	0	0.488018	0.19	0.086	0	Malignant	PDHA1
CES4A	0	2.66959	0.115	0.011	0	Malignant	CES4A
TIMP2	0	-1.55466	0.119	0.223	0	Malignant	TIMP2
B9D2	0	1.4075	0.135	0.031	0	Malignant	B9D2
RASSF6	0	2.0488	0.121	0.017	0	Malignant	RASSF6
FAM49B	0	-1.77824	0.112	0.216	0	Malignant	FAM49B
EMX2OS	0	1.9757	0.121	0.017	0	Malignant	EMX2OS
MAGOHB	0	0.922014	0.154	0.05	0	Malignant	MAGOHB
APOPT1	0	0.534714	0.185	0.081	0	Malignant	APOPT1
AGRN	0	0.690927	0.173	0.069	0	Malignant	AGRN
SPR	0	1.72215	0.125	0.022	0	Malignant	SPR
NUDCD2	0	0.411254	0.192	0.089	0	Malignant	NUDCD2
PHACTR2	0	-2.71811	0.028	0.131	0	Malignant	PHACTR2
RILPL2	0	-1.87345	0.088	0.191	0	Malignant	RILPL2
DNPEP	0	0.554944	0.183	0.08	0	Malignant	DNPEP
SMCO3	0	4.89192	0.105	0.002	0	Malignant	SMCO3
COL4A1	0	-2.52056	0.117	0.22	0	Malignant	COL4A1
CCL3L3	0	-4.37523	0.016	0.119	0	Malignant	CCL3L3
ARHGEF1	0	-2.21466	0.044	0.147	0	Malignant	ARHGEF1
RHEX	0	3.66468	0.107	0.004	0	Malignant	RHEX
TMA7	0	-1.28228	0.527	0.63	0	Malignant	TMA7
LETMD1	0	0.694133	0.173	0.07	0	Malignant	LETMD1
EFHD2	0	-1.66103	0.128	0.23	0	Malignant	EFHD2
MRPL37	0	0.769766	0.161	0.059	0	Malignant	MRPL37
PTPN7	0	-3.35536	0.008	0.11	0	Malignant	PTPN7
NOTCH4	0	-4.1578	0.013	0.115	0	Malignant	NOTCH4
SLC39A14	0	1.47266	0.131	0.029	0	Malignant	SLC39A14
LAPTM4B	0	0.721152	0.161	0.059	0	Malignant	LAPTM4B
DERL2	0	0.329959	0.2	0.098	0	Malignant	DERL2
SMIM24	0	0.406033	0.163	0.061	0	Malignant	SMIM24
TACSTD2	0	2.72171	0.122	0.02	0	Malignant	TACSTD2
TRIM55	0	2.76912	0.109	0.007	0	Malignant	TRIM55
C12orf49	0	0.969396	0.15	0.048	0	Malignant	C12orf49
PFDN5	0	0.4676	0.878	0.776	0	Malignant	PFDN5
ARPC2	0	-1.19558	0.451	0.552	0	Malignant	ARPC2
ACADM	0	0.334657	0.191	0.09	0	Malignant	ACADM
EPRS	0	0.378773	0.201	0.1	0	Malignant	EPRS
DDX41	0	0.941276	0.154	0.053	0	Malignant	DDX41
C8orf33	0	0.689868	0.166	0.065	0	Malignant	C8orf33
DNAJC22	0	2.71295	0.109	0.008	0	Malignant	DNAJC22
THOC6	0	1.14338	0.138	0.037	0	Malignant	THOC6
PIH1D1	0	0.451998	0.194	0.093	0	Malignant	PIH1D1
STK16	0	0.963883	0.147	0.046	0	Malignant	STK16
COPS8	0	0.317489	0.204	0.103	0	Malignant	COPS8
HGD	0	1.56045	0.121	0.02	0	Malignant	HGD
ASL	0	0.997046	0.149	0.048	0	Malignant	ASL
SAA1	0	3.56244	0.183	0.082	0	Malignant	SAA1
TBC1D10C	0	-3.92444	0.005	0.106	0	Malignant	TBC1D10C
PTS	0	0.577507	0.174	0.073	0	Malignant	PTS
RGS10	0	-1.73139	0.078	0.179	0	Malignant	RGS10
GPX8	0	1.29655	0.138	0.038	0	Malignant	GPX8
TULP3	0	1.59045	0.124	0.024	0	Malignant	TULP3
TSPAN31	0	0.733649	0.167	0.067	0	Malignant	TSPAN31
CCNB1IP1	0	0.836027	0.161	0.061	0	Malignant	CCNB1IP1
LCMT1	0	0.693772	0.157	0.057	0	Malignant	LCMT1
EXOSC5	0	1.28593	0.136	0.036	0	Malignant	EXOSC5
ZNF593	0	0.54179	0.173	0.073	0	Malignant	ZNF593
PYHIN1	0	-3.74566	0.005	0.105	0	Malignant	PYHIN1
KCMF1	0	0.563073	0.175	0.075	0	Malignant	KCMF1
TMEM130	0	3.9047	0.104	0.004	0	Malignant	TMEM130
TMEM126A	0	0.435642	0.185	0.085	0	Malignant	TMEM126A
PLPP5	0	0.640929	0.17	0.071	0	Malignant	PLPP5
ADAMTS1	0	1.12503	0.17	0.071	0	Malignant	ADAMTS1
TGFA	0	2.19309	0.112	0.013	0	Malignant	TGFA
CCDC115	0	0.489209	0.185	0.086	0	Malignant	CCDC115
NCKAP1	0	0.365836	0.186	0.087	0	Malignant	NCKAP1
RP11-798M19.6	0	2.10743	0.115	0.016	0	Malignant	RP11-798M19.6
ZFAND1	0	0.575199	0.169	0.07	0	Malignant	ZFAND1
ZNF248	0	2.06774	0.121	0.022	0	Malignant	ZNF248
BCCIP	0	0.67958	0.157	0.058	0	Malignant	BCCIP
OLR1	0	-3.646	0.013	0.112	0	Malignant	OLR1
ATP11A	0	0.887806	0.159	0.06	0	Malignant	ATP11A
RAB8B	0	-2.27381	0.06	0.159	0	Malignant	RAB8B
FTO	0	1.26228	0.131	0.032	0	Malignant	FTO
CDH1	0	2.18082	0.116	0.017	0	Malignant	CDH1
CYTH1	0	-2.54879	0.032	0.131	0	Malignant	CYTH1
PIK3IP1	0	-2.28536	0.053	0.152	0	Malignant	PIK3IP1
CXADR	0	2.25071	0.113	0.014	0	Malignant	CXADR
FAF2	0	0.970952	0.145	0.046	0	Malignant	FAF2
PHACTR1	0	-2.8005	0.019	0.118	0	Malignant	PHACTR1
MRPL2	0	0.521499	0.173	0.074	0	Malignant	MRPL2
CTBP2	0	0.588262	0.172	0.073	0	Malignant	CTBP2
PPP1R13L	0	1.91417	0.118	0.019	0	Malignant	PPP1R13L
GSN	0	-2.43005	0.188	0.287	0	Malignant	GSN
AKT1S1	0	1.02017	0.141	0.042	0	Malignant	AKT1S1
CD84	0	-2.66837	0.012	0.11	0	Malignant	CD84
CEBPZOS	0	0.401634	0.189	0.091	0	Malignant	CEBPZOS
COPB2	0	0.375237	0.19	0.092	0	Malignant	COPB2
MGARP	0	3.01464	0.106	0.008	0	Malignant	MGARP
TCTN3	0	1.04214	0.14	0.042	0	Malignant	TCTN3
FBXL15	0	0.412382	0.184	0.086	0	Malignant	FBXL15
CKAP4	0	1.1272	0.138	0.04	0	Malignant	CKAP4
SNHG19	0	1.17386	0.136	0.038	0	Malignant	SNHG19
DUSP3	0	0.683084	0.161	0.063	0	Malignant	DUSP3
ELP2	0	0.594872	0.165	0.067	0	Malignant	ELP2
SULF2	0	0.792097	0.162	0.064	0	Malignant	SULF2
GPR108	0	0.403389	0.195	0.097	0	Malignant	GPR108
A4GALT	0	0.921266	0.154	0.056	0	Malignant	A4GALT
TMEM140	0	0.676243	0.173	0.075	0	Malignant	TMEM140
RAB4A	0	0.35361	0.191	0.094	0	Malignant	RAB4A
MITD1	0	0.290382	0.191	0.094	0	Malignant	MITD1
CMTM6	0	-1.63556	0.123	0.22	0	Malignant	CMTM6
FUCA2	0	0.635463	0.164	0.067	0	Malignant	FUCA2
NBN	0	0.357701	0.186	0.089	0	Malignant	NBN
CLUAP1	0	1.27365	0.128	0.031	0	Malignant	CLUAP1
POLDIP2	0	0.706345	0.158	0.061	0	Malignant	POLDIP2
FAM110C	0	2.79451	0.104	0.007	0	Malignant	FAM110C
ARHGAP15	0	-3.30833	0.007	0.104	0	Malignant	ARHGAP15
UBA5	0	0.981362	0.141	0.044	0	Malignant	UBA5
ETS1	0	-1.5177	0.192	0.289	0	Malignant	ETS1
SMCO4	0	0.735782	0.167	0.071	0	Malignant	SMCO4
SEC14L1	0	-2.03421	0.103	0.199	0	Malignant	SEC14L1
HAAO	0	1.6706	0.118	0.022	0	Malignant	HAAO
LINC00887	0	2.21384	0.109	0.013	0	Malignant	LINC00887
RASGEF1B	0	-2.43639	0.036	0.132	0	Malignant	RASGEF1B
TPMT	0	0.581534	0.159	0.063	0	Malignant	TPMT
HIST1H2BD	0	1.24134	0.129	0.033	0	Malignant	HIST1H2BD
SGCE	0	1.67119	0.119	0.023	0	Malignant	SGCE
CHCHD3	0	0.621735	0.162	0.066	0	Malignant	CHCHD3
ASRGL1	0	1.63781	0.127	0.031	0	Malignant	ASRGL1
DNAJC4	0	0.374416	0.192	0.096	0	Malignant	DNAJC4
IGSF6	0	-2.69258	0.02	0.116	0	Malignant	IGSF6
AFMID	0	1.11393	0.132	0.036	0	Malignant	AFMID
FAM207A	0	0.771104	0.153	0.057	0	Malignant	FAM207A
TNS1	0	0.657309	0.177	0.081	0	Malignant	TNS1
DUSP1	0	0.771905	0.741	0.645	0	Malignant	DUSP1
TMSB4X	0	-2.93079	0.862	0.958	0	Malignant	TMSB4X
FGFR1	0	0.637717	0.167	0.072	0	Malignant	FGFR1
RP11-14N7.2	0	2.56347	0.105	0.01	0	Malignant	RP11-14N7.2
FAM198B	0	-3.5098	0.009	0.104	0	Malignant	FAM198B
TARS	0	0.591104	0.158	0.063	0	Malignant	TARS
DSP	0	2.32378	0.11	0.015	0	Malignant	DSP
NCF1	0	-2.93669	0.012	0.107	0	Malignant	NCF1
CYBB	0	-2.85354	0.013	0.108	0	Malignant	CYBB
TSPAN7	0	-3.86896	0.009	0.104	0	Malignant	TSPAN7
CYHR1	0	0.657944	0.162	0.067	0	Malignant	CYHR1
FLI1	0	-3.65862	0.006	0.101	0	Malignant	FLI1
MMRN2	0	-4.16702	0.008	0.103	0	Malignant	MMRN2
COPS7A	0	0.756948	0.149	0.054	0	Malignant	COPS7A
ERBB3	0	2.42139	0.107	0.012	0	Malignant	ERBB3
ATP2B1	0	-1.73333	0.096	0.191	0	Malignant	ATP2B1
NMI	0	0.459365	0.177	0.082	0	Malignant	NMI
PARL	0	0.569256	0.176	0.081	0	Malignant	PARL
NUBP2	0	0.494436	0.172	0.077	0	Malignant	NUBP2
IKZF3	0	-3.35161	0.007	0.102	0	Malignant	IKZF3
LRRFIP2	0	0.538711	0.171	0.077	0	Malignant	LRRFIP2
TACC1	0	-1.55089	0.108	0.202	0	Malignant	TACC1
TMX2	0	0.632382	0.169	0.075	0	Malignant	TMX2
NABP2	0	0.923188	0.138	0.044	0	Malignant	NABP2
BBC3	0	0.998932	0.138	0.044	0	Malignant	BBC3
RAB42	0	2.1957	0.109	0.015	0	Malignant	RAB42
SH2D2A	0	-4.31335	0.005	0.099	0	Malignant	SH2D2A
FMO2	0	2.27585	0.108	0.014	0	Malignant	FMO2
AC092580.4	0	-4.5766	0.006	0.1	0	Malignant	AC092580.4
SLC38A11	0	4.17909	0.098	0.004	0	Malignant	SLC38A11
USO1	0	0.409906	0.182	0.088	0	Malignant	USO1
BLOC1S5	0	1.06972	0.133	0.039	0	Malignant	BLOC1S5
GJA1	0	-3.66436	0.019	0.113	0	Malignant	GJA1
TP53TG1	0	0.598412	0.16	0.066	0	Malignant	TP53TG1
SHARPIN	0	0.433279	0.182	0.088	0	Malignant	SHARPIN
FAM120AOS	0	0.828177	0.157	0.063	0	Malignant	FAM120AOS
FERMT3	0	-3.29955	0.008	0.102	0	Malignant	FERMT3
TSPAN15	0	1.40498	0.131	0.037	0	Malignant	TSPAN15
DECR2	0	1.7135	0.114	0.02	0	Malignant	DECR2
SIRPA	0	0.631441	0.163	0.069	0	Malignant	SIRPA
POP4	0	0.661841	0.155	0.061	0	Malignant	POP4
HAT1	0	0.376497	0.178	0.084	0	Malignant	HAT1
NDUFA7	0	0.877547	0.143	0.049	0	Malignant	NDUFA7
CD55	0	-2.35107	0.043	0.136	0	Malignant	CD55
SYNPO	0	0.484412	0.164	0.071	0	Malignant	SYNPO
GBP5	0	-2.92721	0.013	0.106	0	Malignant	GBP5
PTPN22	0	-3.93521	0.005	0.098	0	Malignant	PTPN22
KCNK1	0	2.0934	0.106	0.013	0	Malignant	KCNK1
EPAS1	0	-2.62554	0.121	0.214	0	Malignant	EPAS1
KANSL1L	0	1.49978	0.121	0.028	0	Malignant	KANSL1L
EPDR1	0	2.19938	0.106	0.013	0	Malignant	EPDR1
COA1	0	0.308384	0.179	0.086	0	Malignant	COA1
CDK6	0	0.721865	0.159	0.066	0	Malignant	CDK6
CYP3A5	0	2.08455	0.107	0.014	0	Malignant	CYP3A5
CDCA2	0	2.0564	0.108	0.015	0	Malignant	CDCA2
MSC	0	1.3103	0.123	0.03	0	Malignant	MSC
TRIQK	0	1.16553	0.127	0.034	0	Malignant	TRIQK
CDHR5	0	2.53877	0.106	0.013	0	Malignant	CDHR5
LPXN	0	-2.98027	0.023	0.116	0	Malignant	LPXN
CPNE8	0	0.878339	0.145	0.052	0	Malignant	CPNE8
PYGL	0	1.2584	0.125	0.032	0	Malignant	PYGL
FAM234A	0	1.00079	0.135	0.042	0	Malignant	FAM234A
WDR18	0	0.696856	0.147	0.054	0	Malignant	WDR18
HOMER3	0	0.675627	0.153	0.06	0	Malignant	HOMER3
LGI4	0	2.73894	0.108	0.015	0	Malignant	LGI4
COA5	0	0.462629	0.174	0.081	0	Malignant	COA5
RBM47	0	0.319816	0.178	0.085	0	Malignant	RBM47
ANKLE2	0	0.546629	0.177	0.084	0	Malignant	ANKLE2
TSC22D3	0	-1.3666	0.328	0.421	0	Malignant	TSC22D3
MTX2	0	0.687675	0.15	0.058	0	Malignant	MTX2
PPIL3	0	0.775674	0.146	0.054	0	Malignant	PPIL3
INPP5D	0	-2.93747	0.011	0.103	0	Malignant	INPP5D
SNRK	0	-2.34981	0.04	0.132	0	Malignant	SNRK
MAST4	0	0.710989	0.158	0.066	0	Malignant	MAST4
NREP	0	0.78738	0.144	0.052	0	Malignant	NREP
MRPS18A	0	0.613132	0.154	0.062	0	Malignant	MRPS18A
PKHD1	0	3.18194	0.097	0.005	0	Malignant	PKHD1
SAMD3	0	-4.16534	0.003	0.095	0	Malignant	SAMD3
ARSD	0	1.06266	0.131	0.039	0	Malignant	ARSD
PNPLA4	0	1.27768	0.119	0.027	0	Malignant	PNPLA4
CUBN	0	1.78608	0.129	0.037	0	Malignant	CUBN
SVIL	0	0.811578	0.145	0.053	0	Malignant	SVIL
FAS	0	0.390062	0.156	0.064	0	Malignant	FAS
CLDN10	0	1.50615	0.109	0.017	0	Malignant	CLDN10
TEX30	0	0.872937	0.128	0.036	0	Malignant	TEX30
HSPA2	0	1.72014	0.115	0.023	0	Malignant	HSPA2
LIPC	0	4.00775	0.095	0.003	0	Malignant	LIPC
NOB1	0	0.779969	0.144	0.052	0	Malignant	NOB1
CETN3	0	0.988931	0.136	0.045	0	Malignant	CETN3
SMIM3	0	1.34594	0.137	0.046	0	Malignant	SMIM3
PROCR	0	1.01438	0.135	0.044	0	Malignant	PROCR
FAM167B	0	-3.85636	0.018	0.109	0	Malignant	FAM167B
WDR43	0	0.539974	0.155	0.064	0	Malignant	WDR43
FAM136A	0	0.492054	0.16	0.069	0	Malignant	FAM136A
PDIA5	0	1.27084	0.121	0.03	0	Malignant	PDIA5
H1FX	0	-1.38661	0.222	0.313	0	Malignant	H1FX
TLR3	0	1.46526	0.115	0.024	0	Malignant	TLR3
ZNF608	0	1.93122	0.108	0.017	0	Malignant	ZNF608
PLOD3	0	0.846684	0.147	0.056	0	Malignant	PLOD3
MRPL15	0	0.645213	0.151	0.06	0	Malignant	MRPL15
MDK	0	1.63548	0.128	0.037	0	Malignant	MDK
SPI1	0	-2.54804	0.018	0.109	0	Malignant	SPI1
MICU1	0	0.485471	0.158	0.067	0	Malignant	MICU1
APOLD1	0	-3.27512	0.016	0.107	0	Malignant	APOLD1
SCARB1	0	0.744591	0.149	0.058	0	Malignant	SCARB1
HIF1A	0	-1.44184	0.145	0.236	0	Malignant	HIF1A
FAH	0	0.901564	0.13	0.039	0	Malignant	FAH
TMEM101	0	0.610615	0.154	0.063	0	Malignant	TMEM101
STRA13	0	0.825954	0.156	0.065	0	Malignant	STRA13
NDUFAF8	0	0.620501	0.159	0.068	0	Malignant	NDUFAF8
EIF2AK1	0	0.371094	0.174	0.083	0	Malignant	EIF2AK1
DPM2	0	0.445238	0.172	0.081	0	Malignant	DPM2
NACA	0	0.652877	0.935	0.845	0	Malignant	NACA
C1orf56	0	-1.98123	0.08	0.17	0	Malignant	C1orf56
GRPEL1	0	0.403791	0.166	0.076	0	Malignant	GRPEL1
PHAX	0	0.376617	0.165	0.075	0	Malignant	PHAX
C6orf223	0	2.81182	0.1	0.01	0	Malignant	C6orf223
EIF3B	0	0.487506	0.17	0.08	0	Malignant	EIF3B
OAS1	0	0.747401	0.139	0.049	0	Malignant	OAS1
MAPT	0	2.47498	0.1	0.01	0	Malignant	MAPT
CBX1	0	0.480767	0.163	0.073	0	Malignant	CBX1
RCSD1	0	-3.0685	0.007	0.097	0	Malignant	RCSD1
SMYD2	0	0.949389	0.13	0.04	0	Malignant	SMYD2
RTKN	0	1.98717	0.104	0.014	0	Malignant	RTKN
CCDC127	0	1.11131	0.124	0.034	0	Malignant	CCDC127
STK10	0	-2.83363	0.017	0.107	0	Malignant	STK10
GIMAP6	0	-3.81855	0.005	0.095	0	Malignant	GIMAP6
FAM3A	0	0.932297	0.132	0.042	0	Malignant	FAM3A
PPP1R3B	0	1.33547	0.121	0.031	0	Malignant	PPP1R3B
GLIPR2	0	-3.25902	0.012	0.102	0	Malignant	GLIPR2
PCSK7	0	-1.8417	0.064	0.154	0	Malignant	PCSK7
ZNF32	0	0.658666	0.146	0.056	0	Malignant	ZNF32
PCDH17	0	-4.14951	0.006	0.096	0	Malignant	PCDH17
ANPEP	0	0.769569	0.141	0.051	0	Malignant	ANPEP
GAPDH	0	1.39573	0.972	0.882	0	Malignant	GAPDH
MPZL1	0	0.507684	0.163	0.074	0	Malignant	MPZL1
EGOT	0	2.54285	0.101	0.012	0	Malignant	EGOT
SMIM20	0	0.450045	0.162	0.073	0	Malignant	SMIM20
SPRY1	0	-2.77766	0.049	0.138	0	Malignant	SPRY1
COL27A1	0	2.29102	0.1	0.011	0	Malignant	COL27A1
ELK3	0	-2.36895	0.045	0.134	0	Malignant	ELK3
CCDC53	0	0.985572	0.137	0.048	0	Malignant	CCDC53
EDNRB	0	-4.03466	0.012	0.101	0	Malignant	EDNRB
CLEC18A	0	2.41722	0.1	0.011	0	Malignant	CLEC18A
DNTTIP1	0	0.805403	0.136	0.047	0	Malignant	DNTTIP1
NME7	0	0.946365	0.127	0.038	0	Malignant	NME7
TP53I3	0	1.10986	0.129	0.04	0	Malignant	TP53I3
CD8A	0	-4.86894	0.005	0.094	0	Malignant	CD8A
2024-09-10	0	0.636461	0.147	0.058	0	Malignant	2024-09-10
PAICS	0	0.932088	0.127	0.038	0	Malignant	PAICS
HRH2	0	1.95422	0.106	0.017	0	Malignant	HRH2
SYTL3	0	-2.76152	0.039	0.128	0	Malignant	SYTL3
CCDC71L	0	1.29385	0.123	0.034	0	Malignant	CCDC71L
MSR1	0	-2.60392	0.018	0.107	0	Malignant	MSR1
DUSP4	0	-4.14099	0.007	0.096	0	Malignant	DUSP4
SWI5	0	0.713188	0.145	0.056	0	Malignant	SWI5
C9orf116	0	2.73607	0.096	0.007	0	Malignant	C9orf116
PPP1R3C	0	1.9789	0.105	0.016	0	Malignant	PPP1R3C
PDZD8	0	0.790775	0.142	0.053	0	Malignant	PDZD8
EMG1	0	0.432566	0.159	0.07	0	Malignant	EMG1
FOPNL	0	0.626657	0.143	0.054	0	Malignant	FOPNL
ACSM2B	0	1.15803	0.111	0.022	0	Malignant	ACSM2B
NAE1	0	0.574108	0.144	0.055	0	Malignant	NAE1
SPATA20	0	0.980889	0.13	0.041	0	Malignant	SPATA20
TMEM238	0	0.608719	0.156	0.067	0	Malignant	TMEM238
ARL4C	0	-1.47375	0.201	0.29	0	Malignant	ARL4C
PLBD1	0	0.799297	0.14	0.052	0	Malignant	PLBD1
JMJD8	0	0.774724	0.139	0.051	0	Malignant	JMJD8
RUVBL2	0	0.815073	0.139	0.051	0	Malignant	RUVBL2
LYST	0	-2.31338	0.048	0.136	0	Malignant	LYST
NOP16	0	1.23186	0.115	0.027	0	Malignant	NOP16
ARHGEF35	0	2.1407	0.1	0.012	0	Malignant	ARHGEF35
VPS4A	0	0.465556	0.159	0.071	0	Malignant	VPS4A
THRA	0	0.902326	0.132	0.044	0	Malignant	THRA
ATP1B3	0	-1.68961	0.209	0.297	0	Malignant	ATP1B3
ANKRD33B	0	1.82572	0.104	0.016	0	Malignant	ANKRD33B
PIK3R1	0	-1.98912	0.138	0.226	0	Malignant	PIK3R1
HOXA-AS2	0	1.92756	0.102	0.014	0	Malignant	HOXA-AS2
RAPGEF1	0	-2.15176	0.041	0.129	0	Malignant	RAPGEF1
C11orf74	0	1.18482	0.121	0.033	0	Malignant	C11orf74
ABLIM1	0	0.483795	0.146	0.058	0	Malignant	ABLIM1
SRGAP1	0	1.01936	0.129	0.041	0	Malignant	SRGAP1
ACADS	0	1.01716	0.13	0.042	0	Malignant	ACADS
SPNS1	0	0.68229	0.145	0.057	0	Malignant	SPNS1
TMEM99	0	1.355	0.113	0.025	0	Malignant	TMEM99
DRG1	0	0.811434	0.141	0.053	0	Malignant	DRG1
KCNJ15	0	1.56722	0.111	0.023	0	Malignant	KCNJ15
ARRB2	0	-1.79484	0.053	0.14	0	Malignant	ARRB2
[truncated: 80,271 more rows]

## Sheet: cell.number
	B&Plasma	Distal&Collecting	Endothelial	Fibroblast	Malignant	Myeloid	NK&T	Proximal_tubule
C1	52	23	1072	56	7323	1095	850	1
C2	18	6	1736	131	2719	289	739	3
C3	60	16	260	116	491	452	702	30
C4	416	6	148	15	687	366	4979	0
C5	21	1	1322	157	1144	33	119	1
C6	943	20	2951	1837	5289	6018	942	7
C7	11	1	4	4	181	210	1314	0
C8	331	3	4	10	400	720	1276	0
C9	50	35	48	54	5335	443	283	3
C10	15	1357	1792	139	192	69	127	1469
C11	133	11	192	291	3634	240	339	0
C12	18	6	1736	131	2720	288	739	3
C13	68	2	254	36	409	2537	5745	0
C14	370	84	423	74	3033	1153	1515	44
