# Supplementary material for: DEPDC1 as a metabolic target regulates glycolysis in renal cell carcinoma through AKT/mTOR/HIF1α pathway
Source: Cell Death Dis. 2024 Jul 27;15(7):533. doi: 10.1038/s41419-024-06913-1 (PMC11283501; doi:10.1038/s41419-024-06913-1)
Supplement: Supplementary file 13 — Table S8 [file 41419_2024_6913_MOESM13_ESM.xlsx]

## Sheet: sheet1
Table S8. hME_Malignant
	Malignant-M1	Malignant-M2	Malignant-M3	Malignant-M4	Malignant-M5	grey	Malignant-M6	Malignant-M7	Malignant-M8
C1_AAACCTGAGCATCATC-1	5.3412	4.89098	2.49841	5.27316	2.98084	9.10881	5.80976	-3.16733	0.551574
C1_AAACCTGAGCGACGTA-1	0.579755	5.27552	1.23095	1.00879	-2.11397	0.046265	2.11144	-0.0448823	0.0452018
C1_AAACCTGAGCGTAGTG-1	4.24416	7.00895	2.05112	1.77552	2.40489	6.48142	4.06044	-1.70638	0.45385
C1_AAACCTGAGGTACTCT-1	4.33492	4.29061	2.0019	1.06851	1.25774	6.02433	3.94516	-2.5627	-0.630861
C1_AAACCTGAGTTACGGG-1	2.41665	3.244	-1.89424	-0.471138	-8.64873	-5.92901	2.43155	-4.85285	-4.22286
C1_AAACCTGCAAGTTGTC-1	4.97634	3.65191	-1.66695	1.59662	-0.726428	1.34523	2.95681	-2.77324	-1.12688
C1_AAACCTGCACATTTCT-1	-2.05649	0.675937	-0.570826	-3.69423	-10.6157	-4.27123	-1.90001	-4.08325	-2.97433
C1_AAACCTGCACGGCCAT-1	2.87988	4.31642	1.73751	2.9827	2.18308	5.83825	3.11974	-3.33755	-0.223211
C1_AAACCTGCATAAGACA-1	3.62124	5.73942	3.1505	2.09889	2.57162	5.75411	3.77994	-2.77736	0.918874
C1_AAACCTGGTCAAAGAT-1	7.10791	5.39916	2.62886	1.77814	4.76512	8.59102	4.66325	-2.053	0.708806
C1_AAACCTGGTCCCTTGT-1	1.34715	4.4841	-0.950348	0.22016	-4.40627	-3.34386	2.55101	-3.44428	-1.87161
C1_AAACCTGGTGCCTGGT-1	-2.16527	-1.53569	-4.50442	-2.81826	-9.35435	-9.1336	-5.05647	-5.02112	-2.07675
C1_AAACCTGTCAGGATCT-1	2.24638	4.70705	2.41515	1.03897	-6.38883	2.68259	1.059	-3.94847	-0.722583
C1_AAACCTGTCATCACCC-1	3.71689	3.96699	4.44922	-0.805789	-3.45939	1.76548	0.747376	-3.17498	-0.33916
C1_AAACCTGTCATGTCTT-1	5.06312	6.33166	2.09139	1.41477	5.96466	9.84915	5.47101	-2.53614	-0.702378
C1_AAACCTGTCCCGACTT-1	3.07761	4.53207	2.6484	2.96644	1.75822	9.0917	2.54945	-2.39023	0.412716
C1_AAACCTGTCCTGCAGG-1	3.75372	5.8491	4.10189	0.456958	2.3256	10.1212	3.03143	-3.19802	-0.0429099
C1_AAACCTGTCGCTTAGA-1	3.63774	5.06351	2.94151	3.50458	0.352885	4.98312	3.74148	-3.24874	0.363797
C1_AAACCTGTCTGGTGTA-1	-2.88382	1.53235	-3.85656	0.34656	-9.20857	-7.18255	-2.57183	-4.31675	-2.65655
C1_AAACCTGTCTGGTTCC-1	4.93543	5.26299	1.4244	0.528027	-2.81252	-2.0088	3.50822	-2.81858	-2.27981
C1_AAACGGGAGAAACCAT-1	4.47096	5.38305	2.7461	5.50196	4.38668	11.0533	5.83245	-2.26997	0.833056
C1_AAACGGGAGAGTACCG-1	4.20934	5.26819	0.965218	0.403471	-0.473425	4.46983	3.64099	-2.98546	0.879426
C1_AAACGGGAGCTGATAA-1	1.43622	3.52943	2.86783	0.453844	-1.5978	4.79848	1.66035	-3.17866	-1.98398
C1_AAACGGGAGGAACTGC-1	-2.29124	-1.03845	-5.92121	-0.538102	-8.50944	-9.36661	-4.61246	-3.77874	-3.61708
C1_AAACGGGAGGAATGGA-1	1.07535	4.03786	0.349279	-0.0813464	-2.74942	2.63738	3.88443	1.28267	0.07844
C1_AAACGGGAGGAGCGAG-1	2.9697	3.76106	2.05356	0.0421112	-4.27229	3.40444	1.97202	-3.45869	-3.16503
C1_AAACGGGAGGTGTTAA-1	5.68534	7.36679	4.25326	3.35395	3.21386	9.57686	4.95629	-2.62298	-0.33578
C1_AAACGGGCAAAGTCAA-1	0.848008	1.04743	-3.61488	-1.72621	-8.11377	-6.32151	-3.09897	-2.51896	-2.56404
C1_AAACGGGCAACAACCT-1	5.55164	5.27774	-1.38322	0.778474	-2.93602	2.6188	1.95186	-3.04101	-0.342563
C1_AAACGGGCAAGAGGCT-1	4.98138	8.045	2.69487	-0.400782	-3.87945	3.80201	2.16322	-1.52523	-0.648581
C1_AAACGGGCAATTGCTG-1	3.37076	5.41281	1.58933	1.41184	-0.0351201	3.26456	5.75934	-2.82685	-1.33297
C1_AAACGGGCACTGAAGG-1	-1.9771	-1.6603	-4.2022	-1.59677	-8.76475	-7.21104	-2.70443	-0.19778	-3.43037
C1_AAACGGGCACTTCTGC-1	-0.586675	-0.514121	-4.79872	-1.34842	-11.8184	-11.1776	-4.26258	-4.19209	-1.88642
C1_AAACGGGCAGTCACTA-1	5.78928	7.59677	1.46603	1.64765	2.54495	8.37629	6.27226	-3.21227	0.353198
C1_AAACGGGCATATGCTG-1	5.25153	2.11948	-0.786814	-2.32514	-5.75629	-0.615732	1.08943	-4.03912	-1.85458
C1_AAACGGGGTATGGTTC-1	3.39458	3.83075	2.09805	0.156036	-4.47247	-0.487159	-0.106777	-3.975	-2.04032
C1_AAACGGGGTCATATCG-1	2.65167	-0.24243	-0.306759	0.709676	-7.1684	1.69768	1.23249	-4.22391	0.0989552
C1_AAACGGGGTGAAAGAG-1	1.3492	3.05348	-0.464161	-1.03937	-5.79263	-2.64978	0.380002	-1.87687	-0.781218
C1_AAACGGGGTTATTCTC-1	1.55897	-0.178183	-3.42791	-3.49001	-10.4901	-4.1944	-1.88947	-4.10962	-1.37246
C1_AAACGGGGTTGTACAC-1	3.08348	5.66265	2.51848	1.6855	2.44734	6.21461	3.26228	-2.07754	1.74061
C1_AAACGGGTCAATAAGG-1	-1.33432	-1.30816	-5.23412	-0.563392	-8.64298	-8.63683	-1.20653	-3.67531	-3.93761
C1_AAACGGGTCACGATGT-1	4.9264	4.12247	1.62777	0.325605	2.08123	4.86201	2.97321	-2.75835	-0.545222
C1_AAACGGGTCCGTCAAA-1	0.820569	1.21489	-4.11188	-3.01077	-8.67949	-5.08113	-1.67541	-4.04449	-3.27037
C1_AAACGGGTCGTTACGA-1	1.03562	2.31978	-4.5697	-1.06023	-6.71384	-3.79084	-1.30712	-2.65079	-1.52495
C1_AAAGATGAGAAGGTTT-1	4.07819	4.38667	3.69007	0.408716	-4.60394	-0.842063	2.19255	-3.78483	-2.66278
C1_AAAGATGAGACGCAAC-1	3.37822	4.19535	1.89829	0.432517	-0.0976085	5.23149	3.71201	-3.3368	-0.461328
C1_AAAGATGAGAGCTGGT-1	2.50557	3.45888	-0.59334	0.404176	-3.6014	0.975184	1.04074	-2.45622	-1.64228
C1_AAAGATGAGCTCCCAG-1	5.60038	4.06717	0.554738	4.45369	-2.46566	3.88969	2.5969	-3.43908	0.248547
C1_AAAGATGAGGAGCGTT-1	7.8902	8.74699	1.21648	1.56736	7.17057	11.2554	7.71367	-3.06017	-0.177191
C1_AAAGATGAGGTAGCTG-1	3.57946	3.6929	-1.16853	0.657378	-4.63176	-0.467639	3.6398	-2.8402	-2.41354
C1_AAAGATGAGTCCAGGA-1	-2.99836	-1.65918	-1.74897	-3.58797	-12.4181	-9.7812	-4.06946	-4.46766	-3.96219
C1_AAAGATGAGTCCTCCT-1	6.42191	6.3548	2.3247	-0.722697	1.71992	4.95137	4.59537	-3.26015	-0.407052
C1_AAAGATGAGTTCCACA-1	0.231257	4.2384	1.89639	1.30797	-0.0960832	2.2876	2.94888	2.26524	-1.22543
C1_AAAGATGCAATAACGA-1	3.63997	2.18773	-0.113446	-0.340392	-1.77824	2.49102	2.56115	-3.92697	-0.506528
C1_AAAGATGCACATAACC-1	3.51343	6.00576	1.95319	0.918486	0.315574	5.03636	4.45982	-2.92326	-1.30293
C1_AAAGATGCATAGGATA-1	2.95473	3.73349	0.00362293	0.849051	-4.16453	-1.80512	1.4385	-3.41037	0.210735
C1_AAAGATGCATATGCTG-1	3.05682	4.72895	1.47695	2.0092	-0.759467	4.43621	4.87005	-3.53085	-0.708334
C1_AAAGATGCATTGTGCA-1	4.81952	5.21988	-1.18804	2.47196	-1.32139	2.48015	4.00706	-3.33784	-1.91474
C1_AAAGATGGTAGTGAAT-1	-0.0783173	1.00061	-2.78731	-3.07292	-9.03488	-7.52725	-5.89553	-4.127	-4.69579
C1_AAAGATGGTCCTCCAT-1	-2.15149	-2.66297	-6.19285	-2.47404	-9.63023	-9.76443	-3.47149	-3.64049	-1.82064
C1_AAAGATGGTCGCATCG-1	4.70721	4.25056	-0.0153179	2.91871	-0.910561	1.79514	2.42267	-2.63763	-0.007742
C1_AAAGATGGTGCCTGTG-1	5.65281	4.44118	1.30311	1.86753	1.29933	4.28125	3.28004	-3.11724	-0.665358
C1_AAAGATGTCCAGAGGA-1	2.81016	4.80187	-0.16899	0.989434	-4.77835	1.06139	0.785925	-3.40556	-0.869019
C1_AAAGATGTCCAGGGCT-1	3.10795	4.27181	3.13373	2.47868	-1.21032	4.23553	3.96953	-3.09425	-0.321769
C1_AAAGATGTCCGCGCAA-1	3.30191	7.808	1.6946	0.704291	-1.99864	0.220859	1.58235	-0.666253	-1.47907
C1_AAAGATGTCCTCGCAT-1	3.78792	2.53638	0.306719	-1.4228	-5.60777	-0.987054	-0.0964102	-4.57277	-1.27962
C1_AAAGATGTCGATCCCT-1	3.4636	5.76584	0.3769	0.422813	-0.406972	4.08155	3.69478	-3.37563	-0.789117
C1_AAAGATGTCGCGTTTC-1	1.24706	7.05088	0.820963	-0.315853	-3.59815	-2.46373	0.253186	-0.981947	0.168746
C1_AAAGATGTCTGCGACG-1	2.43257	5.27505	2.36787	-0.411478	-4.26506	1.59423	1.5632	-4.23453	-2.49371
C1_AAAGCAAAGAAACCAT-1	7.45052	6.8246	0.0353774	1.10548	1.689	7.77877	7.50276	-3.4422	-1.09995
C1_AAAGCAAAGCAATATG-1	5.25071	5.14758	3.51833	1.66238	0.521742	6.95279	3.89039	-2.60426	0.336118
C1_AAAGCAAAGCCCGAAA-1	1.54244	6.81121	3.33822	1.14086	-3.19035	1.57283	1.59626	1.18599	-0.887493
C1_AAAGCAAAGCTGCCCA-1	1.48609	-0.80146	-2.86505	-2.10937	-8.73585	-5.77476	-3.25365	-4.00407	-2.1611
C1_AAAGCAAAGGCTCATT-1	2.39571	3.19114	1.45351	1.05725	-7.9207	-1.89473	0.144415	-3.74881	-2.68578
C1_AAAGCAAAGGTGCAAC-1	2.03616	-1.15722	-2.64385	-0.543987	-8.67949	-5.4758	-0.790592	-5.35455	-3.27854
C1_AAAGCAAAGTGCTGCC-1	3.89493	5.0061	-2.7964	-1.3647	-7.33196	-5.59754	1.11292	-4.06888	-3.12378
C1_AAAGCAACAACGATCT-1	5.62932	5.67892	0.165431	2.33326	0.433123	3.76222	5.79974	-2.36918	-0.467095
C1_AAAGCAACAATCCAAC-1	1.44966	3.02422	-4.31836	0.0191811	-6.79542	-3.37091	2.81282	-3.76548	-1.55447
C1_AAAGCAACAATCTACG-1	1.8322	2.37641	-0.596757	2.13123	-4.11728	1.68999	0.484074	0.172249	-0.60831
C1_AAAGCAACACTAGTAC-1	2.93004	3.77982	2.44215	0.101524	-4.38711	3.99563	1.6316	-3.59459	-1.03728
C1_AAAGCAACAGCGTTCG-1	2.72501	4.44333	5.37054	-0.107553	-2.62532	3.29475	2.1959	-4.03688	-1.80745
C1_AAAGCAAGTACTTCTT-1	4.50126	6.49274	2.60625	4.22872	3.99451	7.63232	5.48959	-2.75913	-0.0828296
C1_AAAGCAAGTATCAGTC-1	4.15991	3.03591	-2.46529	-1.1784	-3.57651	-2.24979	1.0254	-3.0472	-1.69471
C1_AAAGCAAGTATGAAAC-1	1.34626	3.70795	1.54595	2.33378	-2.59491	2.93715	0.220931	1.32902	-0.486343
C1_AAAGCAAGTATTAGCC-1	-0.0536505	3.88972	-2.25108	-2.30789	-9.19681	-7.77649	-2.27084	-4.37768	-2.30274
C1_AAAGCAAGTTAGAACA-1	3.00122	6.0732	1.06522	2.41422	-3.30336	-1.0786	1.45119	-0.842853	0.192492
C1_AAAGCAATCACCACCT-1	1.27136	1.85624	-0.410625	-0.0906365	-3.26396	0.24316	0.699282	-3.76083	-0.202268
C1_AAAGCAATCCGCATAA-1	5.76478	6.29107	1.29856	4.33275	4.47633	8.90006	5.87061	-3.24937	0.962998
C1_AAAGCAATCCGCTGTT-1	2.85931	4.79758	1.94221	2.92561	4.15213	5.28761	5.53461	-1.80887	0.57973
C1_AAAGCAATCCTATTCA-1	4.28961	5.51921	-0.420674	-1.76155	-5.50934	-3.05403	-1.91292	-1.3819	-4.0413
C1_AAAGCAATCGAATGCT-1	3.46434	4.13145	1.178	1.14831	-2.71729	2.71166	1.61882	-3.1078	-1.2184
C1_AAAGCAATCGATCCCT-1	3.87112	4.4481	1.08361	1.13081	1.39634	3.18006	3.93993	-3.28549	-1.70903
C1_AAAGTAGAGCCATCGC-1	6.7988	8.9182	1.7272	2.19832	5.35516	9.55565	8.24782	-3.02071	-1.2688
C1_AAAGTAGAGGGTATCG-1	5.44712	1.499	-2.4529	2.33177	-4.40963	-0.489693	-1.79994	-3.43254	-1.64259
C1_AAAGTAGAGTGCGATG-1	3.66668	3.92437	1.64493	-0.561496	0.457612	3.4385	1.66295	-2.90051	-0.359638
C1_AAAGTAGCAAGGTTCT-1	5.49563	5.04939	0.52964	2.34754	-3.88327	-4.81838	0.754089	-1.30927	-2.5279
C1_AAAGTAGCACCTGGTG-1	2.89559	-0.53849	-3.89628	0.684428	-7.36759	-5.89766	-1.42698	-3.60155	-1.46532
C1_AAAGTAGCACGGTTTA-1	1.78879	-1.24661	-3.16074	-1.26542	-7.08349	-4.1101	-1.95293	-4.75339	-0.764093
C1_AAAGTAGCACTAGTAC-1	3.05812	4.90841	4.9267	0.867119	0.299188	7.15258	2.18323	-2.47546	-0.250897
C1_AAAGTAGCATGCAACT-1	1.15927	1.7211	-0.603223	-2.04508	-6.63788	-2.30698	-1.91458	-3.22231	-2.51334
C1_AAAGTAGGTATGCTTG-1	6.1979	5.3363	1.49083	1.67741	2.83647	6.39923	4.60526	-2.68744	0.015999
C1_AAAGTAGGTCGAAAGC-1	4.77745	5.51481	2.27969	0.115656	-0.551772	1.71047	3.32649	-4.35852	-0.523434
C1_AAAGTAGGTGTGCGTC-1	4.24291	4.82244	2.98734	-0.0482885	-3.25813	3.89394	2.15706	-3.59452	-0.74393
C1_AAAGTAGGTTCTCATT-1	2.98489	6.22349	1.38819	1.9018	1.27208	8.31518	5.51594	-3.33803	-0.971793
C1_AAAGTAGTCGGCGGTT-1	2.73169	2.66045	4.08511	2.02844	-2.96439	3.83601	2.6183	-3.57492	-1.46514
C1_AAAGTAGTCTGCAAGT-1	3.07518	5.83136	1.18818	0.443335	-0.307539	4.26054	4.70697	-3.6941	-1.59678
C1_AAAGTAGTCTGGCGTG-1	4.17425	3.33295	-2.06481	0.0178651	-1.35013	1.8084	1.4808	-3.72671	-0.766676
C1_AAAGTAGTCTGTACGA-1	2.33983	2.97732	1.43431	0.720841	-1.69728	3.53779	1.15039	-2.85601	-0.913852
C1_AAATGCCAGACTAAGT-1	3.5548	2.55341	-0.175236	0.149683	-1.67452	-0.308119	0.545477	-2.75807	1.08423
C1_AAATGCCAGTGTACGG-1	5.68406	5.38259	4.84415	2.06658	0.84593	8.23644	2.60681	-3.36688	-0.100809
C1_AAATGCCAGTGTCCAT-1	2.94693	4.35799	3.9103	1.72078	-2.51399	2.24977	0.774252	-3.15649	-1.5761
C1_AAATGCCAGTTCCACA-1	8.38376	6.80939	2.11034	1.34044	3.19912	6.27321	8.18099	-3.04536	1.3343
C1_AAATGCCCAAAGGTGC-1	5.75298	5.77766	1.16342	2.76845	-0.663537	3.92687	2.73418	-2.83064	0.935497
C1_AAATGCCCAATCACAC-1	3.78772	3.4726	0.227136	-0.70527	-2.6366	2.2139	0.802495	-3.0867	-2.61089
C1_AAATGCCCACACCGCA-1	5.9784	7.80631	1.13541	1.15094	3.24393	5.20064	7.77716	-1.93895	-1.01781
C1_AAATGCCCACAGCCCA-1	4.25725	6.34747	0.7248	3.49383	2.63022	5.04806	5.16775	-2.24739	-1.17551
C1_AAATGCCCACATCCGG-1	5.87794	3.8112	-2.70648	-0.05653	-1.3726	-0.118382	-0.611364	-2.85558	-0.498248
C1_AAATGCCCAGATGAGC-1	2.82576	4.58843	4.07362	0.743993	0.5104	4.55419	2.42605	-3.45111	0.203041
C1_AAATGCCCAGCAGTTT-1	4.72072	4.74063	-3.10441	0.504015	-2.45258	1.01475	0.628442	-3.07089	-0.702286
C1_AAATGCCCATCCTTGC-1	3.0365	1.79974	-1.29923	6.28661	-2.21064	3.4394	2.37239	-2.78194	2.33703
C1_AAATGCCCATGGGACA-1	3.22455	5.24019	1.35847	2.05265	3.70039	6.37879	3.90159	-3.15855	0.685385
C1_AAATGCCGTAAGGGCT-1	-0.957401	0.496859	-2.30896	-0.403196	-11.4527	-8.735	0.291498	-5.68498	-1.56322
C1_AAATGCCGTATCACCA-1	-3.82919	-0.519629	-4.6159	-3.93661	-10.9094	-9.29902	-1.89978	-4.37986	-4.50967
C1_AAATGCCGTCATCGGC-1	-1.48684	3.14504	-5.17825	-0.973666	-10.2564	-9.22014	-2.89062	-3.94058	-0.71704
C1_AAATGCCGTTAAGAAC-1	4.26008	5.43661	0.393727	1.35189	-2.36751	1.68565	2.24076	-3.3815	-3.15848
C1_AAATGCCGTTCTGAAC-1	-1.93929	-1.72845	-7.64627	-2.28725	-10.1566	-8.70838	-5.85333	-3.8404	-3.42322
C1_AAATGCCTCAAACCGT-1	4.43441	4.91281	2.41403	2.69452	2.3413	7.60583	3.69394	-2.43889	-0.00492177
C1_AAATGCCTCAGCGACC-1	2.97222	3.76733	2.00292	3.68538	2.53667	7.13682	3.53968	-2.54324	1.33699
C1_AAATGCCTCAGCTTAG-1	-0.619499	5.21661	1.73388	-0.545853	-1.89768	-0.318745	3.25477	1.82043	0.189646
C1_AAATGCCTCAGTGTTG-1	-0.346285	5.38338	-2.41855	-0.361887	-4.73216	-1.77778	0.457083	-2.79568	-2.90004
C1_AAATGCCTCCCAAGTA-1	2.25301	4.56436	-3.99496	-2.46497	-6.22929	-6.62029	0.168462	-5.11049	-4.34315
C1_AAATGCCTCCGGGTGT-1	2.40232	5.76664	0.716651	-0.0757186	1.0285	8.45142	2.7844	-2.18137	-0.5875
C1_AAATGCCTCGGTGTTA-1	4.31506	4.72671	-0.118667	-3.29611	-4.41857	-0.303944	-0.609417	-3.81965	-1.7279
C1_AAATGCCTCGTTTAGG-1	-0.436579	0.204674	-2.35419	-2.28275	-10.1135	-7.09314	-2.59007	-3.53111	-4.10144
C1_AAATGCCTCTAAGCCA-1	4.19119	6.87877	1.01657	1.88847	-1.5298	4.46755	3.14259	-2.95127	-1.93146
C1_AAATGCCTCTCGTATT-1	5.44072	3.20803	-0.969343	1.53982	-1.55972	-0.776771	2.2654	-2.52584	-2.14958
C1_AACACGTAGCTGATAA-1	4.26689	2.37238	-0.317374	1.568	-1.47272	2.86809	2.00803	-3.66689	-0.961666
C1_AACACGTAGGGATGGG-1	1.82676	0.734635	-7.63002	-1.28852	-10.4031	-10.7032	-1.39088	-4.33049	-3.88737
C1_AACACGTAGGTGACCA-1	6.50739	7.73722	1.93386	1.18324	5.02995	9.4262	6.567	-2.19829	0.297698
C1_AACACGTAGTTACGGG-1	-0.958331	-0.774318	-3.97972	-2.4856	-10.3105	-7.66084	-0.348249	-4.65308	0.812162
C1_AACACGTCACACATGT-1	0.305816	4.02097	-2.88938	-0.999786	-5.7945	-3.62602	0.813609	-0.929333	-1.855
C1_AACACGTCACGACTCG-1	0.319706	2.63897	-4.01393	-2.30732	-8.27054	-7.62322	-3.37386	-2.93653	-3.7686
C1_AACACGTCACTAGTAC-1	4.2074	3.1978	0.707754	1.00765	-0.824198	1.89227	2.98818	-2.88939	-0.238148
C1_AACACGTCACTTCGAA-1	3.21933	6.2198	1.80739	2.76627	1.76277	6.39646	4.73094	-3.39195	-0.407491
C1_AACACGTCATCCCATC-1	2.35319	6.90125	-0.956143	4.14153	-3.46768	4.28258	3.03048	0.140147	-0.70355
C1_AACACGTCATTTCAGG-1	4.13368	3.72147	0.490045	0.141256	-3.67469	2.6102	2.69384	-3.41727	-1.21708
C1_AACACGTGTAATTGGA-1	-1.8451	0.748987	-2.77902	-1.44138	-7.73037	-5.35221	-0.167082	-1.82918	-1.41797
C1_AACACGTGTAGCGTAG-1	4.90437	4.07304	-0.193958	1.35597	-0.32833	-1.22348	2.92921	-1.34611	-0.837373
C1_AACACGTGTAGTACCT-1	2.52928	4.33975	0.555158	3.58778	2.82383	8.09523	3.07324	-3.18488	1.08478
C1_AACACGTGTCCATCCT-1	1.93113	2.60017	-0.219753	1.8486	-6.43954	-0.87794	1.26601	-5.31933	-3.13727
C1_AACACGTGTCGAATCT-1	3.44022	3.66705	0.426418	0.295272	-3.82763	1.51809	2.22263	-2.34474	-1.9866
C1_AACACGTGTCGCATCG-1	3.74126	7.81372	-0.0142895	0.292598	2.54612	5.75376	5.82992	-2.97278	-0.591203
C1_AACACGTGTGAGCGAT-1	5.48906	8.91094	1.77175	1.94918	3.57751	6.65809	8.58824	-2.80488	-0.139201
C1_AACACGTGTTGATTGC-1	-1.03647	0.828012	-4.4748	-0.833924	-4.53323	-2.5416	-0.940943	-0.064632	-3.85175
C1_AACACGTTCAAGCCTA-1	3.94666	3.8259	2.74339	3.0793	3.58404	9.2168	4.78261	-2.81642	0.746944
C1_AACACGTTCATAAAGG-1	-0.113595	3.01732	2.76333	0.39867	-3.2551	2.27905	0.87729	-2.47908	-0.695657
C1_AACACGTTCATTTGGG-1	4.01426	4.5815	4.18142	0.605417	-1.60261	4.81891	1.6976	-2.24217	-0.405741
C1_AACACGTTCCAAATGC-1	7.79804	7.05984	1.62304	2.77335	4.31251	8.41518	6.92064	-2.94232	-0.788636
C1_AACACGTTCCCTCTTT-1	-0.131105	3.56294	-0.498601	-1.02217	-5.63742	-3.26755	1.65329	-2.84163	-1.71414
C1_AACACGTTCCGCTGTT-1	7.7137	7.09538	2.01717	1.17977	3.42924	8.43149	4.68171	-3.30419	0.374887
C1_AACACGTTCGCACTCT-1	7.38557	8.54078	1.23768	1.26644	3.50945	7.86041	6.93543	-3.23343	0.619061
C1_AACACGTTCGCGTAGC-1	-0.506778	2.7203	-4.36795	-1.75059	-7.76935	-7.13481	-5.09321	-3.32203	-3.60874
C1_AACACGTTCGTTTATC-1	4.74987	6.97462	-0.34585	-0.0809802	-0.27587	3.27176	5.25675	-3.16393	-1.0532
C1_AACACGTTCTTTACAC-1	3.57208	3.3668	0.334464	1.48217	-4.00563	2.92564	2.57469	-3.69182	-2.67379
C1_AACCATGAGAGTCGGT-1	3.83154	5.02177	-0.557219	4.12489	1.4348	2.34235	2.07909	-2.7172	0.147883
C1_AACCATGAGCTCCTTC-1	3.00266	-0.926906	-5.8537	-1.23062	-6.95353	-7.56769	-1.49518	-3.68755	-1.88651
C1_AACCATGAGGACACCA-1	5.247	4.52727	-1.8893	5.64164	3.69079	3.71749	4.06321	-1.57596	1.57762
C1_AACCATGAGGCCCTCA-1	3.78892	4.24925	-0.24727	2.80561	6.1993	7.57342	5.53587	-2.72743	0.687782
C1_AACCATGAGTACACCT-1	3.11062	1.23771	1.04839	-0.749486	-3.67245	-4.64473	0.735806	0.298325	-1.13836
C1_AACCATGAGTCCAGGA-1	6.91295	7.38418	2.73025	1.80132	4.52682	10.0415	8.18938	-3.00448	-0.492074
C1_AACCATGAGTGAATTG-1	4.17658	5.627	-1.08591	1.49646	2.70572	6.07681	5.98874	-2.686	-1.07247
C1_AACCATGAGTTGCAGG-1	3.58599	5.74262	1.16303	-0.968626	-2.62889	4.24632	3.4374	-3.72658	-1.71098
C1_AACCATGCACAGAGGT-1	3.95936	4.54525	1.56236	0.549597	3.2641	8.72968	5.50295	-2.98932	1.5913
C1_AACCATGCACATCTTT-1	2.62836	6.03438	3.06009	0.0107647	-0.256323	5.30896	0.922908	1.074	-1.76554
C1_AACCATGCAGCATGAG-1	3.49997	4.8623	1.30763	2.07451	-2.60218	0.177587	1.30285	-2.63012	-0.0364169
C1_AACCATGCAGCGATCC-1	1.44523	0.932565	-2.3702	1.80182	-5.2665	-5.016	-2.67505	-3.85369	-2.38488
C1_AACCATGCAGTTTACG-1	4.09197	2.59366	1.52293	0.542973	-2.9142	3.03137	0.830779	-3.6885	-1.07044
C1_AACCATGCATAGAAAC-1	5.64363	4.0042	-2.16791	2.30588	-1.788	0.871993	-0.162981	-3.17376	-1.7437
C1_AACCATGCATTAGCCA-1	5.65607	8.17093	1.01809	0.606412	4.25794	8.06385	4.82712	-2.62206	-1.12934
C1_AACCATGGTAGCTCCG-1	3.25356	2.93377	-0.338502	0.816174	-5.70072	-2.15556	1.05832	-3.9811	-1.8203
C1_AACCATGGTCAAAGAT-1	2.85479	2.44887	-0.15114	1.54268	-4.54054	3.78936	1.92769	-3.50804	-0.518334
C1_AACCATGGTCACACGC-1	2.74787	5.23975	3.83388	-0.323431	-4.18569	2.31115	1.97015	-4.30064	-0.619421
C1_AACCATGGTCCGAACC-1	7.06177	7.60808	2.07479	2.71338	3.39021	7.9904	5.64011	-3.2795	-0.518356
C1_AACCATGGTGCGAAAC-1	4.34707	6.38384	1.28919	2.28205	3.03583	6.62393	6.08515	-2.81833	-0.613263
C1_AACCATGGTGTAATGA-1	3.57349	3.86493	-3.19137	-0.86531	-6.47433	-5.45165	-1.00949	-4.10463	-3.54637
C1_AACCATGGTTCCAACA-1	1.5697	-0.092897	-3.45402	-0.897707	-8.27337	-5.75167	-0.917434	-4.51195	-3.785
C1_AACCATGGTTGATTCG-1	3.49416	5.23506	3.18675	-0.756389	-2.6587	3.20956	1.73334	-4.33859	-0.679645
C1_AACCATGTCAACACGT-1	2.96269	4.71437	1.02103	-0.282872	-2.04728	-1.00036	-0.351991	-0.605533	-0.936575
C1_AACCATGTCACAATGC-1	2.06912	3.2121	-2.39871	-2.42	-8.17656	-4.87199	-0.585185	-3.94699	-2.47562
C1_AACCATGTCATGGTCA-1	3.5082	5.92224	2.09851	0.556676	1.74002	8.08071	2.86244	-3.1532	-1.26893
C1_AACCATGTCCCAACGG-1	0.122311	1.83441	-4.34918	-2.41703	-6.02374	-2.20096	0.513951	-3.18918	-1.62191
C1_AACCATGTCTGAAAGA-1	4.96996	6.36658	-0.0819009	-0.158774	-0.246032	3.60587	3.60025	-2.00454	-1.77176
C1_AACCGCGAGCCCGAAA-1	3.47588	2.9249	2.10722	4.19566	0.186539	8.13366	2.67137	-2.758	0.994339
C1_AACCGCGAGGGTATCG-1	0.274153	1.15063	-1.79791	1.32175	-6.15162	-3.13757	-0.806147	-3.76849	-2.29227
C1_AACCGCGAGGTGTGGT-1	3.34964	3.54139	1.98275	-1.25956	-3.75304	1.16111	2.46221	-3.34915	-1.13606
C1_AACCGCGCACAACTGT-1	4.83397	3.02504	-3.45088	0.0599163	-5.22452	-1.11861	-0.131033	-4.40447	-2.78769
C1_AACCGCGCATAGTAAG-1	-0.647248	0.020373	-1.16624	0.612613	-7.45966	-1.85139	0.156893	-3.75042	-1.15638
C1_AACCGCGCATATGCTG-1	4.1431	7.24753	2.25061	-0.355286	2.13975	5.78906	5.48938	-3.22266	-2.41873
C1_AACCGCGGTAAGGATT-1	3.42995	6.23539	0.909683	1.52441	-0.191291	1.61203	2.84495	0.218156	-0.238023
C1_AACCGCGGTATCACCA-1	2.53024	0.324497	0.30238	-2.91627	-8.98345	-7.33694	-2.81983	-4.63537	-2.90741
C1_AACCGCGGTCCGTCAG-1	4.16474	4.55878	0.805541	1.35923	-1.49121	2.1731	1.81302	-2.19275	0.0220705
C1_AACCGCGGTCGGGTCT-1	3.1231	3.01114	1.9741	2.95657	-5.16893	1.49947	1.73652	-3.27906	-1.70572
C1_AACCGCGGTTGGAGGT-1	-1.22643	0.162737	-2.77414	-1.33214	-6.64982	-6.58569	-1.44764	-1.81342	-4.15875
C1_AACCGCGGTTGTCTTT-1	4.06148	3.96258	-1.73033	1.96741	-2.36723	1.00426	2.70319	-3.41966	-0.125994
C1_AACCGCGTCAATCACG-1	2.91754	5.61416	1.31104	3.2311	1.19514	4.1443	3.00975	-2.49129	0.96004
C1_AACCGCGTCACCTTAT-1	3.57626	5.24909	1.5233	1.03974	3.58099	6.72014	5.11059	-2.83324	-0.386598
C1_AACCGCGTCGACGGAA-1	1.19357	3.25742	-4.36688	-1.94407	-4.26225	-3.32386	0.638663	-3.17993	-2.10992
C1_AACCGCGTCGTTTAGG-1	2.28143	0.595988	-4.78366	-3.8693	-10.9525	-8.40484	-3.41029	-4.83459	-3.01481
C1_AACCGCGTCTGGTATG-1	2.77403	1.9034	-1.81931	2.81844	-3.65824	-1.06053	1.77821	-1.23611	0.554557
C1_AACGTTGAGATGCCTT-1	1.45777	2.37057	4.69319	-0.391985	-5.22217	2.28237	1.63254	-4.25844	-1.988
C1_AACGTTGAGCTAACAA-1	4.58873	2.64321	2.71329	2.0389	-0.788415	4.27867	1.45151	-3.21412	-1.72376
C1_AACGTTGAGGCCCTCA-1	3.16747	1.38355	-1.32421	1.86973	-2.21169	0.984573	1.03973	-3.45327	0.16362
C1_AACGTTGCAGCTGGCT-1	0.624076	3.73152	-2.33259	-0.0152225	-5.16748	-3.90382	1.36158	-1.06359	-3.01705
C1_AACGTTGCAGGCAGTA-1	5.01966	4.24779	-0.394876	3.31926	2.88457	4.63521	4.97411	-3.23615	0.246604
C1_AACGTTGGTAAACACA-1	3.89452	4.40876	2.16453	0.972601	1.84724	6.06062	2.43413	-2.36125	-1.25855
C1_AACGTTGGTCTCAACA-1	4.85314	5.69701	1.08838	3.53291	2.18817	8.09612	5.72355	-3.32186	0.332791
C1_AACGTTGTCGCCAAAT-1	2.68971	0.959577	-4.30642	1.67009	-7.86773	-6.323	1.96812	-3.96246	-2.31759
C1_AACGTTGTCGTCACGG-1	-0.216957	6.14494	0.34682	-0.327647	-2.84258	0.318713	3.26198	-0.201093	-2.22191
C1_AACGTTGTCGTGGTCG-1	2.07572	6.23222	1.10075	2.76422	0.545652	6.962	3.73835	-2.87853	0.137591
C1_AACGTTGTCTAACTTC-1	1.35102	6.2077	1.76525	3.31818	-1.40615	3.68088	4.65645	0.352489	-0.249102
C1_AACGTTGTCTGGTATG-1	3.19927	6.46578	1.3293	-0.362608	-1.82416	0.573801	2.23275	-3.19153	0.458939
C1_AACGTTGTCTTGTTTG-1	3.28511	5.09015	3.8964	1.13855	0.489563	7.35981	5.82502	-3.02415	-0.28225
C1_AACTCAGAGAATTCCC-1	2.40165	5.62757	2.46282	-1.79869	-3.14748	2.77001	0.42276	-4.07694	-1.72045
C1_AACTCAGAGACGCTTT-1	7.00097	8.14357	0.958055	2.2518	2.86995	7.65574	5.03691	-3.38165	-1.007
C1_AACTCAGAGACTCGGA-1	2.68716	3.59864	3.89586	-0.568755	-5.89803	-3.46439	-1.47364	-1.47238	-3.05041
C1_AACTCAGAGAGAACAG-1	7.04592	8.09536	2.04933	1.54608	3.67474	8.67146	7.76602	-2.93374	-0.522733
C1_AACTCAGAGGGATACC-1	4.89143	5.51072	2.81	1.13931	2.11929	7.68009	4.44299	-2.57968	1.18574
C1_AACTCAGAGTAAGTAC-1	5.63039	4.08353	2.66218	1.44288	-4.19817	1.92352	1.7365	-3.96728	-2.26726
C1_AACTCAGCAACTGGCC-1	6.78368	7.99225	1.96326	4.09643	5.12036	8.80156	7.84071	-2.65512	0.738436
C1_AACTCAGCAAGCCCAC-1	3.28931	3.65246	3.23091	0.550239	-2.43664	4.20902	2.38689	-2.95931	-1.58193
C1_AACTCAGCAATGAATG-1	4.15462	5.44458	-1.88488	-0.404134	-2.22414	1.46929	2.70286	-3.50476	-2.31814
C1_AACTCAGCACAGGTTT-1	5.20873	3.87643	1.89505	1.70443	1.67134	7.81618	2.96242	-2.65361	0.318534
C1_AACTCAGCACCACCAG-1	4.21604	2.65414	-4.29436	0.00648492	-7.67283	-1.19983	-1.76766	-3.48672	-1.69244
C1_AACTCAGCAGCATGAG-1	4.37784	6.27396	0.207437	1.76494	0.196192	5.20839	2.85251	-2.67958	-2.07607
C1_AACTCAGCAGGTTTCA-1	0.61277	4.67234	0.861608	-1.1657	-3.96596	-2.03634	-0.344192	-1.69115	-1.61049
C1_AACTCAGCATCACCCT-1	4.38034	3.88551	1.70588	-0.267209	-2.98592	4.05535	2.49727	-3.44188	-2.47115
C1_AACTCAGCATGCAACT-1	3.97467	4.15209	1.97877	1.80421	0.897592	4.53651	1.66361	-2.39745	-0.00553608
C1_AACTCAGGTAAACACA-1	3.42433	5.6347	-1.19597	-0.076247	-2.81432	1.76375	0.547803	-1.10488	1.94117
C1_AACTCAGGTCACTTCC-1	3.23507	2.63023	-2.28665	-2.10239	-9.62205	-5.42255	-2.41214	-4.19311	-2.34405
C1_AACTCAGGTCTAGAGG-1	8.09119	8.5743	0.790484	1.34151	3.50112	11.1574	5.89697	-3.86418	-1.0391
C1_AACTCAGGTGATGCCC-1	2.90943	3.46078	0.68264	2.20538	0.741133	3.68843	2.92751	-2.95215	0.675828
C1_AACTCAGGTGCCTTGG-1	2.75164	5.55671	2.77259	2.1161	6.04606	9.15361	4.8353	-2.51859	0.959765
C1_AACTCAGTCAGTACGT-1	7.00362	6.45018	2.89031	1.55762	1.08357	5.36058	4.82735	-3.83512	-1.80422
C1_AACTCAGTCATAACCG-1	0.564604	4.04021	0.981702	-0.762003	-2.92155	1.02505	3.01864	-0.0332221	-1.77345
C1_AACTCAGTCCACTCCA-1	3.43528	5.93405	4.43926	3.35524	2.26788	10.1103	3.83557	-2.52394	0.609353
C1_AACTCAGTCTAACCGA-1	5.59262	8.11831	1.88298	3.96956	0.547847	6.77681	7.27001	-3.12515	0.723569
C1_AACTCAGTCTCCCTGA-1	0.710733	4.50528	-2.01623	-0.585513	-7.21697	-3.69598	1.29411	-4.28576	-3.67412
C1_AACTCAGTCTGAAAGA-1	2.83036	3.2582	2.01687	0.451745	0.297426	6.97069	3.52312	-2.72125	0.10936
C1_AACTCAGTCTTGTCAT-1	-0.415108	2.72832	-1.10478	-1.97455	-7.47146	-2.34984	0.996025	-3.95354	-2.04477
C1_AACTCCCAGCGAGAAA-1	6.90537	5.01727	1.98395	3.34333	6.239	7.72804	4.25957	-2.60196	0.159368
C1_AACTCCCAGCGTCAAG-1	5.52492	6.75363	-0.763244	-0.681699	-8.59031	-3.10367	0.934042	-4.56093	-5.14061
C1_AACTCCCAGCTAACTC-1	2.97141	2.02412	-2.05118	1.32037	0.772258	3.41499	2.24824	-1.10946	1.95619
C1_AACTCCCAGGCTACGA-1	3.5396	3.64086	-1.41229	-0.742986	-4.14969	-0.886439	-0.0268653	-3.71871	-1.15528
C1_AACTCCCAGTACGATA-1	5.97609	7.02736	1.87135	1.46998	5.26266	8.34279	7.28382	-2.86345	-0.573791
C1_AACTCCCCAAGTTGTC-1	0.0271246	3.39298	0.756789	-1.49307	-4.95503	0.819838	-0.319899	-4.17511	-3.55303
C1_AACTCCCCACAGTCGC-1	-1.20515	2.8875	-2.91692	0.0978048	-2.20494	-2.14313	0.128693	-1.6027	-2.37422
C1_AACTCCCCAGCGTAAG-1	1.18212	5.16229	-2.30066	0.197195	-4.12882	1.83209	0.79261	-3.98312	-3.02281
C1_AACTCCCGTACCCAAT-1	-2.94845	-2.25117	-5.83786	-3.10649	-12.8567	-10.7688	-3.78887	-4.20834	-4.31251
C1_AACTCCCGTAGATTAG-1	4.07971	6.35761	2.9142	1.59044	0.878807	6.79328	5.07113	-2.94121	-1.37773
C1_AACTCCCGTCTCACCT-1	3.03673	3.46931	0.0998481	-1.79419	-1.32475	1.6984	3.27384	-1.19489	-1.51633
C1_AACTCCCTCAACACAC-1	3.13575	4.83372	-2.85808	-0.269447	-4.49674	-1.6239	1.17391	-3.8734	1.09729
C1_AACTCCCTCAAGGCTT-1	4.73485	3.58669	-1.44439	0.160928	-3.52359	1.05606	2.12198	-4.00246	-3.10652
C1_AACTCCCTCAGGTTCA-1	4.44735	5.01032	2.38122	0.7298	-4.56666	2.23016	0.693083	-3.66878	-2.51536
C1_AACTCCCTCATCGCTC-1	2.64165	2.08976	-1.90777	-2.6587	-4.19637	-3.82227	-0.922938	-3.46746	-0.964418
C1_AACTCCCTCCAGTATG-1	2.5527	3.34691	0.762288	1.11928	0.327801	6.39988	0.510963	7.15706	-0.428356
C1_AACTCCCTCCTAGTGA-1	4.46678	5.58026	0.963574	4.21232	3.34617	7.01164	4.0007	-2.9903	0.57817
C1_AACTCCCTCGGTTCGG-1	7.66446	7.52633	0.32881	3.74301	1.52021	6.99414	5.04381	-3.34549	0.577563
C1_AACTCTTAGAATGTGT-1	4.0864	6.12358	0.685856	1.31802	-1.25284	2.00617	2.01134	-4.1267	-1.7466
C1_AACTCTTAGATATACG-1	0.258999	2.03589	-1.27705	-0.0953158	-5.63431	-3.13052	0.332812	-0.580671	-1.6649
C1_AACTCTTAGCAAATCA-1	4.10476	2.9941	2.74119	0.284324	-0.817021	2.58042	2.30552	-2.68075	-0.269883
C1_AACTCTTAGCCACTAT-1	4.17597	3.94377	2.94382	-0.435798	-4.57595	0.513418	0.503546	-4.23302	-0.554119
C1_AACTCTTAGCGACGTA-1	-2.09569	0.749219	-3.79356	-2.04706	-11.5723	-8.54749	-1.99465	-4.81599	-4.75763
C1_AACTCTTAGGAACTGC-1	5.991	5.37891	5.09632	1.27161	4.09699	9.19645	6.90304	-2.34837	-0.815827
C1_AACTCTTAGGATGTAT-1	4.42255	6.17841	1.5854	0.364993	-0.821362	3.1518	3.075	-3.49387	-2.62609
C1_AACTCTTCAAGAGTCG-1	3.62023	0.22087	-3.23811	-0.245863	-8.62775	-7.45803	0.123044	-5.00811	-2.63721
C1_AACTCTTCACCGGAAA-1	2.57508	5.34155	1.52464	0.301999	3.77207	7.92083	4.68054	-2.83305	1.25348
C1_AACTCTTCACCTCGTT-1	0.526874	4.2813	-1.26435	0.646366	-1.98906	1.24709	1.03324	0.220916	-2.58125
C1_AACTCTTCACGCGAAA-1	3.27908	2.06701	3.90686	-0.609793	-5.54476	0.116024	-0.350207	-3.90828	-2.35095
C1_AACTCTTCAGATGGGT-1	5.45065	4.78089	-0.459089	-0.265529	-3.98394	-0.849462	2.6278	-3.67858	-0.368997
C1_AACTCTTCAGCTGGCT-1	1.07404	-0.628472	-2.66198	-0.418057	-5.90661	-1.19416	-2.65962	-3.17252	-3.23566
C1_AACTCTTCAGGTTTCA-1	1.63265	1.65735	-3.96282	-0.338746	-6.83624	-5.37039	-0.276877	-4.70795	-4.172
C1_AACTCTTCAGTATGCT-1	3.32568	4.66448	0.621622	1.5777	2.30237	5.32179	4.73473	-2.88226	-0.52084
C1_AACTCTTCATGCTAGT-1	1.59612	1.53963	-4.37341	1.05564	-6.4844	-4.6984	1.9165	-3.5535	-1.8247
C1_AACTCTTCATTGTGCA-1	3.87579	2.12268	-0.922144	1.19017	-7.50804	-3.93115	-1.12558	-4.2355	-2.14463
C1_AACTCTTGTATAATGG-1	2.87942	2.18443	-1.99111	-1.05168	-5.09408	-4.70722	-2.80849	0.979035	-1.53974
C1_AACTCTTGTGACTCAT-1	2.35777	5.78074	0.831184	-0.326897	-6.00081	-2.21981	1.40368	-1.51257	-1.31469
C1_AACTCTTTCAAACAAG-1	3.6475	3.56003	1.04777	-0.507159	-6.44374	-1.94987	0.78181	-1.00131	-2.39615
C1_AACTCTTTCATGTAGC-1	8.69985	3.92947	-1.27095	1.0267	-2.41994	2.94335	4.07374	-4.01353	-1.72853
C1_AACTCTTTCCGAATGT-1	6.47264	7.4111	1.01133	1.08333	3.69845	5.12037	6.78723	-2.50968	-0.803924
C1_AACTCTTTCGAATGGG-1	4.32546	4.50682	2.74605	0.479544	5.64209	8.72237	3.01954	-3.02341	0.532435
C1_AACTCTTTCGCAAGCC-1	3.78803	4.79455	0.0109138	0.191953	1.02788	5.11672	3.02317	0.625107	-1.59266
C1_AACTCTTTCGGCGCAT-1	6.27114	7.26821	4.39871	3.13592	4.47617	12.5814	5.38483	-2.63678	-1.83769
C1_AACTCTTTCTACTATC-1	3.93181	4.12468	1.78317	1.39219	-1.48015	3.5331	3.60079	-3.30893	-1.04776
C1_AACTGGTAGTGTCTCA-1	8.32766	5.60367	2.04311	0.813639	2.81264	6.87409	5.83789	-3.60259	-0.698097
C1_AACTGGTCAAACGTGG-1	4.69881	6.20916	2.40255	3.66123	3.73416	10.8825	4.15784	-2.63211	0.185394
C1_AACTGGTCAACGCACC-1	5.66664	3.25747	-3.77873	4.01885	-2.79309	0.548104	1.26572	-3.51297	-1.19537
C1_AACTGGTCAAGAAGAG-1	-0.411846	-0.414792	-3.37796	-2.32169	-11.0279	-7.28347	-0.0946392	-4.21791	-3.975
C1_AACTGGTCACGGACAA-1	4.05082	6.83301	1.83769	1.12634	1.79053	4.8742	4.0137	-2.86629	-1.24133
C1_AACTGGTCAGGAATCG-1	4.90283	2.6949	1.25474	0.752293	-2.10222	2.96291	3.46653	-3.15543	-1.35929
C1_AACTGGTGTAAACGCG-1	5.39136	5.42938	1.72849	1.93965	3.00455	6.82879	2.16941	-1.41678	-0.27334
C1_AACTGGTGTAAGGATT-1	3.51167	1.65796	-1.14322	2.87166	-3.81569	2.08156	0.683678	-3.03367	-1.3722
C1_AACTGGTGTAAGTTCC-1	3.4703	4.43589	1.2734	3.15292	-3.58738	2.55451	4.04259	-3.40249	0.507711
C1_AACTGGTGTGCATCTA-1	2.55701	2.4533	-0.305295	1.36535	-4.96173	-0.0300874	2.02625	-3.2482	0.236609
C1_AACTGGTGTTCCCGAG-1	7.91454	4.2158	0.553021	3.85579	2.34087	4.00875	3.36673	-3.40121	0.872762
C1_AACTGGTGTTCCCTTG-1	2.65965	1.20443	-3.80341	-0.177568	-7.76031	-6.5012	-2.68481	-3.60215	-1.30259
C1_AACTGGTGTTGGTGGA-1	3.28597	4.43494	2.02291	1.90734	-0.32528	4.64764	2.49673	-3.2753	0.77865
C1_AACTGGTTCTATCCTA-1	-0.651996	-0.165662	-3.11146	-1.84812	-10.6066	-4.18706	0.234199	-10.0945	-1.85369
C1_AACTGGTTCTGCCAGG-1	1.65779	-0.999903	-4.81391	-2.8418	-10.1823	-9.36887	-0.0475429	-4.21941	-4.42271
C1_AACTGGTTCTGCTGCT-1	2.85064	5.93496	-0.59303	1.96796	2.34279	5.02263	3.03977	0.347	-0.871383
C1_AACTGGTTCTTGCATT-1	-0.917518	4.00123	-0.618412	-1.05742	-6.59405	-3.79983	-2.72624	-4.16649	-3.66066
C1_AACTTTCAGTTGTCGT-1	9.12301	7.68974	-0.584506	1.27092	2.6353	7.78497	7.01486	-2.97035	0.348739
C1_AACTTTCCAAAGAATC-1	1.78759	3.08942	2.87532	0.541485	-3.78586	0.63407	0.737785	-3.77401	-0.648132
C1_AACTTTCCAGACAGGT-1	4.16417	5.79089	2.53139	3.37772	-0.11056	6.59508	3.13169	-2.67058	0.677634
C1_AACTTTCCAGTGACAG-1	5.77368	4.61078	2.54362	2.63498	1.45459	6.96219	3.1341	-2.09487	0.623743
C1_AACTTTCGTAACGTTC-1	1.08227	3.69129	1.96598	0.320464	-1.07099	1.24928	2.12416	1.43506	-0.77025
C1_AACTTTCGTACCGTTA-1	7.25128	7.82191	1.13189	0.508296	0.171163	4.43562	5.03129	-2.79469	-0.681208
C1_AACTTTCGTATAGGGC-1	3.27104	3.41533	0.96145	0.744106	-0.530338	1.96245	1.85738	-3.57093	-1.33562
C1_AACTTTCGTCTAGGTT-1	-1.59607	-1.05117	-4.63185	0.0435687	-11.042	-10.7169	-2.11192	-4.29994	-2.95792
C1_AACTTTCGTCTCAACA-1	4.89596	4.0693	2.51362	2.97985	0.639167	5.08628	1.77763	-3.51382	-0.429204
C1_AACTTTCGTCTCGTTC-1	2.74966	1.86014	0.418872	1.00136	-4.70803	-0.695635	1.29225	-3.95455	-2.74466
C1_AACTTTCGTGATGATA-1	3.30097	3.67807	1.73733	1.84149	0.344751	1.80905	1.8574	-3.26601	-0.859131
C1_AACTTTCGTTAAGACA-1	0.430725	3.03034	-2.23706	-1.27367	-3.00902	-1.79083	2.50743	-2.36702	-0.752062
C1_AACTTTCTCATGTCCC-1	0.669048	3.23617	-1.25985	-0.61763	0.365355	3.4654	1.21334	-0.303607	-0.549643
C1_AACTTTCTCCTCGCAT-1	-1.13074	-2.97564	-6.2879	-0.929929	-10.0642	-10.2489	-2.96082	-4.68864	-3.75705
C1_AACTTTCTCCTGTAGA-1	7.37623	5.08258	1.2695	2.65384	4.12805	7.36001	6.41691	-3.01453	0.230992
C1_AACTTTCTCGCCAGCA-1	1.11831	-2.469	-4.03194	-3.70683	-5.58701	-3.87555	-0.719063	-0.709267	0.690297
C1_AACTTTCTCTAACGGT-1	9.03466	6.01144	1.83863	-1.55912	-3.16346	-0.51931	0.801138	-3.01037	-1.4086
C1_AAGACCTAGACGCACA-1	2.52866	2.81582	1.78104	-1.07683	-6.80589	-1.80407	1.09951	-3.33918	-4.01393
C1_AAGACCTAGATCGGGT-1	6.90745	7.30314	2.86318	2.44078	4.22284	7.00521	7.56745	-3.2048	0.00144459
C1_AAGACCTAGCAATCTC-1	0.642666	3.20374	-3.25816	-2.48227	-5.89568	-5.0852	-0.410302	-0.894301	-2.91175
C1_AAGACCTCAAACCCAT-1	3.81594	4.78482	-1.95557	-2.60705	-9.28856	-5.82096	0.876311	-8.8531	-2.9946
C1_AAGACCTCAACTTGAC-1	4.44093	3.10767	-3.7849	-1.27906	-3.2861	1.46975	0.237173	-2.48148	-2.13484
C1_AAGACCTCAGCTGGCT-1	4.76877	3.81542	2.24103	2.4446	5.15154	8.90958	5.08766	-2.43198	0.929011
C1_AAGACCTCATCCCATC-1	4.69974	3.91939	-1.73412	-2.1865	-2.69695	0.124605	1.25884	-2.80618	-2.20196
C1_AAGACCTCATCCGGGT-1	8.0413	4.7339	-1.33149	4.16462	-0.410477	5.00329	5.23723	-2.72691	-0.886684
C1_AAGACCTCATGCTGGC-1	3.32247	5.80086	3.43008	1.79161	1.45413	9.13563	4.75662	-3.03344	-0.643516
C1_AAGACCTCATTACGAC-1	-1.1859	-0.609429	-5.07956	0.399575	-10.2374	-8.72298	-2.90368	-4.7015	-2.83745
C1_AAGACCTCATTAGGCT-1	2.80019	5.46991	2.89817	2.10045	3.84525	10.2103	6.0179	-2.01106	-0.396323
C1_AAGACCTGTGGCCCTA-1	2.03769	2.09017	-3.26069	-1.02978	-9.2098	-6.10627	-2.47217	-4.72644	-4.78257
C1_AAGACCTGTTGTACAC-1	1.79732	3.86794	1.3583	-0.0781098	-5.39977	-0.77379	0.519049	-0.759842	-2.46777
C1_AAGACCTTCATCTGCC-1	4.58434	2.24021	-2.45733	-0.982912	-1.71694	0.366673	-0.00623944	-2.30576	-1.80724
C1_AAGACCTTCCGCAAGC-1	3.21868	3.60945	0.114415	0.966674	-4.35755	2.13613	1.77624	-3.37179	-0.779892
C1_AAGACCTTCGAACGGA-1	4.81734	4.72577	1.94461	2.21778	3.73777	8.15713	5.66985	-3.00799	-1.1457
C1_AAGACCTTCGGACAAG-1	0.0102762	1.13618	-6.01834	-1.41953	-9.44188	-8.4189	-2.53178	-2.89904	-2.57459
C1_AAGACCTTCGGTGTTA-1	5.26055	7.2091	1.44236	2.0891	2.41476	8.37471	3.94322	-2.80512	-0.723403
C1_AAGACCTTCGTCCAGG-1	4.45558	3.63189	1.48057	-1.06934	-3.4219	0.915936	2.38822	-3.91747	-1.63315
C1_AAGACCTTCGTTGCCT-1	5.79831	2.87839	1.34317	2.71384	1.34129	6.24502	5.02505	-2.98694	0.765688
C1_AAGACCTTCTACCAGA-1	-0.757852	3.30619	-2.58889	2.05567	-4.61878	-3.25632	0.901779	-2.69707	-2.27111
C1_AAGACCTTCTATCCCG-1	3.77425	5.1645	1.14224	1.55676	0.0168375	1.66249	1.17901	1.34541	-0.428854
C1_AAGACCTTCTCGCATC-1	2.60081	5.59381	2.52884	1.95305	1.63117	7.43163	3.7261	-3.205	0.867653
C1_AAGCCGCAGCAATCTC-1	3.60546	4.81203	-0.067235	-0.582001	-1.30362	2.22533	2.5621	-3.63882	-2.60704
C1_AAGCCGCAGCCGCCTA-1	1.71185	-0.235906	-1.7862	-3.46657	-8.7654	-6.67906	-1.62699	-4.06376	-2.79733
C1_AAGCCGCAGCGCCTCA-1	9.58872	8.48489	1.69193	3.94012	7.02756	11.7558	6.75556	-2.67282	0.530694
C1_AAGCCGCAGTCTCCTC-1	4.56006	2.00614	-1.89825	2.23668	-1.51004	0.871625	1.62821	-3.21069	-2.52248
C1_AAGCCGCAGTTGCAGG-1	-2.00981	0.367658	-2.21718	-0.736804	-9.77996	-8.63337	-2.9163	-3.64978	-2.68265
C1_AAGCCGCCAGAGTGTG-1	2.58806	5.32397	1.89472	2.13097	4.00347	6.12517	3.86981	-2.66315	-0.751083
C1_AAGCCGCCATCGGACC-1	7.69009	6.14475	-0.219006	1.83047	6.11119	9.35082	5.44779	-2.0107	-0.621169
C1_AAGCCGCCATGACATC-1	4.72273	4.79612	2.25998	1.90914	4.99063	9.63288	3.083	-1.81263	0.910524
C1_AAGCCGCCATTCCTCG-1	-0.198772	1.2657	0.0843028	-0.756749	-3.66327	-2.9295	-0.693795	-2.46582	1.28797
C1_AAGCCGCGTCCAAGTT-1	4.30146	3.79908	-0.966394	-0.889923	-3.79417	-1.82767	1.78356	-1.33157	-1.92002
C1_AAGCCGCGTCGTCTTC-1	5.27317	7.99067	1.44092	2.90129	6.45231	10.7361	6.46243	-3.90589	-0.179994
C1_AAGCCGCGTGAGTGAC-1	-0.162739	6.26027	-0.568693	1.18238	-2.56558	0.956069	4.11923	-3.37734	-4.12494
C1_AAGCCGCGTTCCAACA-1	3.80774	5.46381	1.96781	0.965615	-3.17404	3.27058	1.90929	-3.28246	-0.861154
C1_AAGCCGCGTTCGAATC-1	5.61446	5.401	0.390065	0.671622	3.08038	5.55786	4.81604	-3.20274	-1.52223
C1_AAGCCGCTCAAGAAGT-1	5.36857	3.43917	-1.18705	1.22781	-1.91943	2.11351	2.78694	-2.97296	0.895469
C1_AAGCCGCTCCTATGTT-1	6.47594	6.71159	1.12905	2.86828	3.71578	11.3627	5.25391	-3.19686	-0.801693
C1_AAGCCGCTCGCTTGTC-1	-0.667644	3.9784	-0.474872	-0.314717	-4.88902	-4.73213	-0.568136	0.414313	-3.13308
C1_AAGCCGCTCGTACGGC-1	6.46844	8.25206	0.182368	2.87831	7.37285	7.06933	5.44278	-2.94373	-1.73594
C1_AAGCCGCTCTGTCAAG-1	5.7857	4.51076	2.39824	3.58086	1.51308	5.56261	4.62557	-3.49866	0.126485
C1_AAGGAGCAGCTAAGAT-1	-1.7218	-0.334185	-5.89414	-1.89309	-10.4289	-7.42807	0.267298	-3.7468	-1.81131
C1_AAGGAGCAGGACATTA-1	4.16213	4.31976	0.223192	2.13622	-0.782547	3.08689	2.40695	-2.80428	0.170447
C1_AAGGAGCAGTACATGA-1	5.97031	3.28476	-1.30631	-0.838825	-4.55314	0.0579631	0.0544706	-3.69281	-2.2647
C1_AAGGAGCAGTGAACGC-1	4.8134	5.67189	2.13351	2.19941	0.973587	7.02404	5.13575	-2.88768	0.413986
C1_AAGGAGCAGTGTGGCA-1	7.22066	7.0632	2.12124	2.14576	2.79155	9.87252	5.98082	-3.44543	-1.88208
C1_AAGGAGCCAACACGCC-1	4.47166	3.9559	2.475	3.81731	1.67808	6.98968	3.64352	-3.2081	-0.412326
C1_AAGGAGCCACAGTCGC-1	-0.00521543	1.78363	-2.03436	-1.20938	-6.34835	-6.63222	-0.297508	-4.44274	-2.29991
C1_AAGGAGCCACGTAAGG-1	3.8379	4.53691	0.65814	0.426573	-4.69674	-1.70383	1.68658	-1.17023	-1.92668
C1_AAGGAGCCAGATCGGA-1	3.46215	3.80426	0.336863	0.426364	-2.95056	3.19929	2.1641	-3.47374	-3.92745
C1_AAGGAGCCAGTGACAG-1	6.4408	7.60163	-0.719524	2.81104	1.69864	7.00583	7.07315	-3.11226	-0.478208
C1_AAGGAGCGTCCGAACC-1	5.51901	6.4258	2.41794	1.94944	2.92916	5.99071	5.99282	-3.37604	-0.46552
C1_AAGGAGCGTCGCGAAA-1	3.04777	4.02937	1.21633	0.567608	-3.46812	0.493923	1.46696	-3.08192	-1.22695
C1_AAGGAGCGTGGTCTCG-1	2.59652	4.91829	2.16619	3.12862	-0.178442	6.11253	5.5786	-3.5245	-0.841554
C1_AAGGAGCTCAGATAAG-1	6.14828	8.6481	2.1342	1.9327	5.3013	10.0521	5.63619	-3.41688	0.127195
C1_AAGGAGCTCCTGCCAT-1	2.97322	4.93623	-0.107079	0.610013	-5.35188	-2.5702	0.915365	-2.77707	-3.08581
C1_AAGGAGCTCTAGAGTC-1	5.63637	6.46121	-0.629575	0.171985	1.99257	6.03547	6.69763	-2.59174	0.495615
C1_AAGGAGCTCTCGTTTA-1	2.75676	4.37875	2.1288	0.267678	-1.50771	5.35868	2.04086	-3.37308	-1.371
C1_AAGGAGCTCTTCATGT-1	6.33903	5.81664	4.02799	2.98121	2.65547	11.8367	5.86056	-3.14267	0.573426
C1_AAGGCAGAGACTGTAA-1	1.55445	-0.265081	-5.86468	-1.77056	-11.0902	-6.92922	-1.67652	-3.95371	-1.23568
C1_AAGGCAGAGATCCCAT-1	7.23485	6.58187	2.61756	1.80185	2.84318	9.29862	8.30667	-2.8189	-0.900836
C1_AAGGCAGAGCCGTCGT-1	6.49302	5.31829	-1.02316	0.204764	0.721031	3.33153	3.18933	-3.61876	-1.66896
C1_AAGGCAGAGCGTGAGT-1	2.36057	1.46857	-1.65826	2.45402	-2.77955	1.04952	-0.477196	-2.91643	-1.13225
C1_AAGGCAGAGCTGAACG-1	-0.845229	1.57455	0.0598429	0.306951	-5.17428	-2.11266	3.55642	-2.03652	-1.43957
C1_AAGGCAGAGGATATAC-1	9.31829	9.18273	2.00395	2.20059	8.53894	11.6611	8.0142	-2.41815	0.17727
C1_AAGGCAGAGGATTCGG-1	4.11396	1.45116	-2.0785	-0.383764	-5.85753	-2.56546	-0.607686	-3.83903	-0.33455
C1_AAGGCAGAGGCCATAG-1	4.96813	3.70949	0.818463	3.6992	1.14762	6.31529	3.82064	-2.42197	2.14759
C1_AAGGCAGAGGTCATCT-1	2.68956	1.38591	-3.10618	-1.86191	-6.39772	-6.51536	-0.684857	-8.36895	-1.98457
C1_AAGGCAGAGTACACCT-1	5.70204	6.63383	1.58293	5.22833	3.34157	7.75633	5.05496	-2.80861	0.325125
C1_AAGGCAGCACGCGAAA-1	4.94012	4.27275	1.27653	-1.51503	-3.94644	1.04858	3.06334	-3.49181	-2.73992
C1_AAGGCAGCACTGTGTA-1	2.42209	2.90013	-2.58756	-0.74881	-8.57131	-5.04217	1.16383	-4.50001	-2.39476
C1_AAGGCAGGTACCGCTG-1	5.05516	6.04857	-0.142216	1.47763	-4.6981	5.32104	4.86205	-4.3592	0.231894
C1_AAGGCAGGTAGCGATG-1	5.55731	2.01762	-1.319	2.26937	-2.79406	1.69085	0.563941	-3.89187	0.135629
C1_AAGGCAGGTTAGATGA-1	4.14272	1.57692	-1.5894	-2.02958	-7.59833	-6.58709	-0.0539638	-2.00077	-3.21754
C1_AAGGCAGGTTCACCTC-1	0.747352	4.8153	0.874252	-0.0391497	-5.61038	-3.12072	-0.394677	-1.61394	-0.74037
C1_AAGGCAGTCAAAGTAG-1	1.04879	-1.33234	-3.682	-0.922385	-6.66563	-5.86476	-2.58478	-4.13342	-2.69736
C1_AAGGCAGTCAGTCAGT-1	2.84254	3.12192	0.202422	1.27756	0.0123978	4.20004	4.11077	-3.58259	-0.285971
C1_AAGGCAGTCATATCGG-1	-1.06997	1.03478	-5.67814	-2.91516	-9.67754	-8.74592	-0.9173	-4.22615	-2.95708
C1_AAGGCAGTCATCATTC-1	2.0657	4.63704	-3.8882	2.90743	-4.68154	-3.72169	1.99707	-1.40332	-0.864055
C1_AAGGTTCAGACAAGCC-1	5.58542	1.65667	-1.47447	0.209518	-8.84577	-3.24658	-3.98593	-3.20964	-2.29662
C1_AAGGTTCAGCACCGCT-1	3.02842	2.49812	2.84781	0.960125	-3.85259	2.22281	1.70376	-3.50329	-2.69452
C1_AAGGTTCAGGGTGTGT-1	3.09947	7.30036	2.52712	2.50109	2.87304	8.94412	5.90877	-2.85765	-0.523213
C1_AAGGTTCAGTCCGGTC-1	3.29931	7.55897	3.33078	0.733244	-4.47069	-1.99397	1.06584	-2.06009	-0.350605
C1_AAGGTTCAGTCGTACT-1	5.56411	5.93029	-0.376279	1.43998	5.494	6.42145	4.56772	-3.20484	1.05547
C1_AAGGTTCAGTGAAGTT-1	9.19432	8.6884	1.5922	2.83864	5.78731	11.0029	8.22579	-2.95734	-0.0110333
C1_AAGGTTCAGTGCAAGC-1	3.03182	4.44057	-2.54858	0.503799	-4.07686	-0.627245	0.370085	-4.06784	-2.81963
C1_AAGGTTCAGTGGTCCC-1	5.93342	5.13172	-0.0882087	1.32854	4.77249	4.22513	4.80009	-2.8369	-0.249295
C1_AAGGTTCAGTTTCCTT-1	3.65893	5.52393	3.10851	1.80859	2.21429	7.32257	2.27926	-0.907101	0.8314
C1_AAGGTTCCAAGCCCAC-1	3.25815	3.95523	-1.71551	-0.0975241	0.302995	2.36369	3.66764	-4.20735	-0.80849
C1_AAGGTTCCACCACCAG-1	4.31258	5.40607	2.96158	5.00505	3.30194	6.37063	6.17511	-2.79419	0.304672
C1_AAGGTTCCACTACAGT-1	2.0536	2.63921	1.04113	-0.639173	-6.61516	0.474703	-0.711999	-4.21834	0.495727
C1_AAGGTTCGTATATGAG-1	2.65305	5.80833	-0.995383	1.27079	-3.99841	-0.159313	2.184	-4.39171	-3.11547
C1_AAGGTTCGTGCAGTAG-1	0.22965	0.09294	-1.39328	0.0628865	-6.9601	-3.03596	-1.59666	0.328575	-0.720026
C1_AAGGTTCGTGTAAGTA-1	0.483874	2.30807	-3.72607	-0.366235	-6.76141	-4.56996	1.15398	-0.916748	-3.90748
C1_AAGGTTCGTTGAGTTC-1	2.65338	3.40145	-0.521127	0.460126	-2.77847	-1.76339	1.1454	0.0291165	-2.15318
C1_AAGGTTCGTTGCTCCT-1	2.31999	3.91267	5.43649	1.56134	0.590598	4.87491	1.78279	-2.90674	-1.47689
C1_AAGGTTCTCACAAACC-1	3.74063	1.10748	-1.95842	-2.2228	-6.58433	-4.83236	-1.75639	-4.50837	-2.27934
C1_AAGGTTCTCACGCATA-1	4.15842	3.81367	-0.114285	1.91928	-3.48259	2.12635	2.85868	-3.54277	-1.4209
C1_AAGGTTCTCCACTGGG-1	-0.149202	3.74776	-2.11566	0.304299	-0.175112	1.77356	0.178819	-1.84534	-1.92711
C1_AAGGTTCTCGGAAATA-1	1.05687	4.42834	-1.51066	3.71292	-5.20814	-2.12768	1.74475	-4.25067	-3.38699
C1_AAGGTTCTCTACTCAT-1	3.99573	7.53464	0.766102	0.244267	0.0022466	-1.25604	4.37173	-1.57748	-1.75594
C1_AAGGTTCTCTCTGAGA-1	-0.0860454	2.38647	-2.71441	-1.6073	-8.50006	-7.12723	-1.55828	-1.37048	-3.54141
C1_AAGGTTCTCTCTGCTG-1	4.41931	4.75434	3.65666	-0.154525	-3.06401	0.697402	1.65361	-3.85917	-0.833036
C1_AAGTCTGAGCCCAATT-1	3.40228	3.12143	-1.82133	2.07595	-0.946252	1.98112	1.59011	-1.24465	2.51601
C1_AAGTCTGAGGGCTTCC-1	3.65396	6.14202	3.67275	0.717695	1.34137	5.78624	5.49507	-2.51288	0.117537
C1_AAGTCTGAGGTGATAT-1	3.2568	4.83493	3.39157	2.06066	1.28966	11.0008	4.5629	-2.21455	-0.322688
C1_AAGTCTGCACAAGTAA-1	5.21422	5.82093	2.47912	2.14594	-0.610169	3.15125	3.47325	-0.887238	0.0467803
C1_AAGTCTGCACCCATGG-1	4.75284	7.16597	1.42032	2.09937	3.29649	8.22174	6.6863	-2.61277	1.4635
C1_AAGTCTGCACCGCTAG-1	2.93011	2.95339	1.6721	0.295729	-4.81868	3.07461	2.04163	-3.26682	-0.816684
C1_AAGTCTGCACCTCGGA-1	6.7025	5.00279	-3.00691	-1.77723	-7.19585	-6.85908	1.30595	-4.59383	-2.23163
C1_AAGTCTGCATGGTTGT-1	5.08144	6.21363	1.77474	3.08306	4.78663	8.7323	7.26889	-3.04787	0.479206
C1_AAGTCTGGTACCAGTT-1	3.40288	3.25838	4.33949	-1.00275	-5.39	3.72081	2.61616	-4.04582	-2.45555
C1_AAGTCTGGTACGCACC-1	-1.63745	3.10206	-1.35968	0.747784	-4.23394	1.31321	-1.4336	-3.31424	-0.622051
C1_AAGTCTGGTCAGATAA-1	1.52724	6.58129	2.6722	0.915077	-2.00457	3.36306	2.2458	0.322337	-2.4335
C1_AAGTCTGGTCGGCACT-1	4.73698	2.26206	-1.08367	0.625717	-0.877131	0.965397	2.20197	-3.54729	-2.06295
C1_AAGTCTGGTCTCTTTA-1	3.41787	3.03593	-1.44377	-1.01294	-1.2313	1.31458	0.226335	-3.00419	-1.6061
C1_AAGTCTGGTCTTCAAG-1	3.47611	3.89631	-2.20381	-0.246883	-5.41701	-2.482	1.91096	-4.25317	-3.29033
C1_AAGTCTGGTTCGGCAC-1	9.89058	6.53324	0.65266	2.75266	3.05068	8.32873	8.07827	-2.61831	-0.438329
C1_AAGTCTGTCACATGCA-1	1.93317	4.63181	-2.79639	-1.74656	-2.4607	1.27424	1.60464	-2.47388	-1.98841
C1_AAGTCTGTCACTTCAT-1	0.329647	-1.68226	-5.82878	-3.30033	-11.5781	-9.37464	-4.68949	-3.84572	-1.94317
C1_AAGTCTGTCCAGATCA-1	2.30739	0.93865	-3.1254	-1.79576	-7.61553	-7.90552	-1.29708	-10.6973	-2.7445
C1_AAGTCTGTCCCTAATT-1	1.83705	5.2889	-2.51439	-1.10459	-5.4463	-3.19952	0.27911	-0.023443	-1.43584
C1_AAGTCTGTCTGCCAGG-1	2.52936	7.78499	3.40105	3.21048	-0.453436	4.77181	3.62599	2.18524	0.131106
C1_AATCCAGAGACGACGT-1	7.76948	8.73287	-0.667957	2.9821	3.15816	6.60324	3.85128	-3.45155	-1.18753
C1_AATCCAGAGAGCCTAG-1	1.02449	5.35765	0.0519558	2.15854	0.905127	3.49097	0.180454	-3.15761	-0.730822
C1_AATCCAGAGCTACCGC-1	3.14845	3.8048	1.33757	2.44428	-2.09592	6.75225	3.19317	-3.14028	0.309815
C1_AATCCAGAGGAATCGC-1	8.5087	6.72314	2.03846	4.48036	3.08092	6.59519	6.41081	-3.4812	-0.580918
C1_AATCCAGAGGTGATAT-1	-0.436177	1.44651	-2.87444	1.34881	0.381163	3.12102	2.9333	-0.0028054	-0.161308
C1_AATCCAGCACATTAGC-1	10.2213	8.63465	2.01101	1.65046	4.61866	9.50049	7.1167	-2.66386	-0.146934
C1_AATCCAGCACCACGTG-1	5.023	6.71592	3.7947	2.85181	-2.47046	6.28649	2.72257	-3.24737	-1.39222
C1_AATCCAGCATAGTAAG-1	7.25569	8.08148	1.3278	3.2807	7.23485	10.3007	5.71367	-3.00442	-0.757854
C1_AATCCAGCATTTGCTT-1	4.63612	5.10097	-0.540623	3.30326	-1.89965	3.39518	3.26641	-3.21851	-0.137477
C1_AATCCAGGTAAGTGTA-1	2.06732	3.78267	-0.729565	-1.08528	-3.3872	0.789142	3.03615	0.634898	0.737454
C1_AATCCAGGTAGTACCT-1	3.49894	4.1367	2.22704	2.72947	1.09897	5.6221	2.5106	-2.30509	0.00887698
C1_AATCCAGGTCGAACAG-1	5.22609	6.05054	2.65884	2.74781	3.25204	7.51342	4.43106	1.51451	1.23092
C1_AATCCAGGTCTCATCC-1	3.60054	0.19131	-2.62446	-0.708582	-8.50671	-5.79735	-0.471965	-3.68979	-0.688398
C1_AATCCAGGTGAAGGCT-1	3.9249	5.0776	-3.15231	1.02942	-8.18771	-5.34787	-0.396154	-4.21302	-2.86148
C1_AATCCAGGTGCTCTTC-1	1.78839	5.22593	3.05694	-0.55975	-0.130825	-1.5207	1.37945	1.68764	-1.43492
C1_AATCCAGGTGTGGTTT-1	2.67052	-1.18037	-4.18381	-0.119179	-1.9145	-2.00073	-1.61981	-2.51185	-0.488469
C1_AATCCAGGTTCAACCA-1	3.93616	2.21728	-1.7769	1.03341	-2.18167	1.11901	2.43639	-1.6865	-2.42366
C1_AATCCAGGTTGAGTTC-1	2.21745	2.0451	2.00165	1.64579	-2.60527	3.2521	1.54438	-3.562	-0.545974
C1_AATCCAGGTTGGGACA-1	2.76771	0.869896	-1.6985	-0.556559	-4.64346	-1.10505	1.53612	-3.70611	-1.90205
C1_AATCCAGTCAACACAC-1	6.31471	7.2708	0.77684	1.64167	2.3851	3.58198	3.59951	-2.65613	-0.516974
C1_AATCCAGTCACATACG-1	6.98741	3.52147	-0.436187	1.71328	-0.623435	2.44783	1.92076	-3.25515	-0.881175
C1_AATCCAGTCAGCACAT-1	4.27115	4.3485	2.18094	0.259864	-4.06483	2.75003	2.41932	-3.02642	0.295187
C1_AATCCAGTCCGCATCT-1	4.00532	5.30864	2.88627	0.526059	0.274252	5.74271	2.29577	-2.27518	-1.55635
C1_AATCCAGTCGGCTACG-1	1.24717	3.76281	-1.05494	1.0614	-1.95081	0.53485	0.330728	-2.94074	-1.21848
C1_AATCCAGTCGGCTTGG-1	1.39367	2.44655	-1.83038	1.07012	-4.69773	2.26324	1.59153	-3.77527	-0.00431157
C1_AATCGGTAGACTTGAA-1	5.2128	3.40601	2.0765	2.20016	0.233388	4.00475	2.25274	-2.63204	2.13361
C1_AATCGGTAGAGTCGGT-1	2.21423	1.51991	-2.84187	-0.116493	-7.36596	-5.3494	0.79768	-10.6672	0.64645
C1_AATCGGTAGATGTCGG-1	3.30085	1.74097	-2.5241	3.26785	-3.02481	-0.0196633	1.56194	-3.50127	0.384323
C1_AATCGGTAGCGATCCC-1	2.18454	5.32393	0.944646	0.887355	3.80391	7.85374	4.04966	-3.07946	0.329539
C1_AATCGGTAGGACACCA-1	3.31908	6.05212	-2.22214	0.901133	-5.60397	-2.54685	4.5621	-0.0558597	-1.9137
C1_AATCGGTAGGACGAAA-1	2.1943	3.34114	0.33236	1.60426	-3.80042	1.30156	1.53345	-4.00114	0.368295
C1_AATCGGTAGGATCGCA-1	-2.95313	-0.77355	-5.03949	0.0943956	-8.57412	-6.36502	-2.41554	-3.12142	-3.69617
C1_AATCGGTAGGCTCTTA-1	1.41127	7.39488	2.70846	-1.48485	-5.08069	-3.06732	0.917927	-0.866123	-1.43248
C1_AATCGGTAGGGTCTCC-1	4.87897	4.78887	0.833673	0.591346	1.52491	5.31901	5.73586	-2.98411	-1.48526
C1_AATCGGTAGGTGCTAG-1	6.82037	9.33906	0.988806	1.3446	3.96377	9.9395	7.9594	-2.69804	-0.25481
C1_AATCGGTAGTGGTAAT-1	-1.93004	-0.744814	-6.06373	-1.89575	-10.0017	-9.11374	-1.35354	-2.8008	-1.05675
C1_AATCGGTCAAATTGCC-1	2.18328	4.79304	2.11735	2.37048	1.92397	5.18184	4.00577	-1.99966	0.239879
C1_AATCGGTCAACACGCC-1	-0.742387	1.9338	-2.14124	-1.00967	-8.81042	-10.2883	-1.84259	-5.56142	-3.33772
C1_AATCGGTCAAGGACAC-1	4.99883	4.71345	0.486398	1.44989	6.14719	7.38754	4.68092	-2.1184	1.8788
C1_AATCGGTCACTTACGA-1	3.56135	5.58881	1.9387	2.14295	1.09325	6.67808	3.71711	-3.63488	-1.7291
C1_AATCGGTGTAAGTAGT-1	3.82035	5.01194	2.82415	1.85063	-0.489687	4.63781	3.87156	-3.0663	0.833542
C1_AATCGGTGTACTTAGC-1	2.62225	0.711864	-2.96193	-1.71353	-10.7492	-8.73566	-4.18567	-4.94928	-3.55084
C1_AATCGGTGTCACTGGC-1	1.9589	6.53239	3.62719	2.31084	-0.943393	7.06049	3.52532	-3.33194	-0.529884
C1_AATCGGTGTCAGGACA-1	4.30577	7.30373	1.06649	0.345224	0.426307	2.27146	3.8346	-0.153157	-1.99456
C1_AATCGGTGTCTCTTAT-1	-1.52971	4.65224	-3.04164	-0.704463	-5.15656	0.0223574	2.86382	-3.8062	-2.22772
C1_AATCGGTGTCTCTTTA-1	7.29681	7.17464	1.15535	1.77574	1.55458	5.14265	4.48378	-3.91999	-2.79194
C1_AATCGGTGTGACCAAG-1	4.91507	5.75108	0.157189	2.28182	-1.93335	4.09154	3.91401	-2.88839	0.441269
C1_AATCGGTGTGATGCCC-1	1.04916	0.672263	-2.91578	-1.21559	-7.63356	-6.43711	-1.62985	-3.73695	-1.25293
C1_AATCGGTGTGTGACGA-1	7.08587	7.75507	0.865937	2.09198	6.18536	8.12148	6.93558	-3.37651	0.81297
C1_AATCGGTGTTGAACTC-1	1.05417	4.02177	2.16518	2.83319	0.414834	4.93317	4.26796	-2.13434	-1.0955
C1_AATCGGTTCAGTCAGT-1	6.55176	8.11592	2.45238	1.38409	2.46229	8.12159	4.24954	-2.90468	-1.14253
C1_AATCGGTTCATGCATG-1	0.221781	0.576937	-2.72253	-0.578006	-9.19833	-5.74959	-1.91751	-3.14928	-2.12123
C1_AATCGGTTCCTGCAGG-1	3.41806	4.35698	2.96008	0.15996	1.3709	8.36247	3.20132	-2.67426	-0.640534
C1_AATCGGTTCGTGGACC-1	3.86917	4.36818	0.796373	1.79564	-4.36225	1.70954	0.950468	-3.78201	-3.49804
C1_AATCGGTTCTTGACGA-1	-0.597434	-0.971592	-4.92622	-1.97878	-8.69633	-7.72472	-1.99739	-1.2729	-2.93002
C1_ACACCAAAGACAAGCC-1	3.04499	3.66608	1.94381	1.87953	0.705199	4.98834	1.9055	-3.43886	-0.506448
C1_ACACCAAAGATAGTCA-1	3.92599	2.36628	0.260871	-1.15363	-1.41237	2.12959	2.15273	-3.27989	0.0477505
C1_ACACCAAAGCTAACAA-1	4.79449	3.1183	-0.536165	-0.50334	0.470128	3.84804	2.7156	-3.35068	-1.59371
C1_ACACCAAAGTATCGAA-1	4.01005	4.67567	-0.783716	1.423	-0.566936	1.71819	0.70994	-0.34025	-1.25992
C1_ACACCAAAGTGGTAAT-1	4.03708	4.36533	0.469111	2.13933	0.0562246	2.35169	2.77754	-2.95515	0.98546
C1_ACACCAACAAACCTAC-1	2.17127	6.51935	3.88157	0.671421	-0.281334	2.22826	2.64968	-2.80944	-2.57082
C1_ACACCAACAAGCTGTT-1	7.31472	6.46729	4.23722	1.93172	3.93317	12.6596	5.2645	-2.41539	0.516879
C1_ACACCAACAATACGCT-1	4.14528	3.02197	-1.44177	1.14262	0.521966	3.67553	3.95094	-1.74462	-0.208573
C1_ACACCAACAATCTGCA-1	2.52996	2.61323	5.30417	0.110329	-3.55216	4.33962	1.79908	-2.84921	0.0983597
C1_ACACCAACACACGCTG-1	3.14976	6.03948	5.48351	-1.05244	-5.3537	4.04701	2.22628	-4.0502	-2.31545
C1_ACACCAACATGCCTAA-1	0.533918	4.45171	0.0904376	2.18416	2.52692	5.03234	4.92087	-2.20136	0.0938876
C1_ACACCAACATGCGCAC-1	6.0071	5.86432	3.59702	2.21595	2.89958	9.95462	4.73371	-2.59823	-0.207979
C1_ACACCAAGTAATCGTC-1	-1.09329	-0.202413	-5.62918	-3.03471	-9.85599	-7.95777	-4.40144	-2.79032	-2.96503
C1_ACACCAAGTCCGTCAG-1	3.7868	5.86181	-1.58078	0.316123	-6.07939	-2.71158	-1.24701	-1.76388	-2.0248
C1_ACACCAAGTCTCCCTA-1	2.37222	2.89008	-2.04764	-0.992445	-1.62442	1.56222	0.529935	-3.10417	-2.8878
C1_ACACCAAGTTGTTTGG-1	9.63341	8.38264	1.03789	3.17619	6.10904	10.2745	8.84322	-3.0691	-0.0462593
C1_ACACCAATCAACGGCC-1	-1.96708	-1.32454	-3.09198	2.11057	-7.47212	-4.42417	2.08117	-3.88077	-3.53174
C1_ACACCAATCACCACCT-1	-0.752954	-1.36593	-5.41863	-1.10444	-9.48137	-8.81985	-1.8688	-5.17351	-1.93456
C1_ACACCAATCAGAGCTT-1	-0.0825188	4.921	-0.370812	2.23537	-3.95796	-0.829345	2.70345	-0.663413	-1.43446
C1_ACACCAATCCAATGGT-1	4.54067	-0.0988983	-4.30238	1.32146	-7.27161	-4.24176	-1.43212	-3.62198	-3.71671
C1_ACACCAATCCGCGCAA-1	3.07198	4.35223	2.52982	-0.549949	-2.11516	-1.01143	-1.29272	-3.11871	-0.400867
C1_ACACCAATCGCGATCG-1	6.87301	8.19537	0.738531	2.11884	2.14516	6.3075	6.96822	-3.02852	-0.904183
C1_ACACCCTAGAGGGCTT-1	3.07219	5.28712	1.38406	1.14876	-0.209931	1.70236	1.73601	5.02499	0.320311
C1_ACACCCTAGCCTCGTG-1	2.32324	3.34602	1.43383	1.70199	0.379873	5.37906	5.78914	-3.19716	-1.2167
C1_ACACCCTAGGCAATTA-1	0.242861	0.151056	-2.08343	-1.29857	-6.29967	-2.62035	0.529246	-1.18171	-1.58286
C1_ACACCCTAGGCTACGA-1	2.43245	1.20114	-1.0507	0.897803	-7.06311	-4.19301	-0.0616522	-3.25967	-2.58398
C1_ACACCCTCAAGCGTAG-1	2.54239	5.41452	-1.69831	0.35434	-0.986801	4.32413	3.79648	-3.76249	-1.93567
C1_ACACCCTCAATGCCAT-1	3.914	7.25969	-0.580991	-0.53178	-5.6209	-3.41258	0.165345	-2.2749	-1.25848
C1_ACACCCTCAGCCTTGG-1	3.64959	3.60716	3.75874	1.60654	-2.77754	4.45827	1.25054	-3.16998	-1.41528
C1_ACACCCTCAGGGTACA-1	3.72798	4.55984	0.864239	0.846067	-1.14514	4.09241	1.22922	-2.59127	-0.543841
C1_ACACCCTCAGTTCATG-1	1.6798	2.69212	-1.48551	3.28384	-0.720981	0.356643	0.938632	-1.84191	0.853688
C1_ACACCCTCATGCATGT-1	-0.485344	0.0391618	-5.30203	-2.53324	-8.44722	-6.56429	-1.31263	-1.37661	-1.57694
C1_ACACCCTGTAATAGCA-1	0.586391	2.53787	-3.55229	0.772318	-6.04829	-6.18447	-1.35648	-1.79084	-0.0828273
C1_ACACCCTGTACATGTC-1	3.68654	6.21271	0.504623	0.56478	-6.07932	-2.83964	0.281395	-2.59023	-2.25175
C1_ACACCCTGTAGCTCCG-1	2.04891	4.98534	1.42444	0.543829	-4.77814	-2.46391	0.274353	2.1	-1.53967
C1_ACACCCTGTCTAGTCA-1	-0.59395	2.15592	3.4749	-0.481513	-6.39524	-3.26321	-0.903254	-1.33002	-2.8953
C1_ACACCCTGTCTCTTAT-1	6.13747	6.15812	2.30598	0.459198	2.46728	7.5866	7.19243	-2.25477	-1.05834
C1_ACACCCTGTCTGATCA-1	-0.289595	-1.43699	-5.23949	-1.33139	-8.03686	-4.93534	-2.75281	-4.02074	-3.00312
C1_ACACCCTTCACATACG-1	-1.33373	1.53102	-5.88477	-0.938904	-7.11764	-6.41444	-0.54448	-4.40667	-2.45751
C1_ACACCCTTCATCTGTT-1	1.43918	3.98659	-2.91756	-1.6421	-7.26373	-5.71322	-1.1748	-7.26753	-4.09731
C1_ACACCCTTCCTGCCAT-1	4.54292	2.81017	-1.80519	1.26365	-2.43928	-1.07156	-2.04849	-3.43557	-0.419967
C1_ACACCCTTCGAGGTAG-1	3.3745	6.25185	0.441796	3.14164	2.48546	7.09125	6.57005	-2.77734	-1.22834
C1_ACACCCTTCTCTAGGA-1	1.78097	0.605736	-6.56602	-1.5001	-10.5422	-9.01245	-3.2647	-4.46002	-4.251
C1_ACACCCTTCTGCTTGC-1	2.92557	-3.1008	-8.3557	-2.18764	-12.6864	-11.7419	-2.5405	-4.11884	-3.54002
C1_ACACCCTTCTTCATGT-1	6.02859	5.73051	2.65147	0.313537	2.46226	6.53715	2.69885	-2.8597	-1.80675
C1_ACACCGGAGACAAGCC-1	-1.44454	2.22897	-6.63877	-2.19092	-10.3249	-10.2329	-1.84782	-2.34242	-4.00946
C1_ACACCGGAGCTAGTCT-1	4.6599	4.59496	1.39913	2.91174	0.346733	4.30814	2.23917	-3.00701	-0.259319
C1_ACACCGGAGCTCAACT-1	5.2356	4.10898	-0.319357	1.71262	2.67883	5.14013	5.66755	-3.4852	-1.09463
C1_ACACCGGAGCTCCCAG-1	4.03782	3.83213	2.74972	-1.25808	-1.7385	4.83168	3.368	-3.18194	-1.67849
C1_ACACCGGAGGACAGCT-1	-0.159367	-0.867102	-6.62982	-3.12331	-12.9789	-10.4734	-5.78246	-3.49431	-3.67641
C1_ACACCGGAGGCAATTA-1	4.22006	5.71482	5.62567	-1.36727	-1.93896	5.76124	2.05266	-3.69556	-1.8341
C1_ACACCGGAGGCCCGTT-1	5.16783	4.57557	0.886821	1.6709	-0.312687	5.00936	3.21088	-3.29111	-0.386123
C1_ACACCGGCAAAGTGCG-1	5.47519	6.74432	1.20205	0.829953	4.39153	4.37319	5.34719	-2.70034	0.186317
C1_ACACCGGCAAGAGGCT-1	2.01719	-0.111753	0.0371925	-0.675805	-5.85747	-3.95348	0.873463	-1.84906	-2.7128
C1_ACACCGGCAGTTCATG-1	1.73703	5.52086	-0.197435	2.58174	1.58075	7.43274	5.72482	0.729926	0.810429
C1_ACACCGGCATACTCTT-1	8.7	7.293	1.53125	5.13275	5.28808	8.43667	6.14659	-3.12227	0.643671
C1_ACACCGGGTAGTAGTA-1	5.5417	5.31465	2.31516	4.0023	2.43143	9.09892	4.71365	-3.08076	0.146501
C1_ACACCGGGTATCTGCA-1	0.0910074	-0.555564	-6.61003	-2.20823	-11.9105	-7.6641	-4.57546	-4.46742	-2.30359
C1_ACACCGGGTATGAATG-1	0.0776748	0.0325004	-3.67338	-1.61026	-7.93641	-8.05	-2.02032	-8.87211	-2.2568
C1_ACACCGGGTGCAACTT-1	0.682613	3.41079	-1.34944	2.25732	-4.88932	-4.8798	2.43982	-2.22797	-1.261
C1_ACACCGGGTTGCGCAC-1	2.36839	4.81661	5.24272	-0.492976	-5.52529	0.966692	1.77377	-3.9479	-2.58175
C1_ACACCGGTCACTCCTG-1	1.96594	3.12926	0.4155	1.31918	-4.32968	2.04169	1.11489	-3.61951	-2.89655
C1_ACACCGGTCACTCTTA-1	6.41098	5.39514	0.223938	3.73482	5.50534	8.62779	3.7177	-0.807436	1.18608
C1_ACACCGGTCCACTGGG-1	6.66317	7.08972	1.46967	0.212879	2.36453	5.76533	6.0133	-3.10538	-1.59588
C1_ACACCGGTCCTAGAAC-1	7.2272	10.5057	11.849	0.187994	1.84985	10.7922	5.69937	-6.93505	-1.63725
C1_ACACCGGTCGTCGTTC-1	1.07862	4.06058	-0.365014	0.366602	-1.99994	-0.794162	0.727091	-3.13097	-2.18214
C1_ACACCGGTCTCTGAGA-1	3.80007	5.6167	0.108076	2.11331	3.19504	7.42631	4.55055	-2.92198	2.37432
C1_ACACTGAAGGATTCGG-1	-0.446925	3.1912	0.39794	-1.44076	-5.76226	-0.790652	-1.21793	-3.80937	-2.57129
C1_ACACTGAAGTGGGTTG-1	0.279902	2.66128	-2.00113	0.454255	-2.73714	-1.28362	0.282717	-3.31798	-1.61103
C1_ACACTGACAAACCCAT-1	5.64158	3.34107	2.79762	2.54743	1.0033	6.15329	2.33094	-2.653	1.20108
C1_ACACTGACACAGCGTC-1	4.46866	3.12317	-0.0852673	-0.305709	-2.27544	1.61086	1.19673	-3.59077	-0.691608
C1_ACACTGACACCCATTC-1	0.00253338	-2.53196	-5.64776	-0.205146	-9.50474	-7.54985	-2.66913	-3.4339	-1.53431
C1_ACACTGACAGACTCGC-1	2.83095	5.89139	-1.89985	-1.20621	-8.43094	-5.81906	1.21247	-6.95619	-2.37524
C1_ACACTGACAGTAACGG-1	4.97362	6.07828	3.08542	2.95828	1.59214	9.57769	5.1571	-2.41241	-0.411412
C1_ACACTGACATAGGATA-1	-0.815518	6.21971	0.432727	1.24359	-4.53871	-4.97083	0.548286	-1.95742	-2.12755
C1_ACACTGAGTACCGTTA-1	2.11789	1.20594	-3.60718	-2.88151	-8.56054	-6.00603	-1.85052	-4.18421	-2.62642
C1_ACACTGAGTCGACTGC-1	0.514142	4.61992	-0.0233137	0.760303	1.87305	2.27938	2.90245	2.32404	-1.09747
C1_ACACTGAGTCGCGAAA-1	0.559905	4.6879	1.92519	0.354493	-1.64356	0.711081	3.22565	-0.493583	-2.17518
C1_ACACTGAGTCGCTTCT-1	2.46277	5.03487	0.948782	1.28934	-3.96975	2.47418	2.37365	-3.49794	-0.393448
C1_ACACTGAGTGAGCGAT-1	4.64345	7.53137	-0.237288	-0.380392	-5.37472	-2.98327	0.315552	-2.20521	-3.14231
C1_ACACTGAGTTAAAGTG-1	1.11802	4.0882	-3.03571	1.6699	-9.22086	-5.51479	-0.291451	-5.86729	-4.53675
C1_ACACTGATCATCATTC-1	-2.31237	-1.25625	-4.61086	-1.59435	-3.24894	-1.23443	-2.07157	0.259968	-0.994492
C1_ACACTGATCCCTCTTT-1	3.80557	2.22541	-0.556119	-1.09381	-1.44718	1.20725	1.30216	-2.11451	-0.285612
C1_ACACTGATCGAACTGT-1	2.01277	5.70364	1.01913	-0.294729	-1.49408	0.0297166	2.62476	-0.200865	-1.36003
C1_ACACTGATCGCCTGAG-1	0.492039	-1.47212	-1.67883	-0.420768	-1.87242	-1.77914	-1.43117	-2.86478	-2.67421
C1_ACACTGATCTACCTGC-1	8.02773	7.01122	3.37462	1.1133	3.66643	9.47977	6.65347	-2.7144	-0.139877
C1_ACAGCCGAGAAACGCC-1	5.31776	5.36916	1.24841	0.759267	2.08212	4.22896	3.79485	-3.01745	0.318544
C1_ACAGCCGAGGGTATCG-1	4.18825	5.91282	1.34106	2.22969	-3.91478	0.0503451	4.43102	1.99768	-1.42345
C1_ACAGCCGAGTACGATA-1	5.07165	6.30055	1.66705	1.09515	-4.14406	-0.588519	1.67757	-2.55079	-1.75824
C1_ACAGCCGAGTCATCCA-1	3.07062	4.16363	2.83364	1.54303	2.11468	5.56839	1.93453	-2.93591	0.125191
C1_ACAGCCGAGTCTCGGC-1	3.45401	4.73416	2.97853	2.68266	2.08366	6.6398	3.12484	-2.8613	1.76123
C1_ACAGCCGAGTGGACGT-1	-0.12556	1.88279	-2.42863	-2.59339	-4.45826	-3.98242	-1.36204	-3.84092	-2.38298
C1_ACAGCCGCAGACAAAT-1	2.51777	-0.683543	-4.2049	-2.3864	-9.20226	-6.89194	-4.15561	-4.20926	-1.61454
C1_ACAGCCGCATAACCTG-1	0.850439	3.31162	1.72405	-0.539027	-5.88635	-1.26631	0.717486	0.334892	-2.50653
C1_ACAGCCGCATACTACG-1	-0.951937	0.476288	-3.97727	0.451368	-1.60961	1.20425	-0.0286266	-1.58481	-0.721143
C1_ACAGCCGCATGGAATA-1	8.09135	8.60503	2.24693	2.89061	3.32793	10.1701	6.57213	-3.41528	-0.844771
C1_ACAGCCGCATTATCTC-1	1.42025	5.22777	-3.51452	-0.732272	-1.81089	-0.0167505	2.61046	-2.07727	-0.837123
C1_ACAGCCGGTCATCGGC-1	3.67657	3.65423	-1.62731	-1.25923	-4.92289	-4.1526	0.69072	0.68446	-2.40931
C1_ACAGCCGGTCTAAACC-1	8.16892	5.59313	-0.0490799	2.89294	1.1431	5.34852	4.30554	-3.64544	0.0921354
C1_ACAGCCGGTGCAACTT-1	4.60093	3.89688	1.68187	2.87384	3.28039	7.2527	5.73863	-2.8433	-1.10135
C1_ACAGCCGGTTCGTTGA-1	5.87449	4.38602	-2.77691	-0.0721366	-3.52867	0.0110362	0.565972	-2.78114	-2.77265
C1_ACAGCCGGTTGTGGAG-1	4.24002	5.71986	2.51044	1.56838	3.55934	10.2865	4.2762	-3.0282	-0.895009
C1_ACAGCCGTCAACCAAC-1	3.45713	3.30127	-0.76316	-1.71188	-0.300873	1.40922	1.21419	-2.89712	-2.83576
C1_ACAGCCGTCACTCTTA-1	2.23225	3.4698	-0.611867	2.21685	-2.86449	-1.26217	2.30923	-0.834256	3.62546
C1_ACAGCCGTCAGGTTCA-1	3.86706	1.21634	0.343815	3.73764	-1.79952	1.67627	2.34102	-2.90782	0.483755
C1_ACAGCCGTCCAAGTAC-1	1.27345	2.53734	-3.73873	-0.395866	-5.52825	-1.58769	-0.39166	-3.00625	-3.52412
C1_ACAGCCGTCCCAGGTG-1	2.86985	1.71417	-0.219017	1.49978	0.612883	5.37894	2.8997	-2.29538	2.11914
C1_ACAGCCGTCTGATACG-1	0.684501	6.57532	-0.735135	-0.198511	-5.10662	-1.85397	2.88733	-0.419247	-2.06864
C1_ACAGCCGTCTGTTGAG-1	3.70052	3.67329	0.189778	3.842	2.64951	8.28896	4.3653	-2.5971	0.973586
C1_ACAGCTAAGCCAACAG-1	7.34667	6.15887	-0.0530669	1.66214	0.253133	4.3995	6.21587	-2.29676	-0.138499
C1_ACAGCTAAGCCAGTTT-1	3.17517	2.48423	-1.27704	0.229641	-4.95389	-3.25317	-0.151307	-0.851974	-1.68314
C1_ACAGCTAAGTACGTTC-1	0.754254	-1.2924	-5.12413	-0.765519	-6.68812	-4.15026	-2.2105	-4.00869	-2.70883
C1_ACAGCTAAGTGCGTGA-1	3.75952	5.06351	2.10667	1.2946	2.2415	7.35974	5.7832	-3.08266	-2.03919
C1_ACAGCTACAATGGATA-1	1.93828	5.06273	-3.66945	-1.56011	-10.2572	-6.55519	-2.50259	-4.72063	-3.61974
C1_ACAGCTACACACAGAG-1	4.18987	3.3153	-0.359192	-2.14346	-8.0413	1.06506	0.658275	-3.6729	-2.77793
C1_ACAGCTACAGTCAGCC-1	2.81609	7.05408	4.53745	1.10192	-1.49446	4.97764	3.355	-0.572391	-2.07642
C1_ACAGCTAGTAGCGTGA-1	-3.02321	-1.48585	-5.37925	-1.84807	-13.4503	-11.2493	-3.03992	-4.71242	-5.46716
C1_ACAGCTAGTAGGAGTC-1	4.87419	5.20261	4.46877	1.76807	0.499236	6.90666	4.0206	-3.28703	-0.950541
C1_ACAGCTAGTGACCAAG-1	0.828283	1.30757	-3.07466	0.297305	-7.56121	-6.0867	-1.15807	-4.65772	-0.383407
C1_ACAGCTAGTGCACCAC-1	1.8075	2.34815	-3.23518	-0.989789	-9.16123	-5.00882	-1.41832	-4.04728	-3.06481
C1_ACAGCTAGTGTGCCTG-1	1.30721	2.89625	-4.50951	-0.419281	-10.9515	-8.70571	0.122293	-5.08881	-3.06155
C1_ACAGCTAGTTGTCTTT-1	2.93366	6.11853	-0.0828835	1.65669	0.8103	3.42402	5.84329	-3.2152	-1.90202
C1_ACAGCTAGTTTGTTGG-1	4.89983	3.11944	2.00133	2.20938	-2.03485	2.41607	0.272082	-3.77117	-0.492031
C1_ACAGCTAGTTTGTTTC-1	-0.226491	2.67568	-0.263559	1.36787	-7.33965	-2.79733	-0.680476	-3.5325	-0.559212
C1_ACAGCTATCCGCAAGC-1	8.70649	8.63091	2.27721	3.71859	-0.473446	3.56052	6.48748	-3.39869	1.28653
C1_ACAGCTATCCGTTGCT-1	5.42478	4.66368	-0.246131	1.70223	-0.605474	0.774366	3.80398	-3.61212	-0.258206
C1_ACAGCTATCGTACCGG-1	3.58847	3.30293	0.0671799	2.56024	3.05351	4.84798	2.12842	-1.46161	1.02667
C1_ACAGCTATCTACTTAC-1	4.09339	4.92512	1.00359	0.591811	-4.33352	-1.80043	0.454709	-0.404849	2.56674
C1_ACATACGAGAACTGTA-1	2.97515	-0.737575	-4.78335	1.91398	-8.96432	-6.73959	-1.02027	-6.58898	-1.80533
C1_ACATACGAGGCTAGGT-1	1.18739	-0.472378	-3.72627	-1.98767	-10.4821	-9.72244	-0.57001	-4.81991	-4.14836
C1_ACATACGAGGGATGGG-1	8.38267	1.85571	-3.86052	1.40956	-7.84542	-8.57375	1.12693	-4.88447	-1.7585
C1_ACATACGAGGTCGGAT-1	4.1395	5.4521	1.87246	3.42254	2.11205	9.61068	3.58182	-2.08664	1.59219
C1_ACATACGAGTAGGCCA-1	5.82917	7.54791	2.61086	1.4532	4.89756	8.73238	6.54495	-2.60272	-0.226259
C1_ACATACGAGTGAACGC-1	2.56654	4.06127	-3.33066	-2.25171	-9.44732	-4.53238	0.233761	-3.41031	-1.60609
C1_ACATACGCAAGACGTG-1	6.06593	4.12489	1.89466	2.42233	-0.300095	6.20151	5.387	-3.34169	-2.01813
C1_ACATACGCAGATGAGC-1	2.55963	-1.22705	-3.52026	-0.334056	-10.5153	-6.00195	-3.03622	-3.89912	-4.47854
C1_ACATACGCATGGTAGG-1	4.13176	3.8054	-0.123981	-1.05474	-5.81875	0.305777	1.89645	-3.59779	-3.40795
C1_ACATACGGTAAGTGGC-1	2.19235	2.74462	-0.185043	0.506097	-4.7376	-2.27296	4.01661	-1.43367	0.498744
C1_ACATACGGTATTCTCT-1	5.11851	5.6249	1.61417	2.78753	2.77102	7.30867	2.47425	-1.10297	1.30985
C1_ACATACGGTCCGTGAC-1	2.1048	4.61511	2.96452	0.81243	-2.61209	4.48598	1.86953	-3.16177	-0.213957
C1_ACATACGGTCGCGGTT-1	3.18919	6.52795	3.92925	0.835867	0.540011	6.98547	1.99858	-3.40005	-1.31102
C1_ACATACGGTGCAGTAG-1	2.18662	5.7053	-1.01195	-0.436692	-4.14974	-2.9632	1.43556	-0.28639	-2.66324
C1_ACATACGTCAGTACGT-1	-0.153406	3.90419	-1.55018	0.856828	-1.87883	2.13083	0.706341	-1.61945	-1.54227
C1_ACATACGTCCACTCCA-1	3.08359	0.739128	-2.80401	-0.0888812	-11.8134	-11.54	-0.374801	-5.05419	-3.27175
C1_ACATACGTCCTAGGGC-1	-0.501782	0.808913	-5.24603	-1.55832	-10.968	-8.28061	-3.34042	-4.69511	-3.62679
C1_ACATACGTCTGCTGTC-1	4.20685	4.27267	1.86428	4.93494	2.58095	7.53622	2.83688	-2.82502	0.895509
C1_ACATCAGAGAATTGTG-1	4.53302	3.81487	-1.7805	0.391818	-1.7999	1.24606	4.64802	-3.36209	-2.17449
C1_ACATCAGAGACGCAAC-1	2.68026	4.34946	-0.879511	-0.0269306	0.166605	0.563596	4.14596	1.10537	1.10812
C1_ACATCAGAGCTAGGCA-1	5.18349	4.21648	0.512807	2.51752	-3.02564	2.3373	3.29668	-3.96828	0.322915
C1_ACATCAGAGTTACCCA-1	9.11707	7.80181	0.860453	4.29508	7.57	11.6344	7.95996	-2.92807	-1.17401
C1_ACATCAGCAACTGCGC-1	7.18721	7.52873	0.756324	3.94706	4.79467	9.72814	6.96836	-2.23831	0.280123
C1_ACATCAGCAATTCCTT-1	4.21451	1.15021	-4.19441	-3.09968	-10.0074	-5.92575	-0.728019	-3.80383	-3.29864
C1_ACATCAGCACTACAGT-1	5.08277	6.42521	3.27077	0.33826	0.134389	5.66454	3.62761	-3.656	-2.21787
C1_ACATCAGCAGGTTTCA-1	2.34764	4.33717	1.56356	3.48424	3.61348	5.01088	5.35168	-2.34522	0.238956
C1_ACATCAGCAGTATCTG-1	0.345769	1.69711	0.254232	-0.174981	-5.17377	-1.03962	-0.0856028	-3.33066	-2.3043
C1_ACATCAGCATAAGACA-1	3.29179	3.57896	2.24626	2.57835	-4.80847	2.34465	0.978899	-3.00787	-1.49881
C1_ACATCAGCATCAGTCA-1	-1.32559	-0.579016	-5.10865	-2.64057	-12.3133	-10.3923	-4.09524	-4.91296	-5.10489
C1_ACATCAGGTAAATACG-1	0.230749	-0.760104	-3.64036	0.774082	-8.72287	-3.39671	-2.06344	-2.26275	-2.05462
C1_ACATCAGGTACAGACG-1	5.61646	6.97111	1.61896	1.54576	1.36467	6.13446	5.00783	-2.90652	-1.69155
C1_ACATCAGGTATAGTAG-1	1.20413	0.958121	-2.55301	-1.85519	-6.34594	-4.40531	-0.52828	-1.24433	-0.183108
C1_ACATCAGGTCCAGTTA-1	0.600253	1.98048	-2.83237	-0.1137	-1.30825	1.32454	2.95472	-2.44713	-1.37186
C1_ACATCAGGTCCGACGT-1	4.04847	3.51056	0.209603	0.79304	-6.63933	-2.17664	-1.39101	-1.99342	-3.78128
C1_ACATCAGGTTAGGGTG-1	4.94615	5.22113	3.36981	0.167389	2.30506	7.2708	2.49018	-3.02292	-1.10165
C1_ACATCAGGTTCAGTAC-1	5.17205	4.60183	1.96123	2.76035	2.25222	7.4749	3.70863	-2.42866	0.680777
C1_ACATCAGTCACGGTTA-1	2.30454	2.37577	2.30434	1.16767	3.82563	5.84124	1.88307	-3.00397	-0.053271
C1_ACATGGTAGAGGTAGA-1	2.80902	1.76852	-3.88173	0.167881	-8.26296	-5.78597	-0.617688	-1.721	-1.47863
C1_ACATGGTAGCCCAGCT-1	2.79282	1.56612	-2.83355	2.00509	-4.25736	-0.745293	-1.37344	-3.06204	-0.59248
C1_ACATGGTAGCTAGTCT-1	3.55354	5.1819	-1.46543	-0.548766	-0.722992	1.61783	0.446954	-2.58438	-1.52806
C1_ACATGGTAGCTAGTTC-1	-0.308462	-2.10099	-2.36845	-2.04834	-7.24513	-3.84183	-2.26217	-3.58505	-1.96814
C1_ACATGGTAGGATGGAA-1	3.14752	2.21239	-0.956182	0.615956	-6.02419	-2.405	1.73897	-1.68993	-2.74482
C1_ACATGGTAGGTGATAT-1	2.35639	4.15584	-1.06433	2.39698	-5.3193	-0.0391286	2.82352	-4.9438	-2.71117
C1_ACATGGTAGGTGTTAA-1	-0.690553	0.586998	-4.40925	0.0289567	-10.4162	-10.5674	-2.96404	-4.40414	-3.82991
C1_ACATGGTAGTGAAGTT-1	-0.783427	-0.29565	-1.05683	-2.93119	-8.06679	-6.75488	-2.90451	-2.84059	-3.33556
C1_ACATGGTAGTGCAAGC-1	4.33936	6.58113	1.41603	1.55456	1.41029	7.79974	5.6437	-2.00972	0.924602
C1_ACATGGTCAATGTAAG-1	2.66075	5.87933	-0.169943	1.57619	-5.05787	-1.79673	0.153712	-2.3548	-1.35189
C1_ACATGGTGTAACGCGA-1	1.92805	-0.711339	-5.31413	-3.313	-10.2379	-8.84	-2.49529	-3.94686	-4.67706
C1_ACATGGTGTACAGTGG-1	1.48933	0.759918	-3.20962	-0.940732	-8.06143	-2.26368	-1.98779	-4.25421	-3.09823
C1_ACATGGTGTATATGAG-1	2.87554	3.36266	2.34703	2.17378	1.4209	7.41414	4.04223	-2.73106	-1.44737
C1_ACATGGTGTCACACGC-1	-1.88765	-2.09018	-4.78978	1.03118	-10.1862	-6.96755	-3.49856	-4.91047	-4.08648
C1_ACATGGTGTCGCGTGT-1	4.7546	4.73805	4.07882	2.26344	2.88061	9.30021	5.16935	-2.69329	-0.314955
C1_ACATGGTTCACGACTA-1	5.57204	3.47	2.15164	4.36621	2.76591	6.66437	2.57126	-2.59045	2.1948
C1_ACATGGTTCCTCCTAG-1	3.23668	4.41057	2.35344	2.57188	1.34507	8.88417	2.09149	-1.53816	-0.794334
C1_ACATGGTTCGCTAGCG-1	3.2377	6.18646	-0.176285	-0.644662	-2.95646	2.78014	4.87605	-3.14928	0.370209
C1_ACATGGTTCGGCGCAT-1	0.451063	-0.670087	-4.31262	-3.52079	-9.01248	-7.97249	-3.01227	-4.56317	-2.56104
C1_ACATGGTTCTAGAGTC-1	4.75531	2.86153	2.44573	0.679025	1.36462	7.79756	2.84652	-1.87476	-0.477058
C1_ACATGGTTCTCGATGA-1	2.59584	6.34376	2.02395	2.20433	1.84756	6.2656	4.47051	1.00686	0.306103
C1_ACATGGTTCTGATTCT-1	3.3279	2.32664	3.33324	-1.22376	-3.0362	3.08011	1.49965	-3.25467	-0.67341
C1_ACATGGTTCTGGAGCC-1	4.01816	4.3522	1.99039	1.14168	0.0827961	4.72356	3.43599	-3.33013	-1.47887
C1_ACCAGTAAGAATTCCC-1	2.62711	1.78873	-2.3544	2.64664	-3.8279	-1.71462	-0.341523	-3.62085	-1.82248
C1_ACCAGTAAGCGTCAAG-1	3.25993	2.0711	-1.87439	-0.572233	-4.03419	-2	-0.650271	-3.34501	-2.07061
C1_ACCAGTAAGCTGCCCA-1	-0.131826	1.63709	-4.54887	-2.26175	-9.60425	-7.95003	-2.99196	-4.58636	-4.07999
C1_ACCAGTAAGCTGTTCA-1	3.91052	5.53008	0.899228	2.73778	0.891676	7.57365	4.76595	-2.90608	0.0714285
C1_ACCAGTAAGTCAAGGC-1	2.66688	-0.59898	-4.45259	-1.94686	-9.29274	-7.25194	-3.81798	-3.23417	-1.38225
C1_ACCAGTACAAGGGTCA-1	5.98563	8.34727	1.6425	1.57509	4.9771	9.50374	8.02297	-2.25092	-1.20008
C1_ACCAGTACAAGGTTTC-1	3.11541	0.929215	-2.18774	-0.199542	-5.78345	-1.7836	-1.7142	-2.98896	-0.865073
C1_ACCAGTACAATGGAGC-1	-0.600431	3.32903	-2.85629	1.21925	-6.87475	-3.87055	-0.521915	0.687499	-1.80774
C1_ACCAGTACACAGATTC-1	4.48688	4.12275	2.64251	5.28023	3.08389	9.75555	5.17856	-2.22922	1.9806
C1_ACCAGTACACCATCCT-1	0.0430631	-0.23563	-2.66203	-2.08421	-9.95716	-9.01575	-0.118592	-4.88324	-3.68656
C1_ACCAGTACACGCATCG-1	3.36578	2.143	-0.361239	-0.242625	-4.00334	-0.809357	-0.249358	-3.02569	-1.6568
C1_ACCAGTACACTAAGTC-1	1.27093	6.17748	-0.14372	1.47559	-4.67318	-1.49999	2.0898	-0.503627	-0.428084
C1_ACCAGTACAGACAAGC-1	1.72702	6.3019	-3.95761	0.243044	-6.48176	-1.27572	-1.19821	-9.60645	-1.21834
C1_ACCAGTACATACTCTT-1	0.926782	3.2822	-1.36663	0.379113	1.35787	2.04181	0.499375	2.32367	-0.675875
C1_ACCAGTACATCGGGTC-1	3.57451	4.39124	-0.706665	1.71475	3.44938	3.47048	2.56924	-2.8028	0.0579092
C1_ACCAGTAGTACCGCTG-1	3.69788	6.09728	2.06301	3.95118	2.02484	8.64142	5.96083	-2.33905	1.59616
C1_ACCAGTAGTCACCCAG-1	2.47763	4.16162	2.14022	-0.857992	-2.03886	3.30128	2.79214	-3.56722	-2.06113
C1_ACCAGTAGTCTGGTCG-1	1.47249	3.91873	1.45713	1.40536	-1.34343	5.13773	1.76317	-2.66064	0.0250082
C1_ACCAGTAGTGTTGGGA-1	6.1009	7.37445	2.72467	1.14891	2.8487	8.18281	6.08195	-3.48228	-0.278988
C1_ACCAGTAGTTCAACCA-1	3.45348	5.2186	3.25493	0.270973	0.307056	4.25696	2.48717	-3.25223	-2.12543
C1_ACCAGTATCAAACCAC-1	5.30504	5.57867	1.02871	2.8506	-0.701613	4.30076	6.2331	-2.54094	-0.113926
C1_ACCAGTATCAGCGATT-1	3.63455	4.91097	2.84671	4.39594	2.72403	9.43264	3.86072	-2.94124	0.811796
C1_ACCAGTATCATCGGAT-1	6.34779	5.61873	0.390821	1.83924	-3.0507	1.92037	2.65123	-3.67434	-1.79145
C1_ACCAGTATCCTTGCCA-1	2.43159	3.50169	1.18127	2.78715	2.4525	4.00649	2.49712	-3.11569	-1.33504
C1_ACCAGTATCTCTGAGA-1	1.87439	1.63528	-1.57999	3.81614	0.0499061	1.91382	2.79458	-2.57607	2.11073
C1_ACCAGTATCTTAGCCC-1	3.93322	5.16925	1.11489	1.91275	-0.143906	4.57378	5.54415	-2.73826	-1.00748
C1_ACCCACTAGTAGGTGC-1	3.52599	5.80876	0.986632	-0.625129	-4.13623	-2.35157	2.34999	1.21902	-2.42326
C1_ACCCACTAGTATCGAA-1	3.36305	3.81965	1.27298	1.93623	-1.97948	4.12664	2.81147	-3.4715	0.997851
C1_ACCCACTCAAGCCGTC-1	3.479	4.19205	-2.06161	1.67324	-2.93639	1.11134	0.45388	-2.69711	-1.13935
C1_ACCCACTCAATCGAAA-1	-3.50404	-2.23516	-1.94912	-2.75882	-10.5034	-10.3863	-3.47205	-3.86805	-3.29172
C1_ACCCACTCAATTCCTT-1	2.86114	0.652169	-3.86305	-1.43609	-6.00342	-4.86182	-2.76385	-3.82438	1.21399
C1_ACCCACTCACGCATCG-1	1.30429	4.94083	-5.63419	-1.42355	-9.09448	-8.26546	-2.29663	-4.77785	-4.98282
C1_ACCCACTCACTTGGAT-1	4.45117	0.00990442	-2.9014	-0.569495	-9.24591	-6.085	-1.88833	-5.23321	-3.93085
C1_ACCCACTCAGCAGTTT-1	1.79678	1.42944	-1.86695	-2.54255	-8.74891	-3.13997	-2.24767	-4.50163	-3.33727
C1_ACCCACTCATAGACTC-1	-2.39068	0.976064	-3.50971	-0.571459	-10.4801	-8.71431	-3.35935	-4.88941	-3.20801
C1_ACCCACTCATCGGACC-1	6.77317	5.0139	0.314975	3.68248	-3.80839	1.94851	2.65233	-3.60598	-1.14173
C1_ACCCACTGTGGTTTCA-1	7.22495	8.0103	1.05681	2.68538	2.54468	7.53571	4.48638	-3.11039	0.0115689
C1_ACCCACTGTTAAGACA-1	6.68476	6.28408	1.52356	0.800239	3.02877	7.07846	6.28289	-2.56092	-0.672999
C1_ACCCACTGTTAGGGTG-1	5.16985	4.32781	0.557572	3.19255	0.784053	6.83949	1.88426	-2.86996	0.765496
C1_ACCCACTTCAGTGCAT-1	-1.72087	0.439847	-3.02169	-2.80458	-7.73674	-3.8855	-0.810877	-3.51107	-3.66552
C1_ACCCACTTCCGATATG-1	3.55263	4.50609	1.0462	0.762775	1.86256	5.24733	2.39937	-2.73804	-1.27268
C1_ACCCACTTCGTCTGAA-1	5.1862	2.98846	-0.210628	-0.451292	-5.34563	0.37488	2.82605	-3.90401	-3.18173
C1_ACCGTAAAGCACACAG-1	-0.553095	7.13236	-0.697604	-0.996065	-4.87747	-2.88879	3.88714	-1.91571	-2.05368
C1_ACCGTAAAGCCAGAAC-1	3.34901	-0.571665	3.23442	-0.0690252	-5.29689	-2.06724	3.50239	0.062223	-1.98075
C1_ACCGTAAAGGAGTTGC-1	2.83062	3.86082	2.86174	2.58907	-2.06903	6.60067	4.0595	-3.49242	-0.802808
C1_ACCGTAAAGTCTCGGC-1	6.74641	9.64222	0.398331	2.09475	2.9949	9.46876	6.71719	-3.06547	-0.582367
C1_ACCGTAACAACTTGAC-1	2.81102	5.20829	2.06711	2.58556	-3.94287	1.42567	1.85707	-2.90631	-2.02409
C1_ACCGTAACAAGGTTCT-1	4.89724	6.26523	-2.3595	1.24327	-6.33848	-2.97982	-1.68739	-4.43206	-2.47373
C1_ACCGTAACACTTCGAA-1	-1.31474	-1.29681	-6.22587	-2.65415	-11.1492	-9.91585	-3.00725	-3.38431	-0.998494
C1_ACCGTAACAGCCTTTC-1	-0.386873	5.67056	-0.325984	-1.7389	-4.62195	-5.61235	-1.16703	-0.919033	-1.44003
C1_ACCGTAACATTTGCCC-1	3.31992	4.99094	0.896532	2.15097	1.95609	6.2261	4.55097	-1.81985	1.84638
C1_ACCGTAAGTATAGGGC-1	3.46059	5.62581	3.41641	0.289819	2.99981	9.28007	3.86469	-2.69468	-1.09864
C1_ACCGTAAGTCGGCACT-1	2.89349	4.89426	2.58132	-1.43003	2.19747	3.77949	1.90778	-3.14343	-2.01079
C1_ACCGTAAGTCGGGTCT-1	4.82777	2.09085	-1.7671	2.24937	-2.30518	0.0601209	1.38439	-4.03582	-0.448181
C1_ACCGTAAGTCTTCTCG-1	3.58052	2.96101	3.737	2.95796	-0.597622	5.41888	3.35129	-3.16999	0.700021
C1_ACCGTAAGTTCCTCCA-1	2.33152	3.31969	-1.15843	1.24708	-1.75561	-0.691932	0.653998	-2.32642	1.03097
C1_ACCGTAATCAGCCTAA-1	5.22497	4.93463	1.7957	2.38353	3.22447	10.4777	4.78715	1.26885	0.829571
C1_ACCGTAATCCCTCAGT-1	1.06395	4.24724	-2.10337	1.67779	-4.65771	-3.25483	1.64064	-0.443813	-2.27787
C1_ACCGTAATCGATGAGG-1	3.54873	3.09849	-0.599066	1.42346	1.14364	4.77921	3.21695	-2.53591	1.68983
C1_ACCTTTAAGAAGGCCT-1	2.89537	5.36223	0.992396	0.513345	0.933683	4.10733	4.5633	-2.05069	-0.938086
C1_ACCTTTAAGAGGGCTT-1	3.10442	4.60497	2.7759	0.892036	-5.29872	-3.598	0.54317	-1.19236	-1.24697
C1_ACCTTTAAGAGGTTGC-1	-1.42587	-0.680138	-2.80087	-3.52688	-9.81335	-4.74043	-2.04372	-3.31259	-2.08992
C1_ACCTTTAAGATATGCA-1	3.34787	1.9838	-4.59923	-0.807207	-10.307	-7.51887	-2.37359	-3.92759	-4.00919
C1_ACCTTTAAGCTCAACT-1	4.00313	5.17588	3.84793	2.35701	1.3653	8.79224	4.92211	-3.54928	0.380158
C1_ACCTTTAAGGACCACA-1	4.27967	4.95043	2.30733	3.14684	0.386266	3.88993	2.21076	-0.530264	-0.401077
C1_ACCTTTAAGGGTGTGT-1	2.42598	2.61538	0.13496	-0.616071	-6.14944	-0.0234263	1.27412	-3.34467	-2.40016
C1_ACCTTTAAGTCACGCC-1	3.64035	1.11578	-2.58805	0.769699	-2.42932	-0.486376	-1.04796	-2.37986	0.487179
C1_ACCTTTAAGTGACTCT-1	-0.0459128	4.16364	-3.11441	-3.00529	-8.43124	-6.01515	0.227675	-1.20683	-3.12913
C1_ACCTTTAAGTGTACGG-1	2.97502	2.03723	0.743079	0.0705019	-1.57032	3.12286	2.1294	-3.84404	-0.116542
C1_ACCTTTACAATGTAAG-1	7.49014	4.59592	1.67469	2.14694	1.01997	3.85118	2.77058	-3.46064	-2.80318
C1_ACCTTTACACAACGTT-1	-2.16876	-1.81185	-4.88435	-2.24867	-9.98485	-8.38784	-5.61844	-4.31343	-3.53434
C1_ACCTTTACACCTTGTC-1	4.73345	5.11199	-0.195557	0.0743161	-0.677442	1.82535	3.37114	-1.31197	-0.478639
C1_ACCTTTACAGATGAGC-1	0.289112	0.948668	-3.58869	-2.18472	-10.5255	-6.14393	-1.40769	-4.08978	-3.75061
C1_ACCTTTACAGCATGAG-1	4.25309	4.53881	1.69827	0.217034	-1.80799	2.96931	1.60118	-3.59013	-0.493068
C1_ACCTTTACATCACGTA-1	4.99709	4.55102	0.11993	-0.0973811	-2.99949	1.93981	1.88783	-4.08734	-2.02087
C1_ACCTTTAGTACAGACG-1	4.69436	3.69213	0.910739	2.95505	1.79809	7.13652	3.43287	-3.49882	0.569147
C1_ACCTTTAGTATATCCG-1	2.83502	3.76331	-1.48948	3.15312	-2.82542	0.46481	-0.181554	-3.05513	-0.932013
C1_ACCTTTAGTCACCCAG-1	2.51211	0.474134	-0.131306	-0.289775	-3.96377	0.201714	-2.97519	-3.32541	-2.51091
C1_ACCTTTAGTCACTGGC-1	3.88642	3.5801	2.73336	-0.0063576	-1.70571	4.93613	2.7731	-2.73421	0.601772
C1_ACCTTTAGTCCGAATT-1	3.12294	6.67975	1.9076	2.82101	-4.98763	-3.62072	3.26282	-1.64467	-2.58758
C1_ACCTTTATCCTAAGTG-1	4.2632	8.25038	0.309586	1.90205	3.01193	7.20366	6.29781	-2.75909	-0.758343
C1_ACCTTTATCTGCAAGT-1	3.81857	6.87442	-1.16818	1.67873	-1.00926	3.63826	1.8636	-2.58772	-0.605086
C1_ACCTTTATCTTTCCTC-1	-0.647398	1.28125	-3.98835	-2.15225	-9.60748	-6.76198	-2.65014	-4.10415	-2.75137
C1_ACGAGCCAGATGGGTC-1	3.47091	5.24798	2.15418	0.878997	1.70199	4.76549	2.01646	1.79774	-2.0188
C1_ACGAGCCAGCGGCTTC-1	7.92785	8.24736	2.93431	3.13554	2.24693	7.40832	5.27102	-2.83486	0.327649
C1_ACGAGCCCACACTGCG-1	0.264252	-0.0885904	-5.22813	-1.25681	-8.44809	-7.70229	-3.74113	-2.97993	-2.04502
C1_ACGAGCCCACTAAGTC-1	2.54842	5.2833	3.55628	2.59447	5.41007	6.33787	4.83674	-2.35983	-0.158862
C1_ACGAGCCCACTAGTAC-1	1.92308	2.30442	-1.30436	0.605893	-4.31936	-1.31416	1.72946	-3.07066	0.359885
C1_ACGAGCCCAGACGCCT-1	-0.286362	-1.93857	-6.14147	-1.77197	-9.00978	-7.47442	-2.26829	-3.49754	-3.09766
C1_ACGAGCCCAGATCGGA-1	2.45432	3.35783	-1.07073	0.679622	-1.38337	2.79935	1.83149	-1.64343	0.118976
C1_ACGAGCCGTACAGACG-1	5.97695	6.96072	2.43685	3.72801	-4.77421	0.342858	5.56995	-2.32546	-1.44461
C1_ACGAGCCGTAGAGTGC-1	4.27902	4.04038	-0.321486	0.491361	1.82352	3.00114	4.82377	-3.03564	0.107419
C1_ACGAGCCGTAGGGTAC-1	3.26113	5.51412	-2.75846	-1.18097	-6.2523	-3.115	1.91143	-1.86128	-2.27269
C1_ACGAGCCGTGATGATA-1	5.42838	4.18082	-0.469982	0.991023	-5.73869	-4.73161	0.31762	-3.32265	-1.92861
C1_ACGAGCCGTTGCTCCT-1	5.30713	6.31075	1.00287	3.28327	2.28803	3.11746	3.21436	-3.02681	0.420703
C1_ACGAGCCTCCAGTAGT-1	5.9799	4.64561	1.27683	2.74195	1.36604	7.73075	5.44419	-3.14399	-0.355623
C1_ACGAGCCTCGCGTTTC-1	3.04056	3.98694	1.99374	-0.375856	-2.81317	-1.25444	1.06532	1.24047	0.57041
C1_ACGAGCCTCGGCTTGG-1	-0.504531	3.16967	0.46112	-0.905497	-3.02267	-2.01111	2.56967	0.635059	0.517433
C1_ACGAGGAAGCCTTGAT-1	4.17907	4.16168	-1.42051	-1.06349	-5.89072	-1.35975	1.71475	-3.98813	-3.67859
C1_ACGAGGAAGCGTGAGT-1	4.78136	2.65602	-1.80676	2.21969	-4.72966	-2.74961	-0.714625	-4.28689	-0.526109
C1_ACGAGGAAGCTCCTTC-1	2.79295	2.12093	1.99144	-0.286122	0.203816	2.33119	1.0514	-3.68838	-0.988005
C1_ACGAGGACAAGTAATG-1	4.4003	7.26264	-0.360265	2.13698	1.61012	6.23941	3.53131	-3.34537	-1.24505
C1_ACGAGGACAAGTACCT-1	0.0448383	0.376828	-2.0134	0.685287	-8.74793	-7.37923	-2.72043	-5.15971	-3.55265
C1_ACGAGGACAAGTCTAC-1	4.25778	2.39113	4.03381	-0.622692	-1.58661	1.34606	1.09974	-3.68966	-0.555198
C1_ACGAGGACACCCATGG-1	5.21253	7.74379	1.85631	3.52056	4.19389	10.4328	5.85742	-2.62439	0.172538
C1_ACGAGGACAGCCAATT-1	8.95508	7.85365	1.67145	1.94406	3.88278	7.6864	6.66373	-3.22571	-1.03639
C1_ACGAGGAGTATAGGGC-1	3.08773	3.6672	0.460881	2.01537	-1.22806	3.40067	3.16287	-2.45864	1.46853
C1_ACGAGGAGTCGCATCG-1	3.82396	4.99578	1.19557	3.57721	3.51737	9.13366	5.4651	-2.72293	0.93233
C1_ACGAGGAGTTCTGAAC-1	3.97627	0.931784	-3.76227	-1.86822	-6.41262	-2.63105	0.609585	-4.37705	-4.10684
C1_ACGAGGAGTTTGGCGC-1	4.6943	5.42336	3.14766	0.930081	-2.28602	7.9488	1.55228	-1.82784	-0.792377
C1_ACGAGGATCATCTGCC-1	3.68758	3.63029	1.88026	0.169616	3.01435	4.40694	2.8453	-3.03004	-1.71349
C1_ACGAGGATCTATCCCG-1	5.22228	7.04401	2.6255	3.70253	4.60582	7.80259	4.79216	-2.14074	-0.0482912
C1_ACGAGGATCTTAGAGC-1	4.43869	4.43457	2.60419	-1.82125	-4.19508	2.91737	3.07785	-4.08195	-2.12
C1_ACGATACAGAATGTGT-1	5.99498	5.04089	-0.0287049	0.481522	-2.69631	1.02251	2.53043	-3.26896	-1.24192
C1_ACGATACAGAGCTGCA-1	3.36198	4.08675	-1.99356	-0.574134	-5.83995	-2.45369	1.27354	-3.976	-1.34026
C1_ACGATACAGGACGAAA-1	4.16403	4.46222	3.48601	3.1028	0.336017	6.30693	5.51443	-2.79842	0.0224745
C1_ACGATACAGTTAGCGG-1	-1.28661	-1.79158	-5.63614	-0.338091	-10.7955	-8.59215	-5.1121	-4.60907	-2.92425
C1_ACGATACCAATCGAAA-1	-2.01201	1.63174	-3.32723	-3.14727	-10.3065	-5.99954	1.2891	-4.73395	-4.00075
C1_ACGATACCAGTTTACG-1	4.30885	2.55903	-0.687781	0.926899	-4.55639	-1.73662	0.409665	-1.49776	-1.29041
C1_ACGATACCATATGGTC-1	3.70918	3.50642	1.56922	2.00489	1.90132	7.33481	3.14918	-2.23035	0.700186
C1_ACGATACCATCATCCC-1	3.53397	3.98738	3.05277	-0.995155	1.27256	5.95138	2.22313	-3.19516	-1.60879
C1_ACGATACCATGGGACA-1	3.12205	3.93342	1.24611	2.42644	-1.32397	4.52588	3.09402	-3.2016	-1.03825
C1_ACGATACCATTGCGGC-1	9.36228	8.70109	1.0171	2.27752	5.04135	9.12734	8.00025	-3.14632	-1.06512
C1_ACGATACGTAACGCGA-1	4.09056	5.4094	-0.300346	1.75133	2.21616	5.32471	3.83423	-3.26873	-0.359939
C1_ACGATACGTATCAGTC-1	-1.34299	-2.19076	-0.559393	-3.02799	-10.5753	-5.49319	-3.56723	-3.77576	-3.88905
C1_ACGATACGTCAAAGAT-1	0.552239	1.09746	0.558253	-0.158916	-6.89097	-5.24883	-1.23098	-1.87091	-1.88373
C1_ACGATACGTCACTGGC-1	1.29272	6.76294	0.538693	1.85326	-1.8883	1.54661	3.95134	0.597151	0.734086
C1_ACGATACGTCCAGTTA-1	3.44851	2.57666	-3.25086	-0.476592	-6.63342	-3.24156	-1.18281	-3.88224	-3.78117
C1_ACGATACGTTAGTGGG-1	5.23859	6.26072	2.24323	1.54441	3.97466	6.20496	3.63486	-3.13831	-0.310819
C1_ACGATACGTTATTCTC-1	5.04386	1.74668	-1.93303	1.32551	-2.81931	-0.617432	0.874907	-3.06171	-2.13392
C1_ACGATACGTTTAGCTG-1	3.55405	-1.52941	-2.80501	0.530313	-6.96689	-3.53598	-1.48986	-4.15867	-2.01128
C1_ACGATACTCACCAGGC-1	1.88859	3.94136	1.18111	-0.820577	-6.21765	-0.319677	-0.114125	3.14675	-0.920435
C1_ACGATACTCAGCGACC-1	2.0482	-1.56249	-7.27774	-0.994398	-11.2212	-9.32797	-4.94695	-4.94136	-3.88251
C1_ACGATACTCCACTGGG-1	4.70843	2.26412	-0.455099	3.56392	0.521648	2.86635	2.42637	-2.28377	1.30451
C1_ACGATACTCCGAACGC-1	4.7083	6.76238	3.09606	3.99883	2.41811	8.09068	3.41783	-2.66717	0.833735
C1_ACGATACTCCGTAGTA-1	-0.436467	2.5803	-2.18602	-1.47808	-7.79092	-5.6525	0.550643	-1.55862	-0.161776
C1_ACGATACTCGCAAACT-1	0.857418	5.75714	2.11013	1.66041	-1.92128	-0.589098	1.68564	-0.131529	-0.577453
C1_ACGATACTCTTGAGAC-1	1.23721	-1.50375	-4.13742	-2.08208	-9.14618	-7.23104	-3.01738	-3.9977	-3.27011
C1_ACGATGTAGAGTGAGA-1	4.03276	5.39124	1.54587	1.07515	2.4543	6.24162	3.03795	-2.59974	0.718859
C1_ACGATGTAGCAGGCTA-1	3.83416	3.62532	-0.394078	-0.518763	-1.86498	3.00868	3.53662	-2.25174	-2.16193
C1_ACGATGTAGCGAAGGG-1	8.63683	6.61298	1.19154	3.98665	2.38518	5.37284	7.46736	-2.97722	0.564943
C1_ACGATGTAGCGCCTTG-1	6.78623	8.46893	-0.546404	3.75399	4.50292	7.9194	8.93212	-3.53968	0.273218
C1_ACGATGTAGGCCCGTT-1	3.07438	6.15412	-1.58336	-0.285969	-4.79581	-3.15697	1.23864	-1.33963	-3.00625
C1_ACGATGTCACAACGCC-1	-2.6541	0.539459	-3.48388	-1.20094	-7.96229	-6.96028	-2.68941	-1.85856	-3.84478
C1_ACGATGTCACCCATTC-1	3.67542	3.2751	-2.67248	2.24269	-1.8732	1.35833	1.17462	-3.01764	0.225415
C1_ACGATGTCACTAGTAC-1	4.43261	5.24867	0.301113	1.4575	-0.196037	4.08889	4.98369	-2.70274	0.573311
C1_ACGATGTCAGCTGGCT-1	3.80163	7.04948	4.12313	1.78269	-2.19549	7.65437	3.13408	-3.26092	-0.125968
C1_ACGATGTCAGTGAGTG-1	5.04087	5.56936	0.40197	3.48509	0.688845	6.43851	6.7476	-3.23101	0.359408
C1_ACGATGTCATGGAATA-1	3.24395	1.34396	-4.25092	2.54561	-3.76723	-2.04416	0.781536	-3.88404	-2.21199
C1_ACGATGTCATGGTAGG-1	3.75971	6.56313	-0.733607	0.309234	0.0690168	0.93812	4.42215	-2.93207	0.0191498
C1_ACGATGTGTACCATCA-1	1.93518	5.38395	1.37617	-0.927545	-5.32777	-1.80383	-0.662406	-1.4564	-1.56929
C1_ACGATGTGTACCGTTA-1	8.44688	7.78291	2.2055	2.74523	4.53345	7.64289	5.80783	-3.1553	1.58097
C1_ACGATGTGTACTCAAC-1	3.31705	2.80811	-1.45575	0.611456	-0.402344	-1.64692	0.277652	-2.63283	1.08563
C1_ACGATGTGTCATGCCG-1	4.18443	7.07391	2.39138	1.62983	3.64257	9.20419	5.54492	-2.3231	-1.50009
C1_ACGATGTGTGATAAGT-1	0.957476	2.13041	-3.22483	-3.85958	-6.94107	-4.82712	-1.32224	-4.36138	-4.3212
C1_ACGATGTGTGCCTGTG-1	4.55437	2.98586	-0.963058	1.67189	0.693196	1.5904	0.296689	-3.05752	1.00715
C1_ACGATGTTCAACACTG-1	4.85579	4.28393	-0.0910828	-0.851583	-2.86376	1.04529	0.845582	-3.74395	-1.69831
C1_ACGATGTTCAAGGCTT-1	4.23504	3.53785	1.34944	0.929541	0.048909	2.75283	5.54492	-2.70987	-0.956963
C1_ACGATGTTCACTTCAT-1	2.60335	3.06063	-0.143813	-1.2676	-3.58693	-2.5986	0.820005	0.305793	-2.75281
C1_ACGATGTTCGCACTCT-1	4.3869	3.54693	3.12812	0.978695	-1.44253	4.37123	1.54012	-3.01576	-1.80411
C1_ACGATGTTCTCACATT-1	2.08897	5.59189	2.48117	1.20071	-2.16983	-2.7929	4.22777	-0.238634	-1.00948
C1_ACGATGTTCTCTAGGA-1	2.35687	5.61532	3.4275	1.75009	-0.674322	6.01782	2.03617	-2.85547	0.955722
C1_ACGATGTTCTTCATGT-1	2.16804	4.46066	3.59471	0.821469	0.331609	7.40842	2.16154	-2.49688	-1.85624
C1_ACGCAGCAGAGAACAG-1	5.37266	5.16703	-1.82856	1.02495	-4.48787	0.292737	2.15737	-3.36313	-0.671445
C1_ACGCAGCAGATGCCAG-1	2.95248	5.26693	0.725283	1.0936	-1.14745	2.55643	0.242397	0.684857	-0.491167
C1_ACGCAGCAGGACTGGT-1	3.1622	4.02137	0.727432	-0.75875	-2.90467	3.351	2.98705	-2.68909	-2.01491
C1_ACGCAGCAGGTTCCTA-1	6.37172	6.94236	-3.07786	1.34201	-7.06684	-1.95251	0.729487	-11.8689	-1.81465
C1_ACGCAGCCAAGCGTAG-1	6.86064	7.50556	0.877838	2.63522	2.5885	6.40631	5.64051	-3.31961	-2.03808
C1_ACGCAGCCAAGGTGTG-1	-1.0975	-1.55122	-5.38776	-2.95781	-12.3088	-10.8561	-3.18581	-4.88181	-3.80602
C1_ACGCAGCCACCTCGGA-1	0.780081	6.72161	4.92691	0.521782	-3.95479	2.17004	1.28554	-3.45651	-2.10378
C1_ACGCAGCCACGAAAGC-1	5.10476	5.03065	1.72887	2.23531	3.08232	6.02289	2.28041	0.392977	0.61766
C1_ACGCAGCCAGCTGCTG-1	4.1175	2.80994	-3.1879	-0.128203	-11.0071	-9.79971	0.272622	-5.13676	-2.85206
C1_ACGCAGCCATTCCTCG-1	3.394	4.75731	2.16321	3.96353	0.791914	6.45461	3.25668	-2.96202	0.224767
C1_ACGCAGCGTAAATGTG-1	3.95384	4.07052	1.04786	1.2694	-2.82735	-0.352377	1.46505	1.93598	0.0118208
C1_ACGCAGCGTCCCTTGT-1	4.2173	5.07555	-2.67188	-0.0128372	-3.14399	1.25971	2.28543	-2.71054	-0.987445
C1_ACGCAGCGTCGAACAG-1	5.07381	4.59103	1.45758	0.622574	-2.69803	2.38394	4.22179	-3.74597	-3.10307
C1_ACGCAGCGTCGACTAT-1	4.97699	3.20984	-2.24693	1.6238	-7.34359	-3.31969	-0.545934	-3.42735	-1.67812
C1_ACGCAGCGTCTGCCAG-1	1.33006	7.11374	-2.13653	0.0719883	0.647965	4.557	3.13827	-3.06089	-0.928983
C1_ACGCAGCGTTCCACAA-1	3.38377	4.44969	2.05144	0.578902	-2.45308	3.55321	2.08381	-3.6971	-0.250505
C1_ACGCAGCTCAAGGTAA-1	2.84966	4.24808	-1.90959	-0.264543	-2.26856	-1.18194	1.32227	-3.02917	-0.894984
C1_ACGCAGCTCAGCACAT-1	2.71636	3.54905	2.39138	0.579709	0.117224	6.30189	2.53472	-3.75899	-2.45785
C1_ACGCAGCTCCATGAAC-1	7.57838	2.03563	-2.58262	2.25605	-5.62465	-1.46003	-0.353016	-2.78152	-1.92055
C1_ACGCAGCTCGGCGCTA-1	0.171841	0.656413	-5.87634	-2.97485	-10.3975	-6.87731	-2.57927	-3.79037	-4.38298
C1_ACGCCAGAGAAACGAG-1	0.181803	6.69041	-1.07559	0.232448	-2.48088	-2.52324	3.63559	-1.96154	-1.80037
C1_ACGCCAGAGAACAATC-1	2.35877	4.45148	1.73457	0.278605	-3.48015	0.743045	0.521675	-0.0747746	-0.428478
C1_ACGCCAGAGAACTCGG-1	0.892977	-1.59411	-4.20034	-1.98879	-8.33982	-7.96681	-1.38297	-4.21236	-3.75485
C1_ACGCCAGAGACGCACA-1	1.49856	-0.969291	-2.4298	-3.91324	-9.33002	-6.40952	-1.4688	-3.01583	-0.452701
C1_ACGCCAGAGAGACTAT-1	3.40137	4.36684	3.60953	-0.699571	-3.70543	2.72451	2.40911	-3.81265	-0.787417
C1_ACGCCAGAGAGCTGCA-1	1.902	2.09543	-2.65514	-2.71408	-9.81902	-7.96206	-3.58794	-4.74191	-2.89635
C1_ACGCCAGAGCCAGGAT-1	4.84833	5.30204	2.9216	2.48705	0.497925	3.5822	1.76781	-3.92389	-0.129405
C1_ACGCCAGAGGGATCTG-1	3.48683	3.64602	3.02745	0.112268	-4.06462	2.37235	1.20282	-3.10177	-2.58669
C1_ACGCCAGAGGGTGTGT-1	3.48845	3.81851	-0.149005	1.0929	-3.5637	0.682342	3.12365	-3.27805	-0.583405
C1_ACGCCAGAGTCCATAC-1	3.34151	3.16123	-3.09244	1.35178	-5.38538	-1.55337	-1.85099	-4.73223	-1.63465
C1_ACGCCAGAGTCGTTTG-1	1.01749	3.38934	-0.552993	1.74331	-2.34915	0.588188	2.20799	-2.37474	-1.75842
C1_ACGCCAGCAGCTTCGG-1	4.82405	3.04469	-2.03091	-0.0445798	-3.57984	-0.654613	1.56588	-3.74063	-1.57371
C1_ACGCCAGCAGTACACT-1	6.30319	5.91235	1.58959	5.24823	3.51375	8.18674	6.08076	-2.37265	1.78417
C1_ACGCCAGCAGTTAACC-1	2.68509	4.69688	-1.16436	0.0317524	-7.52267	-4.3572	1.89395	-4.18863	-1.15545
C1_ACGCCAGGTACAGTTC-1	-0.592128	3.80647	-2.93268	-0.979088	-6.30056	-5.69428	-3.41571	-1.81024	-2.34715
C1_ACGCCAGGTCATGCCG-1	1.10843	0.126727	-2.25937	-0.477243	-5.19461	-3.25279	-2.70501	-4.1432	-1.42384
C1_ACGCCAGGTCTAGCGC-1	8.40027	6.0806	0.301787	2.29853	4.60358	7.57784	6.33886	-3.1426	0.240132
C1_ACGCCAGGTGTAATGA-1	1.30697	5.51947	1.88046	0.880985	-2.52181	0.432764	3.40399	0.647797	-0.880607
C1_ACGCCAGGTTCAGGCC-1	6.23691	6.73749	1.40641	-0.00375419	0.265848	7.09063	5.45475	-2.66601	0.693868
C1_ACGCCAGGTTCTGTTT-1	2.33238	5.03572	-1.13462	1.30687	-3.98303	-2.59728	-0.0338167	0.0237026	-0.99253
C1_ACGCCAGTCACCCTCA-1	0.742672	-0.694227	-3.66816	-1.36278	-9.61343	-6.54077	-1.871	-4.7351	-0.944927
C1_ACGCCAGTCACTTACT-1	5.0663	7.30914	2.48107	1.19137	0.501002	5.29777	5.17816	-3.63491	-1.19124
C1_ACGCCAGTCAGCATGT-1	-1.65104	-0.293301	-5.74639	-1.36167	-11.9392	-7.59328	-1.71927	-4.27166	-3.71835
C1_ACGCCAGTCCAAGCCG-1	3.1043	4.05104	1.94498	1.42087	-1.79885	4.08082	0.743307	-2.81133	-0.016688
C1_ACGCCAGTCCTATTCA-1	0.303375	4.3905	-0.579006	-0.197481	-3.1224	-1.77407	-0.25106	-0.157123	-1.43285
C1_ACGCCAGTCGCGATCG-1	1.90817	4.45044	-1.55908	0.455485	-2.31557	0.00760141	0.677398	-3.06164	-1.05669
C1_ACGCCAGTCGCGCCAA-1	7.38735	5.90335	1.05118	2.33567	2.52686	8.20413	4.6638	-3.28528	-1.06611
C1_ACGCCAGTCGTAGGAG-1	4.98906	6.68101	1.63727	2.23	2.35666	5.53963	4.15508	-2.51175	-0.824526
C1_ACGCCAGTCTAAGCCA-1	6.17164	5.38496	-0.650796	3.97203	-0.627832	2.56806	4.23345	-3.60389	1.27015
C1_ACGCCAGTCTGCGACG-1	3.31057	4.41046	2.40906	0.901354	0.758274	3.48695	4.62031	-1.89091	-0.655959
C1_ACGCCAGTCTGGTGTA-1	2.74572	7.77006	2.20358	2.072	-1.62905	1.71836	3.52424	-2.02938	-1.45659
C1_ACGCCGAAGACTAAGT-1	6.65026	6.94967	0.687905	0.50889	-0.986165	3.04994	2.46695	-3.3967	-0.700474
C1_ACGCCGAAGGCTAGCA-1	0.385012	2.94643	-2.26297	0.334739	-8.85673	-7.46171	-2.89622	-2.73947	-2.36474
C1_ACGCCGAAGTACGCGA-1	2.38164	1.85895	-2.74094	-1.63947	-9.28033	-6.1848	1.23925	-5.0393	-4.38948
C1_ACGCCGAAGTCCCACG-1	3.8614	3.35063	1.495	2.35694	1.82329	6.75552	3.08795	-2.28944	2.48546
C1_ACGCCGAAGTCGTTTG-1	6.33146	4.17687	0.670304	2.98611	1.2923	7.18963	5.194	-2.8934	-0.192035
C1_ACGCCGAAGTGGTAGC-1	-0.104443	3.86328	1.86564	-1.16879	-6.98781	-1.78529	-2.44158	-3.92171	-2.63434
C1_ACGCCGAAGTTAACGA-1	5.8072	6.49391	3.0381	2.8493	2.18176	8.82142	5.23266	-3.29374	0.344449
C1_ACGCCGACAAGTACCT-1	1.31219	6.7661	-2.93621	-1.01287	-1.96115	-2.7457	1.92886	0.115859	-2.75217
C1_ACGCCGACACCAGATT-1	3.06198	1.15074	-2.00279	1.64933	-6.2588	-1.32542	-1.57161	-3.0502	-2.5671
C1_ACGCCGACAGCCAATT-1	0.671791	4.41517	-0.530732	2.6679	-0.770454	3.79494	4.25003	-1.79962	-2.08089
C1_ACGCCGACAGCCTTGG-1	0.68137	3.46141	0.591592	1.16404	-1.9605	1.10201	3.8235	0.46931	0.227898
C1_ACGCCGACAGGTGGAT-1	5.86952	6.12233	-0.468954	-0.356119	0.553926	2.74319	3.49814	-3.74677	-2.1143
C1_ACGCCGACATACCATG-1	2.87319	3.34908	0.529297	0.626051	-3.50919	1.28157	1.16038	-3.12088	-2.2343
C1_ACGCCGACATATACGC-1	5.82478	7.69446	-0.49866	2.45579	-0.393414	2.01935	3.36899	-3.69794	-0.868143
C1_ACGCCGAGTAAATACG-1	4.09935	4.50101	2.5089	0.452087	3.88256	7.70718	4.28711	-2.23337	-0.948949
C1_ACGCCGAGTACTCGCG-1	2.98687	2.79904	2.0331	1.31911	2.25445	4.05795	3.81688	-2.44429	0.791846
C1_ACGCCGAGTAGCAAAT-1	4.64839	5.19248	-1.93833	-0.626888	-6.83192	-4.58947	2.35778	-5.0931	-2.7025
C1_ACGCCGAGTTAAGAAC-1	-3.13846	-0.0178272	-5.45175	-1.23548	-6.15956	-4.78085	-1.64931	-1.26758	-2.91434
C1_ACGCCGAGTTCAGACT-1	4.99965	3.4187	0.560969	-2.00876	-6.72189	-2.69776	2.41744	-4.25415	-3.09394
C1_ACGCCGAGTTGAACTC-1	-0.927034	1.54628	-4.2191	-0.636126	-2.9477	-0.868605	-0.959548	-2.75806	-1.77151
C1_ACGCCGATCGACGGAA-1	5.43875	5.39244	1.24397	3.02531	2.49229	7.17439	6.15092	-2.50242	1.69179
C1_ACGCCGATCGCAAACT-1	8.60856	9.5679	1.17844	2.17765	5.03825	11.2444	9.10935	-3.73894	-0.564154
C1_ACGCCGATCGGCGGTT-1	2.96263	3.94177	-3.36006	-0.801379	-8.90409	-7.28582	-1.25998	-4.04364	-3.57764
C1_ACGCCGATCTCTAAGG-1	-1.34384	-0.0094803	-4.53435	-2.77717	-11.224	-7.66485	-2.83144	-4.065	-4.73791
C1_ACGGAGAAGAAACCTA-1	0.535757	7.17621	2.26921	-1.21458	-6.71021	-4.20308	-1.40421	-4.3765	-2.25693
C1_ACGGAGAAGAAGGGTA-1	5.27914	6.48949	1.33716	0.384849	2.02768	7.05184	3.135	-3.52685	-0.204452
C1_ACGGAGAAGACGCAAC-1	1.8898	1.17783	2.45856	2.24488	-5.60984	0.951847	1.26835	-3.30551	-2.69711
C1_ACGGAGAAGACGCTTT-1	2.05715	0.800383	-1.53483	-0.0762664	-2.91787	-1.00093	1.41048	-3.84384	-1.21432
C1_ACGGAGAAGGGAAACA-1	3.33661	0.829032	-3.74229	1.05037	-9.10165	-5.12047	0.944852	-4.07616	-4.06701
C1_ACGGAGACAATCACAC-1	5.87519	6.31145	3.10941	3.92478	5.32264	9.7919	6.09688	-1.73033	0.711434
C1_ACGGAGACACGGACAA-1	8.0572	8.13024	2.85796	1.62545	6.59059	10.5853	7.2712	-3.50387	-0.0186863
C1_ACGGAGACACGGTGTC-1	0.874447	2.62277	-1.43866	-0.997421	-5.8456	-2.69893	0.253529	-4.53496	-3.39122
C1_ACGGAGACACTTCGAA-1	3.11952	5.1029	1.26969	0.575989	-0.869432	1.82704	3.42292	-0.687683	-0.595264
C1_ACGGAGACAGCTGTGC-1	4.67957	6.3247	3.7894	0.385664	2.32449	9.03098	3.98844	-3.50308	-0.584172
C1_ACGGAGACATGCTAGT-1	3.31972	1.6503	-2.33924	-0.263655	-6.26094	-0.754706	0.816387	-2.4544	-1.62367
C1_ACGGAGAGTACCGGCT-1	7.6287	7.15707	1.85707	0.932464	3.23714	7.88109	5.85855	-4.0315	-1.43098
C1_ACGGAGAGTAGCGCAA-1	2.69548	5.08704	3.09685	-0.374362	-0.656171	6.769	1.66012	-2.24354	-0.522151
C1_ACGGAGAGTAGTACCT-1	1.05768	0.283722	0.52586	-1.73949	-5.44471	-4.99496	1.34961	-1.13955	-3.31731
C1_ACGGAGAGTGCGATAG-1	5.67544	6.24058	-0.0399964	2.30596	0.804194	5.63714	6.81893	-3.57486	0.686587
C1_ACGGAGAGTTATTCTC-1	8.93696	9.14895	1.09311	1.84757	5.77403	10.6383	7.06929	-3.35455	0.551007
C1_ACGGAGATCAAACCGT-1	5.67999	6.3091	-0.272445	0.813593	-2.18649	3.85369	5.31952	-3.6457	-1.02991
C1_ACGGAGATCCGTAGGC-1	0.457182	1.15349	-5.2221	-1.66954	-9.6155	-8.16599	-0.392236	-5.73268	-2.75059
C1_ACGGAGATCGCCCTTA-1	3.1101	-0.735556	-1.37709	2.65434	-2.80885	1.40964	-1.09682	-3.14128	0.429892
C1_ACGGAGATCGTACGGC-1	4.0033	0.515472	-3.87789	1.2582	-11.1233	-7.63885	-3.83719	-3.97157	-4.42463
C1_ACGGAGATCTGTACGA-1	2.35292	1.9902	-4.02584	-1.97975	-8.92318	-6.78441	0.106551	-4.86528	-3.34639
C1_ACGGCCAAGACTAGAT-1	4.17526	4.56296	3.11098	0.508717	0.0496846	8.41486	3.13871	-3.76386	-1.06438
C1_ACGGCCAAGACTGGGT-1	4.60538	3.07147	0.673725	1.57168	-3.79672	1.5243	1.42941	-3.2355	-0.436049
C1_ACGGCCAAGCGACGTA-1	2.59658	4.53475	-1.30295	-0.723459	0.508033	2.94307	2.38072	-3.29269	0.952659
C1_ACGGCCAAGGACTGGT-1	1.52408	5.57969	1.94747	0.890398	-1.64433	5.099	4.05005	-3.65134	-1.46098
C1_ACGGCCAAGGGCTTGA-1	3.72841	5.92162	1.41471	-1.07914	-4.16436	-1.47098	-0.386251	-0.191886	0.243296
C1_ACGGCCACACAAGACG-1	5.6634	4.64927	1.77961	0.498046	-3.12383	5.08044	1.91357	-3.78891	-0.853844
C1_ACGGCCACACATGGGA-1	2.93843	1.45258	-0.966178	-1.81033	-7.79821	-6.7319	-0.936238	-4.25161	-3.29891
C1_ACGGCCACACATTCGA-1	0.188946	5.22322	1.69633	0.777901	-4.14403	0.0471162	1.77241	-0.764287	-1.14208
C1_ACGGCCACATCGGACC-1	6.35939	6.40379	0.418065	1.35954	1.76624	7.50049	7.22177	-3.10307	-0.2819
C1_ACGGCCAGTAATCGTC-1	3.70114	3.91087	1.09261	-0.635795	-5.52362	-1.98005	-0.799088	-3.67873	-2.69245
C1_ACGGCCAGTACACCGC-1	3.78374	3.1282	2.37002	1.44977	3.59165	6.81125	3.22511	-2.80806	-1.26551
C1_ACGGCCAGTCTAGCCG-1	6.31681	7.45272	2.6842	2.83933	6.4377	12.4145	5.86394	-2.52746	-0.377764
C1_ACGGCCAGTGAGGCTA-1	1.47543	1.097	-2.16677	1.3024	-1.42372	-2.05929	-0.155892	-2.00444	1.15636
C1_ACGGCCAGTGCAACTT-1	3.60176	3.22909	1.08216	0.351245	-2.58816	6.85461	1.05525	-2.49967	0.0155191
C1_ACGGCCAGTTCCGGCA-1	1.855	5.21448	3.2938	1.28935	4.06794	10.0142	4.8218	1.07112	0.960417
C1_ACGGCCATCAACCAAC-1	3.86657	1.80496	-2.41816	1.61284	-3.3603	-0.172463	0.380754	-3.47572	0.483759
C1_ACGGCCATCAGGATCT-1	1.48308	2.66917	-0.284214	1.14674	-6.0131	0.83406	0.687055	-3.79589	-1.18006
C1_ACGGCCATCATCTGCC-1	3.89499	2.9335	0.89323	3.9067	1.87113	7.8068	2.76515	-1.5411	1.74154
C1_ACGGCCATCGAACGGA-1	1.2014	2.93536	4.05803	-1.4705	-6.67525	2.59998	-0.0635855	-3.62135	-2.37784
C1_ACGGCCATCGTAGGAG-1	5.12295	5.62955	3.69031	1.40474	2.58909	8.49252	5.07652	-3.3235	-1.20251
C1_ACGGGCTAGAACAATC-1	-1.12143	2.72452	-1.26194	0.185246	-3.85891	-3.47453	-0.636446	-0.0207535	-2.03048
C1_ACGGGCTAGAAGGTGA-1	-0.99034	-0.629586	-3.9504	-1.57969	-10.5961	-11.108	0.992279	-5.33821	-3.2059
C1_ACGGGCTAGACGCAAC-1	1.38365	5.61978	2.08052	-0.403263	-5.40604	-3.05746	1.68124	-2.17809	-1.21509
C1_ACGGGCTAGTTAGCGG-1	2.9393	3.23	-0.228127	2.3665	-3.22921	-0.454639	2.16538	-3.67738	-1.19606
C1_ACGGGCTCACAAGCCC-1	3.10754	3.94306	-1.05558	-0.485006	-5.96354	-5.32184	-0.0546781	-0.891136	-3.33936
C1_ACGGGCTCACATGGGA-1	4.24846	5.71235	5.50522	0.0762224	-2.84124	5.44609	1.87818	-2.83245	-2.30651
C1_ACGGGCTCACGACTCG-1	1.67354	4.46175	-0.977141	1.66817	-1.26601	2.73396	1.33751	-2.303	-1.01887
C1_ACGGGCTCAGCATGAG-1	9.4741	8.97799	1.46743	1.36082	4.20706	7.25494	6.9032	-3.45879	-1.3935
C1_ACGGGCTCAGGAACGT-1	2.82887	5.84759	1.91928	2.15625	3.67021	11.1916	4.55049	-2.56156	0.140475
C1_ACGGGCTCATCGGAAG-1	3.79376	8.02815	2.5686	0.898136	-5.33307	-2.14093	3.12047	-4.14078	-2.46111
C1_ACGGGCTCATGTCTCC-1	2.68307	3.89771	-0.0334201	-1.28688	-3.49345	-0.70129	1.04381	0.311132	0.75209
C1_ACGGGCTGTTCCACTC-1	2.8984	3.64206	-0.186442	-0.53795	-6.48116	-4.29868	-1.71638	-0.833347	-2.53856
C1_ACGGGCTTCACATGCA-1	2.23841	-1.3766	-5.70756	-1.63518	-10.1119	-7.83748	-4.34704	-3.47623	-3.18643
C1_ACGGGCTTCCAACCAA-1	4.5327	3.55673	0.0454453	-0.427586	-1.44588	2.12194	2.23388	-1.80306	-1.56315
C1_ACGGGCTTCCGAGCCA-1	2.43725	3.15813	2.91784	0.586579	-3.91457	1.70829	1.69965	-3.64996	-0.570653
C1_ACGGGCTTCCTTGGTC-1	1.43414	5.38607	1.17432	0.0208153	-3.54981	-1.74306	3.38281	-1.46483	-0.922846
C1_ACGGGCTTCTATCCTA-1	5.26977	2.30543	-1.54585	0.108757	-1.24372	0.228696	2.19685	2.83322	-0.183619
C1_ACGGGTCAGACTCGGA-1	6.76694	4.6187	-1.98588	3.15133	-1.83575	3.30585	3.50233	-2.98911	0.00394257
C1_ACGGGTCAGCTTATCG-1	7.62251	5.89934	1.09853	2.05556	6.13072	10.5311	7.22412	-2.85445	0.0545572
C1_ACGGGTCAGGAGCGAG-1	1.75828	4.13684	-0.728706	-0.698694	-6.21755	-3.67297	0.159442	-1.61939	-3.0824
C1_ACGGGTCAGGATGCGT-1	5.88835	6.51509	0.914695	1.12347	3.05815	7.18981	5.76373	-3.35527	0.0716997
C1_ACGGGTCAGGCTAGCA-1	3.62568	3.69845	-1.09861	0.396991	0.477575	2.66393	1.4033	-3.51354	-1.44705
C1_ACGGGTCAGGGAGTAA-1	4.81487	6.82769	4.62552	1.38089	1.62949	9.18289	6.10115	-3.07003	-0.342097
C1_ACGGGTCCAAGTACCT-1	2.88322	2.3135	1.46831	-0.752876	-5.80435	-0.243766	-0.294246	-3.10018	-2.42175
C1_ACGGGTCCACGTAAGG-1	0.812948	4.66082	1.51181	0.637967	-3.08076	0.357727	2.45928	1.35682	1.10215
C1_ACGGGTCCACTTAAGC-1	8.64026	7.44719	2.99928	0.606842	2.88257	8.7311	5.33332	-3.58765	-1.18425
C1_ACGGGTCCAGCGAACA-1	2.70895	3.92926	2.02714	1.14306	-0.40625	7.47314	2.37049	-3.29434	-0.681766
C1_ACGGGTCCAGCTGGCT-1	3.0645	3.64225	-4.52649	-1.43164	-8.61029	-5.88083	0.423482	-4.97856	-2.63272
C1_ACGGGTCCATCGATGT-1	3.24657	2.79641	0.491985	2.01294	-3.90666	1.35238	1.78748	-3.05278	-1.60768
C1_ACGGGTCCATGTAGTC-1	2.91222	7.08989	2.3496	0.886978	-4.45308	-2.03365	1.79558	1.29648	-0.75861
C1_ACGGGTCCATTCACTT-1	3.48033	2.77697	3.69471	0.75695	0.888795	6.11316	3.13354	-3.08549	-1.19511
C1_ACGGGTCGTACGCACC-1	2.29803	3.90058	2.28696	-1.81321	-5.4353	-4.30172	3.12767	-2.00119	-2.01633
C1_ACGGGTCGTCCTCCAT-1	-2.95698	0.673733	-1.91508	-0.748589	-9.88827	-7.06947	0.587329	-5.36662	-3.45584
C1_ACGGGTCGTGCTCTTC-1	3.3747	5.1469	1.83653	2.50176	1.48072	6.53575	4.5154	-3.11542	0.99494
C1_ACGGGTCGTGTTAAGA-1	0.424069	7.8654	-0.694686	0.574546	-6.51009	-3.82492	-1.57958	-2.84845	-3.01206
C1_ACGGGTCGTTAAAGTG-1	2.68324	4.03292	-1.78285	1.12065	-2.24893	2.90938	3.51076	-2.83478	0.219455
C1_ACGGGTCGTTCACGGC-1	4.75963	4.11575	2.76687	2.85958	1.04208	8.21493	3.69626	-1.82044	-0.066424
C1_ACGGGTCTCACAATGC-1	7.44191	8.62891	2.0578	2.55808	5.97716	8.08859	6.6362	-2.59064	0.191496
C1_ACGGGTCTCACCTTAT-1	4.14972	6.22823	1.71535	-0.232311	-0.53172	6.01586	2.48328	-3.57351	-2.41871
C1_ACGGGTCTCATCGATG-1	2.58887	6.91773	1.16502	2.9098	1.90029	5.85032	2.60622	-2.65623	0.52502
C1_ACGGGTCTCATGCAAC-1	1.19743	1.04557	-3.7181	-0.332095	-7.31465	-3.56667	-2.62053	-3.62747	-2.32149
C1_ACGGGTCTCGATCCCT-1	6.06101	5.25917	2.61406	2.77997	0.466526	6.6622	5.63387	-2.75011	0.143838
C1_ACGGGTCTCTGCAGTA-1	1.83294	-2.26435	-4.51102	1.77177	-9.25854	-7.54789	-4.60372	-2.34273	-2.97277
C1_ACGGGTCTCTGCTGCT-1	4.97275	5.96949	1.04835	0.35432	0.781968	4.13869	4.99898	-2.35805	-0.929749
C1_ACGGGTCTCTTTAGGG-1	-2.72654	-1.8514	-5.7486	-3.31384	-10.2961	-10.6206	-4.29971	-3.95287	-3.73906
C1_ACGTCAAAGAGATGAG-1	3.55493	1.20906	-2.17217	-0.620634	-8.08065	-5.82608	0.962439	-4.74058	-3.80914
C1_ACGTCAAAGAGTCGGT-1	7.84945	8.59485	2.04506	0.926976	4.64217	9.92426	9.48146	-3.55765	-0.516557
C1_ACGTCAAAGATATGGT-1	3.75974	4.89053	-0.730126	0.320847	-0.853723	3.14663	4.12119	-2.93852	0.17287
C1_ACGTCAAAGCAACGGT-1	3.66635	5.52124	-1.50932	0.599221	-0.293416	2.47584	3.70644	-3.12216	0.232107
C1_ACGTCAAAGGCGCTCT-1	-2.18413	0.0734005	-3.03135	-2.80119	-10.3994	-9.31178	-5.1987	-1.95581	-3.29428
C1_ACGTCAAAGGTGGGTT-1	6.42678	0.876189	-2.314	-2.43823	-10.7387	-6.68696	-1.91308	-4.77618	-3.42328
C1_ACGTCAAAGTAACCCT-1	2.15366	0.165994	-5.01983	-2.5432	-9.63518	-7.45093	-1.67767	-5.36957	-4.60519
C1_ACGTCAAAGTGAACAT-1	6.59998	2.28679	-1.6311	2.16044	-0.972668	0.900721	1.9877	-2.17499	-0.384458
C1_ACGTCAAAGTTCGCGC-1	2.18385	4.61549	1.11288	0.286892	-2.63482	-0.812806	1.54777	0.933944	0.759849
C1_ACGTCAACAAAGCAAT-1	0.93863	3.04135	-3.75271	-2.14361	-8.42774	-5.13762	2.4728	-4.42316	-2.98956
C1_ACGTCAACACAACGCC-1	3.36731	7.61118	0.448091	1.24388	0.999159	-0.865844	3.72696	1.27175	-0.215682
C1_ACGTCAACACACATGT-1	5.97216	6.39965	1.49555	0.349134	4.22327	7.90913	7.46385	-3.01322	-0.835422
C1_ACGTCAACACGGTGTC-1	2.96368	4.29653	1.89596	-0.71343	-1.17914	3.43813	2.03335	-3.37211	-1.71825
C1_ACGTCAACAGGATCGA-1	-1.55478	1.55261	-4.65533	-0.693351	-11.8584	-8.16215	-2.31252	-3.36366	-1.22711
C1_ACGTCAACAGGCTGAA-1	10.1755	8.64247	1.52261	1.37284	6.42363	10.5933	7.26511	-3.90836	-1.81366
C1_ACGTCAACATTTGCCC-1	6.11175	6.5305	-1.13189	2.67416	5.68975	7.90515	6.02204	-2.3238	0.690813
C1_ACGTCAAGTAAATGTG-1	2.72925	-1.07304	-5.22009	-3.50024	-5.60393	-4.27287	-3.0062	-4.2525	-2.17495
C1_ACGTCAAGTACCCAAT-1	5.42902	5.73777	3.2949	0.941151	3.13653	7.38819	3.98481	-3.94143	-1.20724
C1_ACGTCAAGTAGATTAG-1	1.42156	3.61972	-3.37222	0.667327	-1.51142	0.178092	0.0882385	-1.5222	-0.298486
C1_ACGTCAAGTAGTGAAT-1	4.07442	6.19366	0.141686	1.77664	-0.580707	2.6015	2.86357	-2.8646	1.30687
C1_ACGTCAAGTCCAGTTA-1	4.6321	4.20474	3.08942	0.335251	-3.49417	4.23899	2.20899	-3.64195	-1.99836
C1_ACGTCAAGTGGTGTAG-1	2.13545	2.90041	-2.46435	-1.90015	-5.4594	-2.05487	0.36522	-3.84086	-1.73126
C1_ACGTCAAGTTCCATGA-1	2.82721	4.16841	2.93804	0.00922639	0.455207	6.60904	2.10177	-2.54262	-1.96857
C1_ACGTCAAGTTCTGTTT-1	0.162466	1.54972	-3.3337	-0.0250304	-8.51495	-9.00869	-3.31294	-4.28477	-3.20632
C1_ACGTCAATCACCGTAA-1	-1.07652	2.87734	-0.861363	-2.38197	-4.60091	-3.67997	1.9327	-0.380493	-1.2113
C1_ACGTCAATCATCGCTC-1	4.06116	4.52713	1.95479	1.57493	2.13632	5.11843	1.43379	-1.18355	0.788668
C1_ACGTCAATCCCAACGG-1	6.08482	5.78145	3.02279	3.56326	1.18357	5.34333	4.8641	-2.27757	0.949661
C1_ACGTCAATCCGAGCCA-1	4.35551	5.52581	-0.0344196	1.01683	1.08969	2.38264	3.09479	-1.6829	-1.02641
C1_ACGTCAATCCGCAAGC-1	1.69953	3.13125	-1.84988	-0.712991	-5.77219	-4.41284	3.56675	-4.54058	-3.7394
C1_ACGTCAATCTGGTATG-1	4.56619	3.03662	1.82376	2.53471	-3.09613	1.8927	0.984484	-3.42251	-1.19236
C1_ACGTCAATCTGTCCGT-1	4.79248	4.3573	-2.05865	1.55127	3.11318	5.48406	3.70208	-0.744777	-1.01331
C1_ACTATCTAGATAGTCA-1	5.66562	4.2496	-1.14656	3.90845	0.458312	7.48806	5.36275	-2.16504	1.84717
C1_ACTATCTAGATCTGCT-1	1.55506	4.36436	-1.15425	0.134442	-1.04003	0.73935	3.7935	0.643597	-1.16066
C1_ACTATCTAGCAGCGTA-1	4.96735	5.99143	1.38004	0.73575	1.08722	2.0943	4.3495	-3.00442	-1.97954
C1_ACTATCTAGCTGATAA-1	1.84704	0.0733857	-0.921141	-0.977134	-4.09067	-1.03791	0.654555	-3.22389	-1.90796
C1_ACTATCTAGGTGCAAC-1	4.31389	6.4534	4.25809	2.14805	2.84009	7.96144	3.56779	-3.08413	-1.05281
C1_ACTATCTAGTAGCGGT-1	6.49672	5.02816	0.0252768	1.5183	2.92854	6.58255	6.17535	-2.89946	-1.19746
C1_ACTATCTAGTCTCGGC-1	-0.625187	-0.0353999	-5.42961	-1.28653	-3.38029	-3.61054	-1.44564	-4.1682	-1.47623
C1_ACTATCTCAAGCCCAC-1	2.46933	3.97388	3.1471	2.95551	-0.810828	9.5287	2.82303	-3.12879	1.22685
C1_ACTATCTCACTGAAGG-1	-1.40078	0.0913143	-6.40927	-1.48716	-12.7084	-10.4489	-4.87616	-1.89102	-4.47984
C1_ACTATCTCAGATTGCT-1	8.53208	7.72025	2.32371	2.28194	4.19571	10.1	8.6294	-2.71069	0.166292
C1_ACTATCTCAGCATGAG-1	0.632132	5.90546	-1.38958	0.56841	-5.45046	-2.41604	3.00345	-1.01237	-2.21291
C1_ACTATCTGTAAGAGAG-1	0.296972	4.12435	2.9499	2.5502	-3.92798	-0.311232	2.35014	0.397497	-0.955463
C1_ACTATCTGTCACAAGG-1	-2.47255	2.56002	-4.04943	-1.57366	-7.54605	-6.75321	-3.05615	-1.36927	-0.779812
C1_ACTATCTGTGCTCTTC-1	4.57	4.76993	-0.333262	1.58975	-0.235062	2.31245	2.91097	-2.73242	-2.03911
C1_ACTATCTGTGGCAAAC-1	-0.766967	3.2105	-1.08774	3.40171	-3.35815	-1.23801	-0.464909	-2.75814	1.21815
C1_ACTATCTGTTATCGGT-1	0.327499	4.55337	0.302977	1.16948	-2.34698	-0.367643	1.63161	-0.251409	-2.79587
C1_ACTATCTTCAAACCGT-1	5.63929	8.61989	0.955519	2.09632	3.68635	9.42759	7.65865	-2.7394	0.0944529
C1_ACTATCTTCCAACCAA-1	5.08921	4.77971	1.26452	-0.0562604	-5.19911	1.91319	-0.891297	-2.20074	-2.48639
C1_ACTATCTTCCCTCAGT-1	1.93088	5.16121	0.851039	0.569174	3.69556	5.9939	4.31137	-0.655781	-0.169906
C1_ACTATCTTCCTTAATC-1	2.48973	0.835681	-3.6248	-0.301489	-10.0117	-6.26454	0.103688	-4.16509	-3.0472
C1_ACTATCTTCGGCATCG-1	5.99677	6.60179	2.63827	1.60439	-2.76436	1.33315	4.34164	-2.55866	-0.080228
C1_ACTATCTTCTGACCTC-1	3.35697	3.2798	-1.55449	-1.32506	-7.29359	-3.72088	1.03691	-3.97997	-2.19478
C1_ACTGAACAGACTCGGA-1	-1.23953	2.87965	-2.95055	0.72382	-3.07709	-1.11049	-0.704104	-3.18226	-3.42923
C1_ACTGAACAGCTGTTCA-1	3.77671	4.63352	1.77645	1.56487	1.05056	5.01676	1.19901	-0.481183	-0.573178
C1_ACTGAACAGGCATGGT-1	7.48225	6.54965	2.66643	2.09593	3.90834	7.03763	9.00401	-2.9246	-0.208034
C1_ACTGAACAGTGGTAAT-1	4.71917	2.86166	-1.09045	-1.06279	-5.28556	0.0400022	-1.13064	-3.31648	-2.194
C1_ACTGAACCAAGCTGTT-1	1.93816	5.53799	1.71262	1.92838	2.9489	5.23852	3.54998	5.02053	-0.639233
C1_ACTGAACCACAACTGT-1	-0.164079	-1.13812	-4.25531	-0.923464	-7.30652	-8.09049	-0.52625	-4.96095	-3.11545
C1_ACTGAACCACATCCAA-1	-1.08261	-1.41283	-4.11121	-2.92884	-10.0688	-7.55221	-2.97944	-3.32703	-3.74557
C1_ACTGAACCACTTACGA-1	4.32662	5.94365	0.0809432	1.22334	-1.15e-05	2.5403	3.9551	-2.34337	-1.65829
C1_ACTGAACCAGGTTTCA-1	3.83008	3.99767	0.157267	-0.859592	-3.9394	0.990142	0.430164	-3.03127	-2.00097
C1_ACTGAACCATATACCG-1	4.98121	1.01618	-1.7433	0.610586	-1.98833	-0.200609	-1.14687	-2.88843	-1.07176
C1_ACTGAACGTAAACACA-1	4.38872	3.56341	0.621148	-0.942883	-4.0172	2.01012	1.09789	-2.79212	-2.47909
C1_ACTGAACGTACGCTGC-1	1.53714	5.19849	-0.583636	-0.788265	-6.82477	-2.71652	-0.340181	-1.09648	-2.77788
C1_ACTGAACGTCACCCAG-1	0.0423082	4.04911	0.96377	0.990283	-3.45342	0.969884	2.88209	0.0342932	-1.12483
C1_ACTGAACGTCCAACTA-1	5.85428	4.82457	-0.399773	1.6934	0.645366	4.63314	3.59827	-3.42692	-1.98421
C1_ACTGAACGTCGCGAAA-1	3.24671	2.75754	1.84263	-0.579172	-4.36669	2.17596	2.85404	-2.96506	-0.680588
C1_ACTGAACGTGCCTGGT-1	3.68853	3.39255	1.70619	-0.505737	-0.979133	2.90168	-0.420012	-2.26548	0.253634
C1_ACTGAACGTTAAGTAG-1	0.843783	-2.40948	-2.5176	-1.32358	-9.55351	-7.00401	-2.69786	-4.25015	-3.58703
C1_ACTGAACGTTACGACT-1	0.116948	1.08932	-4.0132	-0.0361552	-8.70449	-5.45471	0.147346	-2.77354	-2.96606
C1_ACTGAACGTTCGCTAA-1	5.63133	2.58767	-2.86393	1.29244	-0.92687	-0.990606	1.14462	-3.27409	-2.19723
C1_ACTGAACGTTGGAGGT-1	3.92071	3.34599	2.49156	0.997305	-3.53218	4.1277	1.76221	-2.58691	1.07954
C1_ACTGAACTCAACGCTA-1	-0.702199	-1.6015	-3.36002	-3.71006	-13.5956	-10.3355	-2.60491	-4.84957	-3.79627
C1_ACTGAACTCACGATGT-1	4.11052	4.77524	2.44751	4.65337	1.24278	5.32591	4.90247	-2.59396	0.345776
C1_ACTGAACTCAGCTTAG-1	5.64568	6.7302	0.558801	2.66918	2.2329	5.4968	4.91201	-3.16722	1.0849
C1_ACTGAACTCTGGCGAC-1	5.23726	6.21338	0.640261	3.87392	3.59299	7.2198	4.99477	-2.29897	1.71972
C1_ACTGAGTAGAAACGAG-1	0.716381	2.11559	-1.47352	-1.66872	-5.10027	-3.57064	0.310213	-1.32653	-1.57741
C1_ACTGAGTAGGGTGTGT-1	-0.330908	5.81196	0.307426	1.09264	-3.12272	0.743449	4.85085	-0.25593	0.0834291
C1_ACTGAGTAGGTAAACT-1	4.37308	1.55763	-2.44109	0.103396	-4.74222	-1.16967	-0.634842	-2.90975	-1.15495
C1_ACTGAGTAGTAACCCT-1	1.11937	4.12624	1.78205	-0.203436	-2.82333	3.58327	3.10184	-3.80558	-1.36925
C1_ACTGAGTAGTGAATTG-1	3.89027	6.99629	0.47005	1.92107	4.36467	9.43354	3.13198	-0.391504	1.57085
C1_ACTGAGTAGTGTTAGA-1	0.31001	4.55253	-1.16429	1.22364	-0.811024	1.67959	1.53674	-0.805893	-2.40082
C1_ACTGAGTCAAAGAATC-1	3.91665	7.33749	0.882349	1.58331	-0.796071	1.93646	5.66385	-2.89374	-0.206887
C1_ACTGAGTCAACCGCCA-1	0.686733	3.00203	-3.25128	-0.23462	-3.07908	-0.878891	1.60115	-3.61667	0.0961376
C1_ACTGAGTCACACGCTG-1	4.26666	4.52965	2.58997	-1.41434	-2.59554	2.75999	1.87107	-3.27774	-2.20154
C1_ACTGAGTCACAGTCGC-1	1.1883	1.97812	-1.54119	-0.993921	-2.95799	-0.397986	0.150466	0.0921622	-0.379882
C1_ACTGAGTCACCACCAG-1	3.04723	3.87345	4.73789	1.15287	-0.61328	6.13064	2.71568	-3.65045	-0.742519
C1_ACTGAGTCAGACGCCT-1	2.39135	1.26689	-1.47749	2.57845	-2.1201	0.554753	0.663719	-3.28852	-0.990846
C1_ACTGAGTCAGCTTAAC-1	1.43396	5.95179	-0.649826	2.56258	-0.903837	2.98892	2.54523	-0.490824	-0.441043
C1_ACTGAGTCAGGGTTAG-1	3.68569	4.64066	1.24881	1.72874	2.05801	4.43209	2.22456	-2.66881	0.601416
C1_ACTGAGTGTAGGAGTC-1	8.79242	6.74694	2.42731	2.2142	3.62508	8.08901	5.88412	-2.48121	0.223601
C1_ACTGAGTGTATTCGTG-1	5.32004	8.33904	4.46663	2.28636	-4.45985	-0.958	3.55647	-0.684685	-2.8405
C1_ACTGAGTGTCCAAGTT-1	7.27638	4.24809	0.216515	-0.894644	1.6169	3.31732	3.52358	-3.4261	-1.7215
C1_ACTGAGTGTCGGCATC-1	4.78773	2.73733	1.57445	1.33718	-0.658648	2.14664	-0.260371	-2.50635	1.16941
C1_ACTGAGTGTGAAAGAG-1	5.33406	8.03223	3.89528	2.16938	2.28601	10.1715	5.67925	-3.20282	-0.579453
C1_ACTGAGTGTGCACCAC-1	6.35171	5.06797	0.800154	2.01873	3.83531	6.64201	5.98061	-2.66823	-0.704748
C1_ACTGAGTGTGGCCCTA-1	7.60793	6.95041	1.21437	3.13306	3.02686	8.5016	6.6226	-3.40485	-1.41497
C1_ACTGAGTGTTTGCATG-1	5.85335	3.49727	-1.82599	2.36177	1.55146	1.42976	1.06643	-2.426	1.71529
C1_ACTGAGTTCATGCAAC-1	3.81008	2.07271	-1.75539	2.83537	-0.659296	3.66221	4.36545	-3.78307	-0.164385
C1_ACTGAGTTCCTATGTT-1	2.62685	3.13157	2.31443	-1.9926	-5.50139	0.684911	1.29379	-3.19885	-1.80914
C1_ACTGAGTTCGACCAGC-1	2.57439	7.83851	0.915731	0.213697	-4.93927	0.0135788	0.168211	-2.83694	-2.20134
C1_ACTGAGTTCTTTAGTC-1	5.59181	4.54136	1.15756	1.16312	-2.37457	1.21202	0.881282	-3.75448	-1.62907
C1_ACTGATGAGACCTAGG-1	5.31937	7.11313	2.80848	2.14106	-3.49639	-2.13669	3.69884	-1.15791	-0.503733
C1_ACTGATGAGATAGCAT-1	1.93664	3.54563	0.256142	2.35923	-1.07878	2.75552	3.7397	-3.48517	0.838107
C1_ACTGATGAGTGAAGTT-1	-0.86209	0.511448	-2.55786	-0.0863938	-5.16662	-4.03937	0.835888	-0.346952	-1.81989
C1_ACTGATGAGTGGTAAT-1	4.34141	3.2677	4.7249	-0.554661	-0.990503	6.55976	2.08759	-3.47411	-0.82544
C1_ACTGATGCAATAGCAA-1	2.52412	3.59907	0.383894	0.565305	-5.34001	-2.1254	-0.678664	-2.73977	-0.743412
C1_ACTGATGCAATGAAAC-1	2.36286	5.71701	2.3727	1.22161	1.9974	6.55666	3.4156	-2.46832	-1.08119
C1_ACTGATGCACTGTCGG-1	3.64177	4.04576	1.11548	1.32727	-2.06093	3.79945	1.93123	-2.74516	-1.95829
C1_ACTGATGCATTGAGCT-1	1.61526	4.71146	5.1634	0.846861	-3.86155	1.63728	-2.31984	-2.93409	-1.48607
C1_ACTGATGGTAAGGGCT-1	3.30422	4.62855	3.5128	0.273033	-3.5334	2.05757	1.0694	-3.75854	-3.09395
C1_ACTGATGGTAAGTAGT-1	2.27134	8.22583	3.90186	0.133094	-3.30881	-0.175131	1.9711	-0.265858	-1.20416
C1_ACTGATGGTCTGCCAG-1	4.35782	4.32087	0.267641	5.17965	5.66197	5.35108	1.87265	-1.52572	0.800161
C1_ACTGATGGTGCCTGGT-1	1.0267	3.53005	-0.824622	0.3005	-1.8831	0.480596	3.63978	-0.773517	-0.665449
C1_ACTGATGTCCAGAAGG-1	6.27516	7.71078	6.22722	2.73835	2.02705	10.0091	5.13725	-2.8207	-0.748933
C1_ACTGATGTCCCAAGTA-1	7.53966	6.64423	0.927954	2.97076	3.45623	8.39684	6.79343	-2.66524	-1.21714
C1_ACTGATGTCCGGCACA-1	3.69413	5.27459	3.9809	1.43179	-0.149971	5.25995	1.02934	2.82975	0.362701
C1_ACTGATGTCCTAGGGC-1	1.99463	5.86745	4.08479	-0.127966	-2.16227	6.31189	2.27583	-2.97552	-1.30834
C1_ACTGATGTCCTTGACC-1	-0.454341	-1.89601	-4.85111	-2.04328	-10.8577	-7.17886	-3.21763	-3.42739	-2.83773
C1_ACTGATGTCGGCGCTA-1	3.52163	3.09428	2.80176	0.944966	-2.60509	3.44755	1.90417	-2.86239	1.36547
C1_ACTGATGTCGTAGGTT-1	0.965491	2.76609	-0.734523	0.814769	-5.78509	-2.12978	2.16165	0.309124	-0.893846
C1_ACTGCTCAGAGTCTGG-1	7.11941	5.6597	1.86473	2.92043	0.503648	2.93063	5.6095	-3.65205	-0.524116
C1_ACTGCTCAGCCACGTC-1	3.89162	3.88729	-2.1512	1.63111	-4.40382	0.783181	2.31626	-2.75116	-1.11791
C1_ACTGCTCAGCTAAGAT-1	0.483122	5.84596	3.19869	0.811399	-0.762342	1.06011	1.52806	1.36261	-0.692518
C1_ACTGCTCAGCTAGGCA-1	2.80571	4.66052	3.93974	1.86301	-0.868905	5.54074	1.84549	-3.06691	-0.134024
C1_ACTGCTCAGCTGTTCA-1	0.765007	4.35147	-3.48382	-2.1694	-8.72609	-6.52674	-2.16943	-5.0985	-2.5305
C1_ACTGCTCAGGACCACA-1	5.51985	5.24701	0.381347	-0.128121	0.439735	2.13904	0.881646	-3.31305	-0.984722
C1_ACTGCTCAGTCATCCA-1	0.0571496	0.930199	-3.60178	-1.45902	-3.47204	0.458499	-1.3906	-3.10747	-2.00394
C1_ACTGCTCAGTGCCATT-1	4.7469	1.23777	-2.58093	3.02342	-5.58503	-1.54812	-1.80523	-3.65962	-1.07637
C1_ACTGCTCAGTTCGATC-1	2.15949	2.94769	-0.181411	1.02507	-4.39682	1.45069	2.14072	-3.43359	0.444321
C1_ACTGCTCCAAACGCGA-1	4.33862	2.88707	-1.3079	-0.0829545	-3.8949	-1.42378	2.73561	-4.83282	-1.21041
C1_ACTGCTCCAACACCTA-1	2.82171	1.97722	-1.22528	1.62042	-6.08909	1.13284	2.20067	-3.29772	-0.584365
C1_ACTGCTCCAAGCGTAG-1	6.25894	3.70838	0.148575	2.61466	0.289481	1.2424	0.0679539	-3.09026	-1.38677
C1_ACTGCTCCAATCACAC-1	2.76314	5.2441	2.37442	3.99926	0.983473	7.4364	3.76917	-2.62811	0.940292
C1_ACTGCTCGTCAGATAA-1	4.32262	2.10762	-2.35897	2.74479	-6.38339	-3.29335	1.77533	-4.54515	-1.96363
C1_ACTGCTCGTCGGGTCT-1	5.13245	0.282801	-2.36388	-2.90959	-6.05222	-5.51164	0.339801	-6.08169	-2.62843
C1_ACTGCTCGTGTTCGAT-1	-0.950921	2.02392	-2.80173	-2.92231	-11.0448	-8.0649	-2.037	-3.69931	-3.6968
C1_ACTGCTCGTTAGTGGG-1	0.459905	-0.554892	-4.4669	-2.06059	-9.5549	-7.0195	-2.73276	-3.65507	-1.24586
C1_ACTGCTCTCCTATTCA-1	3.80885	3.48079	0.474056	1.54477	-0.838913	3.64244	2.43777	-2.39455	-0.622632
C1_ACTGCTCTCGAGAACG-1	1.30662	3.13479	-1.54292	0.478072	-3.48846	-1.89423	1.98383	-1.65654	-0.310055
C1_ACTGCTCTCGGTTAAC-1	4.93493	4.82685	1.38341	3.5569	-2.85596	2.83012	3.47339	-3.68117	0.214278
C1_ACTGCTCTCGTCACGG-1	5.69766	5.22802	-0.141643	1.63477	0.16808	2.7692	5.12171	-3.30573	-1.02861
C1_ACTGCTCTCTCCTATA-1	4.47941	5.85312	1.94056	2.37979	0.426419	4.88951	4.29411	-3.09227	0.853986
C1_ACTGCTCTCTCGAGTA-1	1.63098	2.29616	-0.972314	1.51392	-4.11638	-0.93642	3.38246	-1.98672	-2.07752
C1_ACTGCTCTCTCGCTTG-1	5.20615	4.96669	1.57555	4.46627	2.84389	7.15404	2.92993	-2.98473	1.30737
C1_ACTGCTCTCTGCTGTC-1	4.59302	4.61681	0.346685	2.94976	1.34178	4.68403	5.05608	-1.0595	0.00129586
C1_ACTGTCCAGAGTACCG-1	8.3155	8.37583	1.46469	3.0434	4.61672	9.08278	8.10719	-1.6943	-0.919459
C1_ACTGTCCAGCCACTAT-1	1.70899	6.02446	2.20034	2.34457	-0.641022	-0.0409607	4.8899	0.788852	-0.733675
C1_ACTGTCCAGCGATCCC-1	-2.58598	0.669735	-5.84521	-1.42431	-9.84762	-9.63385	-4.50228	-3.97946	-2.85636
C1_ACTGTCCAGCTAACTC-1	0.311428	-1.76002	-5.03577	-2.03815	-11.0065	-12.1351	-1.3058	-4.11748	-4.09992
C1_ACTGTCCAGGATGGTC-1	2.47789	4.19756	5.20165	-0.520869	-4.40957	3.43625	1.82425	-3.43209	-1.43452
C1_ACTGTCCAGGCCCTTG-1	3.9135	6.5813	4.15555	2.77057	3.93655	9.51824	4.46221	-1.40028	1.51968
C1_ACTGTCCCAAGCTGTT-1	3.01601	3.6743	3.42815	2.72703	1.33875	5.43847	3.25154	-3.17059	0.416936
C1_ACTGTCCCAAGTAATG-1	5.8601	0.174969	-1.5022	0.775609	-5.54809	-1.48753	1.26513	-3.4392	-3.28176
C1_ACTGTCCCACGACGAA-1	1.18262	5.71505	-0.133324	0.154794	-3.49627	-2.03134	3.11071	-2.5538	-3.4836
C1_ACTGTCCCACGGCTAC-1	4.83698	4.95472	1.33033	-0.601832	-1.15394	4.30192	2.94299	-2.24916	-0.51119
C1_ACTGTCCCATTGGTAC-1	8.25258	7.48547	1.57678	2.54753	3.27341	9.13336	7.91766	-3.55362	-0.0318994
C1_ACTGTCCGTAGAAGGA-1	6.7705	6.32536	2.10878	1.22919	5.60522	9.34667	5.23954	-2.12232	0.399444
C1_ACTGTCCGTAGCGCTC-1	4.13345	5.04618	3.06668	4.21794	1.55037	7.76766	3.85554	-2.93081	0.871006
C1_ACTGTCCGTATAGGTA-1	5.54722	4.26082	2.20253	0.787067	0.634763	4.80761	4.73336	-3.08925	-1.49254
C1_ACTGTCCGTCAGAAGC-1	6.01751	6.00623	2.71093	2.0804	2.56031	6.93462	4.83209	-2.90722	-1.56545
C1_ACTGTCCGTGAGTATA-1	2.76931	3.81701	3.16874	2.0876	2.38377	10.3028	3.54952	-3.09442	1.25615
C1_ACTGTCCTCAATCACG-1	2.8811	2.4877	-2.42958	-1.88665	-6.94044	-4.79762	0.176154	-3.13703	-2.01527
C1_ACTGTCCTCAGCTGGC-1	1.02711	4.67143	1.35514	2.90043	-3.30302	-0.73766	-0.629305	2.25619	-1.52406
C1_ACTGTCCTCATGCTCC-1	2.07838	6.14958	-1.02058	0.533353	-0.953263	1.67395	2.57675	-2.11871	-2.46765
C1_ACTGTCCTCCTTTACA-1	5.03477	2.86756	-1.72479	2.71928	-1.36764	1.71649	2.97844	-2.10142	0.473743
C1_ACTGTCCTCTTTCCTC-1	3.85203	-0.549791	-3.50888	-1.63169	-7.10668	-3.28998	-1.17283	-3.24328	-2.42679
C1_ACTTACTAGATGCGAC-1	-0.514746	0.469021	-4.08644	-0.291467	-3.51886	-4.04354	0.0254862	-3.3537	-3.56185
C1_ACTTACTAGCGTGAAC-1	8.66534	7.01598	2.31414	3.27877	6.04147	11.6893	8.55699	-2.44757	-0.260623
C1_ACTTACTAGCTACCGC-1	3.59648	3.62482	1.63177	4.54163	-0.0914659	4.82632	4.18983	-3.25297	0.296167
C1_ACTTACTCAATACGCT-1	3.76394	6.349	3.126	2.15347	1.49775	6.8444	2.95262	-2.70479	-0.34064
C1_ACTTACTCAATCCAAC-1	3.94823	3.45464	0.914805	-1.08887	-3.56994	0.391601	0.52822	-3.8265	-2.75964
C1_ACTTACTCACAGCCCA-1	3.19237	2.78119	-2.0584	-0.463019	-2.63241	0.654109	-0.471679	-2.24785	-1.43147
C1_ACTTACTCATCCGCGA-1	1.00267	3.5279	-0.0855935	0.332213	0.356172	3.86402	1.90503	-0.847303	-0.472899
C1_ACTTACTGTAATTGGA-1	0.6019	4.30126	0.66742	1.05883	-1.68182	2.2889	1.96688	0.0110992	0.103195
C1_ACTTACTGTAGGACAC-1	3.76383	5.33457	4.07798	3.27603	1.15583	10.0166	2.46951	-2.93671	0.803538
C1_ACTTACTGTCGGATCC-1	3.61878	4.93167	3.20194	0.990875	-0.342298	3.99539	2.6244	-3.59226	-1.17399
C1_ACTTACTGTGCGAAAC-1	4.71487	4.14682	1.13489	1.07559	0.414236	4.20028	4.03409	-2.85712	-1.15164
C1_ACTTACTGTTACGGAG-1	2.20283	2.89214	0.761657	1.19388	-4.52666	1.38039	1.30239	-3.34454	-0.974029
C1_ACTTACTGTTTGCATG-1	-1.32713	-0.449178	-4.77808	-2.04377	-7.01175	-9.3506	-5.03509	-1.89331	-2.91731
C1_ACTTACTTCAACACGT-1	2.68692	3.12442	0.684234	1.84655	-1.94146	2.96854	1.84383	-3.44249	-0.272051
C1_ACTTACTTCAAGATCC-1	2.20515	5.42575	1.80631	3.46031	4.75093	10.325	5.32831	-2.18813	1.21225
C1_ACTTACTTCAATAAGG-1	4.48022	7.52264	1.40461	0.100008	1.57216	4.94373	5.33848	-3.26662	-1.68166
C1_ACTTACTTCACCAGGC-1	-0.108056	5.37174	3.75039	0.252577	-4.43795	-1.66238	-1.10009	-0.0316261	-1.30368
C1_ACTTACTTCGAGAGCA-1	0.18707	5.85789	0.736254	-0.0930324	-2.94125	-1.65958	3.60347	-1.11702	-1.00386
C1_ACTTGTTAGACTAAGT-1	-0.660607	-1.279	-4.02381	-2.08839	-7.69431	-7.63587	-2.76262	-4.16935	-4.993
C1_ACTTGTTAGCTTATCG-1	4.39607	5.11008	-1.33693	0.554465	0.137244	2.52564	3.3265	-2.27628	-1.27791
C1_ACTTGTTAGGGCTTGA-1	2.62332	5.95128	-1.24706	-0.483875	-6.39909	-3.81035	-1.05939	-2.96187	-2.20201
C1_ACTTGTTAGTCATGCT-1	4.49848	2.18163	-3.47604	-1.68241	-6.6113	0.0728848	0.229713	-2.99382	-0.603051
C1_ACTTGTTAGTTCGCGC-1	2.37661	3.35132	2.67257	0.896666	-5.68157	-0.908448	0.128582	-4.04963	-2.30203
C1_ACTTGTTCAAACCTAC-1	1.6587	4.09385	-1.93234	0.413146	-1.94239	1.59537	0.785593	-1.49849	-0.490446
C1_ACTTGTTCAAGTTCTG-1	3.98391	5.4583	2.16157	1.11617	-1.5098	5.74816	1.78438	2.72177	-0.608128
C1_ACTTGTTCACCCATTC-1	3.49542	3.54975	0.119903	-1.04299	-3.98348	-0.078704	2.7009	-3.78516	-1.94023
C1_ACTTGTTCAGTCGTGC-1	3.00155	3.58597	0.270054	2.32373	-2.71255	2.35387	2.68703	-3.0429	-0.428147
C1_ACTTGTTCATAACCTG-1	5.20175	3.81099	-0.462359	-0.826209	-3.7864	1.27269	1.71649	-3.33037	-1.49499
C1_ACTTGTTCATGGTTGT-1	0.245121	-0.612167	-4.014	0.561229	-8.2715	-8.01863	-1.60404	-4.95588	-2.56054
C1_ACTTGTTGTAAGTGGC-1	5.93855	4.02186	-0.127843	4.47001	3.05181	8.40498	4.2457	-0.555602	1.31062
C1_ACTTGTTGTAAGTGTA-1	0.918648	-0.0510671	-0.159355	-1.32784	-6.96159	-4.7656	1.20552	-0.123241	-3.18696
C1_ACTTGTTGTAATAGCA-1	4.91676	6.12387	2.23064	2.74503	4.05725	6.78851	6.82441	-2.23702	1.86902
C1_ACTTGTTGTACCGAGA-1	4.04842	3.02006	-0.328579	-1.53169	-3.44016	-0.564405	-0.323594	-4.10465	-2.5307
C1_ACTTGTTGTGAGGGAG-1	3.28993	5.08273	-2.07727	3.5714	-1.72786	4.14857	3.63444	-2.3449	-1.08051
C1_ACTTGTTGTGCCTTGG-1	4.32463	4.69449	2.5072	3.43144	4.24647	6.53488	5.19377	-2.86872	1.07533
C1_ACTTGTTGTTCCTCCA-1	2.96937	4.69083	2.44715	0.316902	2.97475	8.7267	2.82381	-3.16293	0.552167
C1_ACTTGTTGTTGTGGAG-1	4.14746	5.20961	5.04855	1.33932	-5.38284	2.5465	0.696396	-2.38945	-1.23216
C1_ACTTGTTGTTTGGCGC-1	0.575069	2.97631	-1.45929	-0.617752	-2.00972	3.28879	3.35024	-1.74742	-1.60258
C1_ACTTGTTTCACAATGC-1	2.16571	6.16617	-0.972599	3.05864	-4.89454	-1.85746	0.428269	-2.27061	-1.09935
C1_ACTTGTTTCAGATAAG-1	3.42291	0.286156	-2.95669	-1.14469	-7.40144	-3.79132	-1.54965	-3.58095	-2.07228
C1_ACTTGTTTCAGCAACT-1	3.90752	4.15009	1.59616	0.617575	-2.208	2.04698	1.86968	-3.87991	-1.89229
C1_ACTTGTTTCCCAACGG-1	3.97047	2.95996	-2.78486	5.07886	4.87248	5.62759	4.73503	-1.65635	2.07903
C1_ACTTGTTTCCGTAGGC-1	2.42811	4.49085	2.32119	0.673069	2.81777	8.16172	2.26103	-2.68224	-0.531134
C1_ACTTGTTTCCTTTACA-1	2.92957	3.13574	-0.960643	0.123748	-4.91383	-4.54632	0.843449	-0.748402	-1.51143
C1_ACTTTCAAGGCCGAAT-1	2.54308	2.25486	-2.07974	2.84769	-2.09353	1.45109	-0.120031	-2.59133	0.077753
C1_ACTTTCAAGTACCGGA-1	2.1856	3.20803	2.06424	0.712808	-1.34953	4.35795	1.31713	-3.12402	0.032926
C1_ACTTTCAAGTCGTTTG-1	3.99084	5.76968	1.13019	1.94892	1.59366	3.47579	4.296	-3.10911	-1.28826
C1_ACTTTCACAAGTCTGT-1	4.04514	-0.514246	-3.21256	-2.11247	-5.93664	-6.78023	-2.65183	-3.47104	-1.54076
C1_ACTTTCACACGCTTTC-1	1.84066	4.24311	-4.23453	-3.52647	-8.2946	-6.59784	-0.0408798	-6.02811	-4.23941
C1_ACTTTCACAGCCAGAA-1	4.50637	0.0186608	-2.84218	-1.50938	-7.81226	-2.5437	1.29968	-3.89662	-1.17868
C1_ACTTTCACATCGGTTA-1	5.81167	4.29698	1.05578	5.31173	3.58334	7.96807	5.22036	-2.6065	1.59088
C1_ACTTTCACATGTCCTC-1	2.53496	5.12157	1.76613	0.423671	-3.67909	-1.72213	1.51356	-0.882927	-1.15351
C1_ACTTTCAGTAATTGGA-1	4.43087	4.46102	4.7777	-0.731569	-5.38669	3.83938	1.91656	-4.02334	-1.73771
C1_ACTTTCAGTGAGTGAC-1	8.13938	7.79722	2.21588	2.29016	6.87371	10.7438	7.54475	-2.90885	0.193601
C1_ACTTTCATCAAGAAGT-1	2.1731	3.85981	-0.737772	1.15254	0.971707	5.32008	1.57404	-2.5442	0.590642
C1_ACTTTCATCACCACCT-1	5.98062	5.76853	2.38497	1.78144	3.06154	6.30076	5.64536	-2.76871	-1.07309
C1_ACTTTCATCAGTGCAT-1	3.92483	0.895588	3.55461	0.543116	-3.02788	5.33736	1.77895	-3.24961	0.446572
C1_ACTTTCATCGACCAGC-1	10.978	8.90811	6.17008	1.81007	2.21806	10.7708	7.61191	-2.57088	0.266373
C1_ACTTTCATCGGCCGAT-1	2.71468	0.172088	-3.90616	-2.01147	-12.656	-7.16328	-1.7713	-4.87712	-4.3522
C1_ACTTTCATCGTTTAGG-1	-1.12555	-0.730772	-4.59363	1.52706	-8.56252	-6.8364	-4.52117	-3.48982	-1.38804
C1_ACTTTCATCTATCCCG-1	6.84161	4.13243	3.06324	3.86386	4.04621	9.94991	5.52091	-2.54408	1.40337
C1_ACTTTCATCTGGAGCC-1	-0.190451	2.22302	-5.44485	-2.07952	-10.523	-6.91049	-0.282813	-4.57448	-3.8951
C1_AGAATAGAGAACTCGG-1	5.22969	6.58585	2.40115	1.45376	2.89172	6.46938	5.27874	0.239963	-1.11085
C1_AGAATAGAGAAGCCCA-1	-0.808232	-0.241015	-3.3434	-3.2751	-11.2871	-9.16595	-2.40261	-4.57594	-1.64731
C1_AGAATAGAGAATTCCC-1	-1.58304	-0.833168	-3.76802	0.86123	-10.8521	-10.0701	-4.04279	-5.08663	-4.97429
C1_AGAATAGAGACTAGGC-1	5.0388	4.59265	1.26116	0.237086	2.14953	5.80328	3.31026	-3.09535	0.0838932
C1_AGAATAGAGATCTGCT-1	5.24791	4.33498	-3.7265	-2.83208	-8.03577	-5.14828	1.03326	-3.65243	-3.63436
C1_AGAATAGAGCTGCGAA-1	8.35259	7.00489	2.46594	3.00273	2.21974	6.74651	3.83158	-2.05327	-1.08628
C1_AGAATAGAGGTGCACA-1	4.29028	4.68378	3.24423	3.29794	2.16351	7.36419	4.06113	-3.61208	0.28327
C1_AGAATAGAGTCTCAAC-1	-1.53736	2.98136	-3.63813	-1.64233	-7.62134	-6.11384	-0.500088	-4.64029	-4.07713
C1_AGAATAGCACAACGCC-1	2.54256	2.58528	-0.218305	2.96013	4.69946	7.31316	2.62611	-2.88982	-0.158515
C1_AGAATAGCACATGTGT-1	4.52812	4.23363	0.706488	1.43611	1.40438	3.9393	2.67436	-3.0947	1.35797
C1_AGAATAGCAGCCAATT-1	3.27346	5.61717	1.63481	0.514491	0.122163	6.22284	2.14716	-3.64706	-1.14035
C1_AGAATAGCATAACCTG-1	4.55056	5.44257	-0.235358	1.78717	3.19498	6.58132	5.8773	-3.12016	0.0223304
C1_AGAATAGCATGTCCTC-1	3.90678	4.08469	4.01002	1.58396	-0.954053	6.5071	2.1466	-3.38106	-0.426969
C1_AGAATAGGTATCACCA-1	2.35594	2.7694	0.890148	0.1405	-4.13824	-1.71443	-1.65351	-3.79825	-1.16957
C1_AGAATAGGTCACTTCC-1	7.22333	5.7455	1.14532	3.70331	3.34672	8.21606	6.21654	-2.86471	0.73885
C1_AGAATAGGTGGGTATG-1	2.00944	4.61033	1.22279	2.22211	2.28633	6.59668	3.74841	-2.86992	0.500143
C1_AGAATAGGTGTGAAAT-1	-0.875584	2.99685	-1.66545	-0.345163	-5.75785	-2.38296	2.02113	-2.367	-1.49993
C1_AGAATAGGTTCAGCGC-1	0.478617	3.89424	0.0915337	0.130907	-3.01949	1.67101	2.59413	-1.78656	-2.44351
C1_AGAATAGTCATTCACT-1	-2.28634	-1.45154	-5.06308	-1.89976	-11.2566	-10.5171	-3.1282	-1.26424	-3.29155
C1_AGAATAGTCCCTTGTG-1	5.03745	8.17104	0.88604	2.44307	5.55883	8.60091	6.0635	-2.82216	0.49665
C1_AGAATAGTCGAGGTAG-1	-2.92172	3.1133	-4.30931	-2.18443	-10.4893	-7.63577	-2.80482	-3.66062	-2.3661
C1_AGAATAGTCGCGCCAA-1	-1.06554	-1.59961	-6.36444	-2.13767	-10.5077	-9.76414	-3.62419	-3.2054	-3.90424
C1_AGAATAGTCGGACAAG-1	2.1264	2.99292	1.98182	2.24017	-3.78589	3.00522	1.19647	-3.82666	0.345486
C1_AGAATAGTCTCCAACC-1	5.07862	5.89371	1.14886	3.27196	0.997492	6.88221	5.14996	-2.3776	0.145687
C1_AGACGTTAGCAGGTCA-1	3.28161	4.45672	2.21216	-1.46389	-2.40752	4.56259	1.1146	-3.34196	-0.773391
C1_AGACGTTAGCTAGTCT-1	3.88222	7.01185	5.01209	0.750887	4.28449	11.2094	5.57932	-1.67542	-0.303712
C1_AGACGTTAGTGCGTGA-1	7.82132	8.06298	1.83384	2.10213	3.1643	9.10675	8.3763	-3.35339	-0.237725
C1_AGACGTTAGTGGCACA-1	6.41668	0.0369473	-3.161	-3.02385	-7.92159	-9.3852	-0.985819	-3.75808	-3.01917
C1_AGACGTTCACAAGCCC-1	5.54645	6.20776	2.90331	3.81203	1.67756	9.35229	5.51826	-3.2151	0.715167
C1_AGACGTTCAGACGCTC-1	-1.63748	-0.929289	-4.33077	-1.19443	-10.3555	-7.10229	-3.20048	-4.4244	-0.656695
C1_AGACGTTCAGCCTGTG-1	1.81963	3.70055	0.540915	-0.33193	-3.12127	-0.805868	3.41986	0.106257	0.196255
C1_AGACGTTCAGCGTCCA-1	4.09822	2.06781	2.42772	-0.621306	-5.09289	0.793771	2.25728	-3.08624	-2.13712
C1_AGACGTTCAGTAGAGC-1	4.429	3.90244	2.39027	-0.29253	-4.00326	4.12419	2.20527	-3.72732	-1.40756
C1_AGACGTTCATCCTTGC-1	4.07743	5.56121	2.74769	-1.19532	0.475759	3.24874	1.88711	-3.50164	-0.79859
C1_AGACGTTCATGAGCGA-1	2.98881	2.59975	0.686576	0.786713	-4.64093	1.892	0.148825	-4.18995	-1.678
C1_AGACGTTCATTTGCTT-1	-0.581033	-2.99672	-4.12044	-2.15951	-10.7336	-7.82042	-0.261036	-4.01096	-4.21386
C1_AGACGTTGTAGCGTGA-1	4.03187	4.13673	0.0543956	2.8809	-0.508382	1.92419	3.14361	-2.64428	-0.490422
C1_AGACGTTGTCCGAACC-1	2.47289	6.47522	5.01496	0.947025	0.544388	6.79684	2.70607	-3.13714	-0.151172
C1_AGACGTTGTCTAAACC-1	2.3535	3.92361	2.27982	-0.652581	-6.95721	0.216696	1.56218	-3.62438	-1.85623
C1_AGACGTTGTCTCATCC-1	-0.263151	-1.89404	-4.68329	0.0359178	-9.83939	-6.34987	-2.8765	-4.90725	-4.17486
C1_AGACGTTGTGCACCAC-1	6.92575	8.81416	1.03016	3.0755	4.28625	9.74804	8.36969	-2.59294	1.46402
C1_AGACGTTTCAGTACGT-1	-1.10779	-2.37252	-6.92416	0.934695	-7.76156	-9.18746	-4.25581	-3.36513	-3.30296
C1_AGACGTTTCATCTGCC-1	2.78341	3.32009	-1.33439	-0.814313	-8.1311	-2.92493	-0.803641	-3.35579	-3.3632
C1_AGACGTTTCTACTTAC-1	5.76632	7.07998	2.66973	1.42	5.8119	10.9157	6.68854	-2.69326	-1.0099
C1_AGACGTTTCTCTAAGG-1	6.03461	5.91267	1.42748	0.522072	3.63152	7.09946	5.19378	-3.2425	1.02845
C1_AGAGCGAAGCCCTAAT-1	4.58155	2.90744	0.50299	1.76208	-1.23067	2.47202	1.59215	-3.14387	0.427531
C1_AGAGCGAAGCCTTGAT-1	7.76577	7.57114	3.81066	2.89148	4.16764	12.2079	7.52953	-3.36196	-0.955218
C1_AGAGCGAAGCGTTGCC-1	0.498348	0.74079	-2.74587	-2.22112	-8.57263	-4.84366	1.10067	-4.22713	-2.89997
C1_AGAGCGAAGGCCGAAT-1	4.99259	4.64065	-1.57507	1.95731	-3.76864	0.969688	3.31283	-0.890633	-0.394608
C1_AGAGCGAAGTGTCTCA-1	2.79342	3.02018	1.22271	3.66428	0.0787576	3.8329	1.43199	-3.08173	0.96799
C1_AGAGCGACAAATACAG-1	-1.46202	0.955855	-0.289894	0.034112	-4.63502	-1.22121	1.22177	-0.734244	-1.96423
C1_AGAGCGACAACACGCC-1	3.49368	4.71891	0.828415	3.80925	2.30143	9.44297	4.99928	-1.64921	4.32498
C1_AGAGCGACACAGCCCA-1	7.58371	6.46005	-0.145873	0.891345	-0.852272	3.81662	7.36236	-3.69601	-1.88262
C1_AGAGCGACACAGGTTT-1	3.91654	2.28828	-1.91222	2.43089	-3.43282	0.736806	-0.729467	-3.07599	-1.22747
C1_AGAGCGACACCACGTG-1	6.88975	6.69197	3.27737	3.63682	3.67463	9.31216	4.99918	-3.21057	0.677734
C1_AGAGCGACACGAAACG-1	1.30817	1.21657	-3.48009	-2.57062	-11.4972	-8.29447	-0.145268	-2.23191	-4.48827
C1_AGAGCGACACTATCTT-1	-2.83669	-1.33671	-2.02687	-2.51437	-9.38859	-7.63631	-1.88691	-4.3717	-3.77756
C1_AGAGCGACACTCAGGC-1	5.42501	4.77037	1.97483	3.87144	0.0923052	2.81203	4.5044	-3.27768	0.342686
C1_AGAGCGACATGCAACT-1	3.19371	2.96306	-0.809565	0.455049	-4.77189	-0.300354	4.58729	-0.13112	-0.692705
C1_AGAGCGACATTCTTAC-1	1.24033	2.14309	-3.30404	-2.29625	-5.99285	-4.28157	-2.20899	-3.5611	-1.37264
C1_AGAGCGAGTACCCAAT-1	0.823214	4.50776	0.580494	-0.152833	-2.35875	0.461631	0.828376	0.272283	-0.743875
C1_AGAGCGAGTAGGCTGA-1	2.97343	3.71892	1.31417	1.51101	-3.18781	1.47841	2.69553	-3.49508	0.237254
C1_AGAGCGAGTCCGACGT-1	0.419597	6.57137	-2.28939	0.51479	-5.23304	-3.3803	-0.291829	-2.56136	-0.48103
C1_AGAGCGAGTGTGGCTC-1	1.77461	3.43451	-1.98444	0.574927	-1.23814	0.949592	-0.542457	-3.25852	-2.50417
C1_AGAGCGAGTGTTCGAT-1	3.99356	4.40186	1.64397	0.158765	0.181831	1.37907	3.29971	0.000932819	-2.40577
C1_AGAGCGAGTGTTGAGG-1	1.82493	1.84811	-3.75524	-0.144195	-7.79194	-6.95544	-2.30227	-5.03196	-3.03776
C1_AGAGCGAGTTCCCGAG-1	5.23494	3.7783	1.19979	1.48818	-7.45281	-3.65823	1.464	-4.12397	-0.696305
C1_AGAGCGAGTTCTGAAC-1	1.67549	2.51699	1.63537	-2.37138	-5.8708	-2.5526	4.02297	-2.29116	-1.3748
C1_AGAGCGAGTTGAACTC-1	3.39232	1.90339	-0.699853	-0.552192	-1.38196	1.52819	1.52592	-3.36396	-1.84731
C1_AGAGCGAGTTTGTTTC-1	-1.52351	4.12246	-4.1158	-1.07211	-2.34401	-0.935873	1.18925	-1.56566	-1.18315
C1_AGAGCGATCAAGGCTT-1	1.89512	7.73766	1.22985	2.93312	4.29149	5.45064	4.98894	-1.37617	0.137682
C1_AGAGCGATCACTCCTG-1	5.34478	0.887031	-2.31293	-0.345573	-6.46641	-2.7482	-0.278021	-3.42227	-2.55682
C1_AGAGCGATCCTCCTAG-1	4.15099	4.25283	0.117185	1.91602	-2.10964	2.24837	1.57075	-3.70327	-2.10362
C1_AGAGCGATCTAGCACA-1	6.79264	7.11244	4.09415	1.33841	5.18882	11.2335	6.51212	-3.07237	0.193763
C1_AGAGCGATCTCCAGGG-1	0.0368859	-0.0349698	-5.1053	-2.57856	-12.3186	-9.27036	-1.32606	-4.33272	-4.83753
C1_AGAGCGATCTTCATGT-1	4.21335	5.31275	4.07542	0.916843	-0.127397	7.34399	1.98686	-3.04965	-0.645425
C1_AGAGCTTAGCGTAATA-1	2.02753	4.08527	-0.490946	0.403836	-4.77027	0.753139	-0.0589656	-0.513233	-0.988567
C1_AGAGCTTAGGAGCGTT-1	7.5093	6.47418	1.19722	2.19072	5.89779	7.98524	5.35467	-3.41053	1.50972
C1_AGAGCTTAGGATGCGT-1	4.20177	4.56793	-1.31861	1.47902	-1.49193	2.25234	2.42997	-3.53804	-0.727794
C1_AGAGCTTAGGCTAGGT-1	6.81222	6.65648	5.10278	2.09819	2.90417	5.82449	5.92448	-2.99649	-1.43015
C1_AGAGCTTAGTGTACTC-1	3.72785	3.88309	3.14838	2.52165	0.523182	5.877	2.88928	-3.33515	-1.036
C1_AGAGCTTAGTTACCCA-1	8.62362	5.54701	1.80363	3.4625	4.76968	8.33301	5.94066	-2.70756	-0.677164
C1_AGAGCTTCAAGGTTTC-1	3.39838	4.65305	0.525512	1.10585	-0.134353	4.8445	2.39082	-1.56842	-0.815583
C1_AGAGCTTCAATGGACG-1	2.42238	1.11439	-1.60112	-1.26787	-3.02669	0.737718	-0.508337	-2.78792	-0.886069
C1_AGAGCTTCAGCCTGTG-1	4.5279	-0.36222	-3.04733	-1.84937	-7.6686	-7.1241	-1.32758	-4.08633	-4.37657
C1_AGAGCTTCAGGTCGTC-1	4.21797	5.48939	2.22914	1.595	3.21542	7.44317	6.29846	-3.31423	-0.738647
C1_AGAGCTTCAGTATCTG-1	3.87432	4.01546	2.25135	0.25016	-0.961588	2.47954	2.22732	-1.31712	-2.89038
C1_AGAGCTTGTAAACACA-1	4.27758	4.08242	1.07934	2.49995	-1.36313	3.49771	2.52562	-2.60828	0.11699
C1_AGAGCTTGTAGCGTGA-1	-0.901225	0.527952	-1.64698	-2.9848	-7.50621	-8.22134	-2.57227	-4.28687	-3.50258
C1_AGAGCTTGTGCTCTTC-1	6.95	6.85038	2.8119	0.852876	2.22723	6.4882	5.3757	-3.37069	-2.14907
C1_AGAGCTTGTGGTACAG-1	4.68636	5.93827	2.16641	1.60757	3.46248	8.4936	5.10507	-3.45779	-0.601007
C1_AGAGCTTGTGGTCCGT-1	5.12553	5.88373	1.51714	1.37908	0.619167	4.57712	5.18593	-3.29034	-2.77915
C1_AGAGCTTGTTACGCGC-1	0.490793	8.35021	-1.32027	1.91658	1.6522	5.06268	3.10495	-1.22163	-1.42077
C1_AGAGCTTGTTCACGGC-1	4.29831	2.84805	-2.27576	2.69435	-2.29716	3.05428	3.30771	-2.70117	-0.309381
C1_AGAGCTTGTTCCCTTG-1	3.36975	4.47985	2.36863	0.301186	-1.70799	0.769875	3.49809	0.764042	0.442512
C1_AGAGCTTGTTGGTAAA-1	3.82699	7.28003	5.30654	2.17608	1.30086	10.2723	3.78845	-3.42004	-1.56773
C1_AGAGCTTTCCCAGGTG-1	0.810204	3.21234	-1.78953	0.175363	-7.9292	-3.72529	0.805845	-4.67902	-3.52431
C1_AGAGCTTTCTCGAGTA-1	3.32203	0.906017	2.44748	0.0940806	-4.90681	3.04582	0.446732	-3.83492	-3.14708
C1_AGAGCTTTCTGGCGTG-1	7.08244	5.50585	1.9497	2.47926	1.11869	6.44363	4.84257	-3.79569	0.00720729
C1_AGAGTGGAGGCCCTTG-1	0.254554	4.33007	0.000943076	-0.332652	-5.99429	-3.29148	2.37489	-2.20395	-2.25696
C1_AGAGTGGAGTACATGA-1	6.37174	5.0816	1.46703	4.18055	0.471161	6.50368	4.23937	-2.93594	0.754776
C1_AGAGTGGAGTTAACGA-1	0.723237	4.76812	1.29828	1.37933	-0.9714	5.25908	3.1636	0.823724	0.911132
C1_AGAGTGGAGTTACGGG-1	5.46078	6.30201	2.11774	1.31129	0.294433	8.6503	5.0696	-3.46391	-0.0909998
C1_AGAGTGGCAGCCTGTG-1	5.36927	5.47727	1.54817	2.98564	5.36347	10.822	3.82278	-2.86078	0.811066
C1_AGAGTGGGTACGACCC-1	-0.54864	3.41953	-2.81702	0.3514	-4.34952	-2.60883	-0.79103	-2.92809	-1.41481
C1_AGAGTGGGTAGCGTCC-1	4.93751	6.81195	2.8902	1.72765	2.05928	7.20812	4.9606	-2.42277	-0.372809
C1_AGAGTGGGTCATACTG-1	6.86324	3.34883	-2.63246	3.57229	-1.33096	2.54358	1.67358	-2.9225	0.581382
C1_AGAGTGGGTCGCATAT-1	4.50066	6.91512	2.89222	1.69581	-3.4633	6.6058	2.7879	-3.64942	-1.66969
C1_AGAGTGGGTCTCTCTG-1	-0.718809	-0.774508	2.12062	-2.73643	-7.10953	-1.74706	-2.55423	-4.36739	-1.65716
C1_AGAGTGGGTGGCAAAC-1	-1.08619	4.22409	-4.84028	-0.885848	-8.01186	-5.18861	1.46926	-5.26237	-3.65828
C1_AGAGTGGGTTACAGAA-1	3.02294	2.28618	3.39143	3.419	1.15145	7.4473	2.63142	-1.01632	0.639525
C1_AGAGTGGGTTTACTCT-1	-1.47439	3.65376	-2.51802	1.16361	1.77922	2.57952	2.898	-1.35649	-1.64961
C1_AGAGTGGTCCGCGGTA-1	1.79545	6.01897	2.07522	1.83128	1.72292	2.84744	5.60263	-0.636208	0.559658
C1_AGAGTGGTCCTTCAAT-1	-1.1646	1.53954	-4.95538	-3.41221	-11.7337	-7.91816	-3.31086	-4.24144	-3.42285
C1_AGAGTGGTCTAAGCCA-1	3.36952	2.7573	-1.72985	1.73525	-4.96208	-3.40953	4.34446	-0.930637	-0.041728
C1_AGATCTGAGCCACGTC-1	2.66269	3.79566	5.08669	-0.466039	-3.04078	3.42484	1.71035	-3.2759	-2.2721
C1_AGATCTGAGCTAGCCC-1	4.87853	4.2152	1.94865	0.658826	2.96936	8.77401	4.19917	-3.55448	-0.0200077
C1_AGATCTGAGCTTATCG-1	0.26512	1.93775	-0.814697	-0.473017	-7.39649	-5.38817	-3.5036	-1.94075	-0.954873
C1_AGATCTGAGTGGTCCC-1	4.25125	6.59175	1.7159	2.81376	-0.838206	6.98592	5.62111	-3.42679	-1.59723
C1_AGATCTGCAGACGCAA-1	-4.41122	-0.00468414	-4.90177	-2.04659	-10.2531	-10.1447	-4.43344	-3.54415	-3.37668
C1_AGATCTGCAGTCACTA-1	5.92768	5.26738	-0.579511	1.72248	0.306677	4.26062	7.35107	-3.58812	-1.0765
C1_AGATCTGCATCCCACT-1	5.07964	6.18244	1.01645	3.55315	3.55796	9.94028	3.79673	-2.55524	1.67209
C1_AGATCTGGTCACCCAG-1	2.09974	1.03171	-1.39899	-2.66041	-9.07878	-5.09579	-0.937415	-3.75782	-2.46092
C1_AGATCTGTCACTCTTA-1	5.31029	6.89879	0.805859	1.38081	4.6512	8.86426	8.15974	-2.67079	-0.92834
C1_AGATCTGTCCCACTTG-1	9.09013	7.34116	1.35887	1.75086	5.85125	8.6852	6.90245	-2.5404	-0.329614
C1_AGATCTGTCGGATGGA-1	5.25986	6.72048	4.18431	1.92343	3.38515	11.6839	6.82797	-2.94044	-0.311694
C1_AGATCTGTCGTCCGTT-1	0.925548	4.45895	-2.11958	1.43295	-4.03043	-2.88789	0.222873	-4.35077	-2.05037
C1_AGATCTGTCTCCCTGA-1	0.947772	5.53575	-1.85026	1.51157	-2.2691	1.65964	0.878697	-2.00812	-2.06944
C1_AGATCTGTCTCGTATT-1	3.76476	2.43853	-0.746843	5.45372	1.22853	4.9275	4.12111	-1.9296	2.02271
C1_AGATCTGTCTGCGACG-1	6.03067	7.10563	0.84842	2.61101	2.46497	3.94777	6.80061	-3.44669	-1.36213
C1_AGATCTGTCTTTAGTC-1	1.44413	4.02397	-0.614819	2.20405	2.80918	4.92672	4.83829	-0.592232	-0.601345
C1_AGATTGCAGATGGCGT-1	2.47326	3.16923	1.92412	3.01102	-2.70301	1.82406	1.64635	-3.65106	-0.688347
C1_AGATTGCAGCCACGTC-1	2.26168	4.62225	0.459239	0.1394	-0.753434	1.17726	2.10688	3.11696	-1.98162
C1_AGATTGCAGTTCCACA-1	2.11362	3.5529	3.17494	0.543442	-3.38575	2.85654	-0.0271964	-2.98244	-0.982553
C1_AGATTGCCACACAGAG-1	-0.291623	1.8828	-3.89616	1.04736	-8.82149	-5.06638	-1.72448	-4.85519	-2.99947
C1_AGATTGCCACGCATCG-1	3.57383	6.8206	-1.39575	4.32712	-2.55007	0.860938	2.53381	-3.24625	-1.91639
C1_AGATTGCCAGCTGTGC-1	1.05818	5.73827	-0.907429	0.865495	5.05305	6.49837	3.9189	-1.34238	0.740327
C1_AGATTGCCATGACGGA-1	3.0246	6.06743	-0.748745	1.87937	2.50797	7.826	5.1981	-2.50202	-2.05669
C1_AGATTGCGTAAGAGAG-1	8.31625	6.84876	1.03179	1.8966	7.88604	11.6606	8.45555	-2.34225	-0.8673
C1_AGATTGCGTAAGTGGC-1	5.81789	2.0815	-0.186045	0.0259361	-6.48239	-3.34189	-0.681046	-3.9842	-2.57373
C1_AGATTGCGTACTTGAC-1	0.673556	-0.627914	0.951228	-1.25625	-5.24717	-0.200419	-3.19778	-3.44024	-2.06478
C1_AGATTGCGTAGAGGAA-1	3.53446	2.81751	-0.945524	0.168114	-3.94803	1.69468	2.67761	-3.40193	-0.885977
C1_AGATTGCGTATGGTTC-1	-0.357266	-1.16452	-4.97017	-2.66036	-11.6213	-10.2128	-1.67801	-3.25993	-3.23663
C1_AGATTGCGTGAGTGAC-1	3.29879	7.14083	0.518536	-0.912135	-3.54596	0.766518	1.9526	-3.33466	-0.597919
C1_AGATTGCGTGCGAAAC-1	5.24756	6.77634	3.68514	0.935705	3.29566	10.2215	5.60175	-1.57085	-0.151067
C1_AGATTGCTCACCTTAT-1	4.06249	7.71119	3.37335	-0.872857	-2.07659	0.906643	3.46792	-0.596296	-0.319446
C1_AGATTGCTCACTATTC-1	6.20885	4.32592	3.07669	2.0732	2.64434	9.79726	6.22884	-2.15348	1.44728
C1_AGATTGCTCATATCGG-1	-1.18157	-0.628403	-4.34862	-2.51934	-8.23227	-3.66716	-2.26885	-4.07809	-0.763127
C1_AGATTGCTCCCAAGAT-1	-1.43727	-0.936408	-3.46209	0.443619	-8.98952	-4.47726	-1.07953	-3.17776	-2.65296
C1_AGATTGCTCGATAGAA-1	3.24276	-0.200022	-4.55119	-0.297425	-9.48436	-7.60975	-1.08725	-2.9313	-3.07682
C1_AGATTGCTCTAAGCCA-1	4.21027	5.22278	0.0984686	0.926051	0.0120999	4.05013	5.22746	-3.21693	-1.81631
C1_AGCAGCCAGAAGGCCT-1	4.48755	4.40339	-0.772634	-1.63582	-4.17678	1.21598	1.79331	-4.2661	-2.41143
C1_AGCAGCCAGAGGTTAT-1	0.947552	6.61322	-1.00096	1.92443	-5.82578	-3.69941	2.19297	-4.59829	-2.69745
C1_AGCAGCCAGATATACG-1	9.77026	8.50144	1.397	1.49748	3.3062	10.1975	7.15193	-2.85309	-0.514214
C1_AGCAGCCAGTTCCACA-1	7.45299	6.94383	0.293914	1.33572	4.9896	5.55528	5.63347	-2.66424	-1.57054
C1_AGCAGCCCAACCGCCA-1	1.17876	3.66266	-0.283359	-1.85277	-2.70354	-1.57075	1.74858	-2.44178	-1.38447
C1_AGCAGCCCAAGCGCTC-1	-0.561394	1.60182	-1.75996	-1.29423	-7.96875	-5.84641	-2.55401	-1.80402	-3.72937
C1_AGCAGCCCACAGACAG-1	1.08371	6.09798	0.966274	2.0672	-2.16696	2.05726	4.94583	-0.661056	-0.757781
C1_AGCAGCCCAGCCTTGG-1	3.74655	2.57307	-3.29366	-1.61811	-7.25217	-5.0833	2.63403	-2.26358	-3.53211
C1_AGCAGCCCATGTCCTC-1	-0.108829	3.45437	-2.04521	-1.53781	-4.54343	-3.38883	-0.604278	-1.91844	-1.72997
C1_AGCAGCCGTGACTCAT-1	7.51331	8.20706	3.55276	0.108682	-2.49289	2.12993	4.09495	-2.93383	-1.96668
C1_AGCAGCCGTGCTGTAT-1	5.99038	1.27962	-4.5884	-2.24059	-9.6433	-5.12768	-0.529787	-3.58748	-2.42659
C1_AGCAGCCGTGCTTCTC-1	3.32233	4.93458	1.62035	0.197139	-1.96575	1.18513	2.38832	-0.544536	4.19504
C1_AGCAGCCGTGTCTGAT-1	4.51578	5.74961	4.16005	2.67812	4.79264	8.79163	4.91361	-2.74489	0.197326
C1_AGCAGCCGTGTGACGA-1	1.83489	0.899609	-3.28748	-0.738402	-7.61383	-6.3981	-1.73721	-4.15801	-3.12373
C1_AGCAGCCGTTCAGTAC-1	6.50994	6.90549	1.42585	2.51666	3.16391	6.59315	8.25012	-3.11698	-1.19119
C1_AGCAGCCGTTCGTGAT-1	3.6649	2.15605	1.50047	1.23462	-3.28069	2.69932	1.40141	-3.92259	-2.6169
C1_AGCAGCCTCACGACTA-1	6.79332	4.97567	1.92973	3.07393	2.02614	8.07717	6.41692	-2.74786	1.28088
C1_AGCAGCCTCCCTAATT-1	2.94998	3.98965	3.96682	1.53831	-2.81627	2.36894	1.90405	-3.19287	-2.55506
C1_AGCAGCCTCTTGTACT-1	2.89015	5.53429	2.64584	-3.27938	-4.34868	-3.26666	1.16926	-3.33085	-1.85816
C1_AGCATACAGAGTAAGG-1	4.80075	4.3623	-0.0775633	0.638602	3.17721	3.12939	4.18225	-2.41777	0.953573
C1_AGCATACAGCAGCCTC-1	2.21701	4.94892	-0.465606	2.87677	2.88975	5.10814	3.9166	0.900623	0.0426055
C1_AGCATACAGGCTCATT-1	0.81941	2.79337	-0.78711	1.02948	-6.49597	-3.68737	-0.248847	-2.16736	-2.09457
C1_AGCATACAGTAGCGGT-1	0.668315	3.12984	-0.653536	-0.0414435	-5.07996	-1.50191	1.82321	-1.31231	0.290047
C1_AGCATACCACTGAAGG-1	-0.226864	0.948856	-4.09874	0.116907	-7.04648	-6.31394	-2.58207	-3.78055	-1.86555
C1_AGCATACCAGACTCGC-1	6.55662	5.03452	-3.03098	-0.180903	-7.58348	-2.34988	1.18517	-5.22733	-2.10535
C1_AGCATACCAGTACACT-1	1.98788	3.03456	2.52036	3.04174	1.50449	7.68651	2.96631	-2.94382	-0.197773
C1_AGCATACCATAGGATA-1	3.22772	5.75256	-0.583295	1.62607	4.15552	6.77418	3.10505	-0.356276	-0.61973
C1_AGCATACGTCAATACC-1	2.90931	7.192	-1.61905	-1.57747	-3.70889	-4.31882	1.87392	-0.59858	-2.56189
C1_AGCATACGTTGAGGTG-1	7.67097	6.7527	0.918098	3.12669	5.7125	6.80635	8.78587	-2.82018	-1.06296
C1_AGCATACTCAGCAACT-1	6.76294	6.63627	0.397021	0.552786	3.6893	6.17105	7.38493	-3.25866	-0.923527
C1_AGCATACTCCACTGGG-1	5.25843	5.70606	1.83232	1.09367	-0.509802	6.09617	4.68969	-2.58226	-0.705277
C1_AGCCTAAAGAACAATC-1	5.09381	5.95147	1.19325	0.812053	-5.84762	-2.98532	2.99093	-0.0913673	-1.93304
C1_AGCCTAAAGGAATCGC-1	8.71624	8.41494	2.0917	2.16044	4.09211	8.95241	8.94038	-2.97499	0.421498
C1_AGCCTAAAGTGAATTG-1	3.7171	1.80412	-4.1185	0.56459	-10.6542	-8.63494	-2.25807	-5.67589	-4.14856
C1_AGCCTAAAGTGGAGTC-1	5.62677	6.96002	1.42806	2.5065	2.73601	8.28139	7.34923	-3.03991	-0.0227086
C1_AGCCTAACAAGCGCTC-1	2.30906	0.491588	-5.40998	1.10111	-10.5963	-8.21421	-3.85272	-4.56612	-3.83356
C1_AGCCTAACAAGTTAAG-1	2.00481	7.39326	1.21824	1.77618	1.49451	5.25361	5.04141	-2.04034	-1.16644
C1_AGCCTAACACCCATTC-1	2.19925	6.31202	-0.417776	2.04374	1.28163	7.00903	6.38668	-1.23758	-0.535267
C1_AGCCTAACACTACAGT-1	5.63731	4.71805	1.09066	0.386601	-0.439371	3.82225	1.2645	-2.23511	1.34318
C1_AGCCTAACATAGAAAC-1	6.46876	7.5083	2.89434	1.97679	4.86513	10.6281	3.68818	-0.501518	0.381171
C1_AGCCTAACATCAGTCA-1	2.80509	2.998	-5.08074	1.21689	-6.96511	-5.39835	1.85833	-4.90939	-3.58599
C1_AGCCTAACATCGATTG-1	2.67099	3.92791	1.26907	1.98181	1.09186	2.76039	2.50575	-1.91273	1.60847
C1_AGCCTAACATGCCCGA-1	3.93718	3.63667	1.04456	-1.10915	-3.32934	2.59933	2.33803	-2.75667	-1.53942
C1_AGCCTAACATGCTGGC-1	8.99873	6.88295	1.74614	3.84172	3.96686	9.60172	7.37756	-2.72732	0.160102
C1_AGCCTAACATTACGAC-1	0.358886	0.0663764	-3.7054	-1.77925	-10.534	-9.7041	-4.90941	-3.99981	-3.05615
C1_AGCCTAAGTAAGTGTA-1	6.33874	5.6728	1.07835	5.06191	0.489446	6.947	4.45547	-2.51503	1.03397
C1_AGCCTAAGTACCCAAT-1	7.17839	5.60824	1.90911	1.55516	0.233154	5.58043	4.85528	-2.40424	0.015338
C1_AGCCTAAGTCTAGTGT-1	2.53759	4.99688	2.11902	2.3648	-0.109784	1.99113	1.73731	-3.23434	2.24017
C1_AGCCTAAGTCTCGTTC-1	-3.16598	-2.03362	-5.1329	-3.52353	-13.7029	-13.6313	-3.15695	-4.08795	-5.21005
C1_AGCCTAAGTGAGGGAG-1	3.69149	3.06891	1.3371	-1.38636	-5.58788	0.746119	1.24307	-3.24233	-2.25347
C1_AGCCTAAGTTCAGGCC-1	3.02959	6.34187	3.72966	2.13408	3.28249	9.07478	4.45115	-2.50565	0.796665
C1_AGCCTAAGTTTAGGAA-1	4.37173	6.62806	4.76911	-1.54234	0.0546222	8.41471	2.99043	-3.14143	-0.555201
C1_AGCCTAATCACTCTTA-1	3.11295	5.26423	0.959049	2.11847	2.52043	6.81242	3.23682	-1.73202	0.511033
C1_AGCCTAATCATAACCG-1	5.21065	4.75053	-1.18542	2.53104	1.83163	3.79893	4.39348	-2.67675	1.35071
C1_AGCCTAATCCACGTGG-1	1.01028	2.10712	1.10892	-1.64804	-5.99507	-2.10318	0.0521636	-0.728021	-2.88015
C1_AGCCTAATCGAGAACG-1	4.29813	5.18589	-0.68419	1.08752	0.530845	7.09915	2.03239	-1.47092	-1.74135
C1_AGCCTAATCGCGTAGC-1	-1.06675	-0.475756	-3.34319	2.40854	-8.99241	-2.88344	-2.7736	-3.33767	-1.8982
C1_AGCCTAATCTCGCATC-1	2.29908	0.621743	-2.58473	1.58389	-5.67562	-1.34599	1.01543	-4.18288	-1.22925
C1_AGCGGTCAGTCAAGGC-1	9.78075	6.52291	1.52394	3.74727	3.53121	9.20793	9.86333	-3.36886	-0.416881
C1_AGCGGTCAGTGTGAAT-1	2.1106	4.25501	0.824591	1.42996	-0.3853	4.26929	3.79325	-2.94216	-0.529497
C1_AGCGGTCCAAGACACG-1	5.76149	8.65244	0.44515	2.91768	4.01142	7.59224	6.34522	-3.38865	-0.887602
C1_AGCGGTCCAGTGACAG-1	0.830392	0.172934	-6.00106	0.505704	-8.65704	-10.0049	-1.31272	-4.17018	-3.43454
C1_AGCGGTCGTAAACCTC-1	-2.05285	2.64645	-3.37427	-1.32663	-7.11041	-6.72655	-3.41043	-1.62849	-0.59437
C1_AGCGGTCGTACCGGCT-1	1.30855	4.44569	1.8123	0.422873	-3.02976	0.181655	-0.474238	1.09578	-1.03159
C1_AGCGGTCGTCTCCACT-1	6.24128	8.45448	2.95402	2.73882	7.19407	10.1385	6.19073	-1.7756	1.47183
C1_AGCGGTCGTCTTGATG-1	2.41506	4.08272	-3.28953	-2.31676	-6.7252	-5.45536	-0.230426	-2.9718	-3.55316
C1_AGCGGTCGTTCGGCAC-1	4.27703	3.20485	5.72304	-0.291596	-1.64955	5.1225	1.66018	-3.2674	0.455286
C1_AGCGGTCTCAACGCTA-1	5.26289	6.60106	3.97384	1.0478	-1.22272	5.22368	3.51057	0.458175	-0.510248
C1_AGCGGTCTCACTCCTG-1	6.97976	6.30319	1.12128	4.7377	-2.40788	3.13505	1.82547	-3.04474	1.42292
C1_AGCGGTCTCCGCAGTG-1	4.03275	5.43605	0.400516	1.77335	-1.11169	7.39871	1.09876	1.32985	-0.738583
C1_AGCGGTCTCCGGGTGT-1	4.48395	6.15077	3.20257	1.69583	1.63038	6.28911	4.57411	-2.15932	0.343234
C1_AGCGGTCTCTTGCCGT-1	9.81381	9.25951	1.38729	3.06591	6.33582	9.60366	7.47442	-2.63858	0.29692
C1_AGCGTATAGGAGCGTT-1	4.39501	0.508674	1.49011	-0.306537	-4.01765	0.497802	-0.113993	-3.90499	-2.48443
C1_AGCGTATAGGAGTTGC-1	-1.15368	2.70386	-4.21887	2.10715	-9.59419	-6.52841	-1.75651	-4.50746	-2.27487
C1_AGCGTATCAAAGCAAT-1	3.39606	2.92875	1.68553	-0.782781	-5.45719	2.75168	0.303908	-4.15425	-2.106
C1_AGCGTATCAACGATCT-1	1.50945	1.9469	-4.04256	-2.74247	-10.5073	-9.16549	-2.34242	-4.75574	-2.07911
C1_AGCGTATCAGACGCAA-1	-1.32415	2.6598	-1.05572	-1.84211	-4.92827	-4.35751	0.377552	1.37726	-0.00974711
C1_AGCGTATCAGATAATG-1	-1.12751	1.46993	-3.43166	-1.79389	-7.52384	-6.11558	-0.437131	-2.39833	-3.74278
C1_AGCGTATCAGCTGCTG-1	3.43859	4.20693	-2.18767	-2.25299	-5.85411	-2.41023	0.818666	-4.03915	-3.84807
C1_AGCGTATCAGTCTTCC-1	1.87423	0.673678	0.820224	0.0216856	-5.55352	-2.54049	-0.0232622	-3.65713	-3.43915
C1_AGCGTATCAGTGAGTG-1	3.88613	3.82262	-0.229239	5.51593	4.44067	10.1083	4.02329	-2.27003	1.4299
C1_AGCGTATGTAAAGTCA-1	4.98388	5.20625	1.14375	2.42132	3.08163	6.23415	6.25953	-3.5538	-0.980271
C1_AGCGTATGTACCATCA-1	-1.89696	-3.4273	-5.82562	-1.16902	-11.2164	-12.8683	-5.35467	-1.88785	-4.42606
C1_AGCGTATGTACGAAAT-1	1.33985	4.22599	-0.473191	0.181477	-0.386593	1.71778	4.06846	-2.0774	-0.0796294
C1_AGCGTATGTAGAGCTG-1	5.01589	7.4414	1.69809	1.95787	3.0801	4.38488	6.98015	-3.13826	0.347333
C1_AGCGTATGTCCGTTAA-1	8.71662	7.31835	1.90832	3.2598	6.84339	11.7011	7.33961	-2.93098	0.464822
C1_AGCGTATGTGCTTCTC-1	-0.403171	3.40471	-1.86338	0.763769	-2.54606	0.323722	-0.430969	-3.06135	-2.71515
C1_AGCGTATGTGGTGTAG-1	3.31856	4.48461	1.67942	1.06813	-2.85788	2.37355	1.04522	-3.44892	-1.21795
C1_AGCGTATGTGTTCGAT-1	7.90929	9.28674	1.65692	2.10705	5.08581	8.57054	4.19256	-3.46845	-1.13879
C1_AGCGTATGTTCGCTAA-1	2.35388	5.02317	0.871876	1.54767	-7.28786	-4.06755	-1.67297	-0.480738	-2.41511
C1_AGCGTATGTTGATTGC-1	7.65347	8.18437	0.68048	2.68863	3.27414	6.755	7.59174	-3.42352	-0.864993
C1_AGCGTATGTTTGTGTG-1	3.59275	4.65394	-1.16978	-0.723161	-1.33887	1.99398	2.52697	-3.66117	-2.826
C1_AGCGTATTCAATACCG-1	2.3017	3.30692	4.53663	0.990145	1.17683	5.80009	1.91856	-3.2722	0.1055
C1_AGCGTATTCACCTTAT-1	4.02477	2.77269	-1.71607	4.27893	-3.68571	-0.218297	1.90363	-2.16985	-0.393444
C1_AGCGTATTCAGTACGT-1	8.40655	7.95265	2.6705	3.16167	5.34865	9.96422	7.34232	-2.91171	0.363619
C1_AGCGTATTCGATCCCT-1	3.08607	2.85233	-0.512456	-1.33771	-2.93842	1.76384	1.33486	-4.48607	-1.61844
C1_AGCGTATTCGGCATCG-1	0.285375	3.69297	-2.12073	1.48707	-2.40939	2.85047	2.93991	-2.89285	-1.268
C1_AGCGTATTCGTCACGG-1	6.29163	4.12655	-0.902271	-0.636949	-4.0967	-2.68408	2.29503	-5.2587	-0.206895
C1_AGCGTCGAGACAGACC-1	4.35311	4.79553	3.76792	-0.0248032	0.940606	3.56444	3.11288	-3.46487	-2.46334
C1_AGCGTCGAGACTTGAA-1	-0.890471	0.1172	-3.40397	-3.36757	-8.41145	-7.40591	-3.01805	-4.26177	-2.32607
C1_AGCGTCGAGAGTAATC-1	4.85555	5.90516	0.563917	2.00819	2.76329	6.75917	3.3075	-2.88817	1.1377
C1_AGCGTCGAGATATGCA-1	4.23836	2.71584	1.42422	-0.19003	-1.14256	3.17626	2.21933	-2.98452	-2.6437
C1_AGCGTCGAGATGTCGG-1	7.14673	5.27948	1.12912	2.55796	2.18057	6.12957	5.32864	-3.46479	0.136123
C1_AGCGTCGAGCAGCCTC-1	1.68374	4.95044	0.859523	1.98253	-3.05262	-1.08081	3.48529	1.39181	0.781128
C1_AGCGTCGAGGTGATAT-1	3.38638	4.31657	1.19534	-1.6976	-2.70956	4.46954	2.65638	-3.52894	-0.473497
C1_AGCGTCGAGTGGGATC-1	1.9741	3.67943	1.15331	0.874879	-0.84865	2.73622	2.84389	-0.465477	-0.600262
C1_AGCGTCGCAAGTAATG-1	3.15993	3.91643	3.03857	0.606511	-4.31004	1.657	1.29662	-3.61976	-1.13752
C1_AGCGTCGCAATCCGAT-1	0.660186	1.62897	-0.306238	0.97593	-1.48564	1.58995	-0.0171588	-2.80176	-1.96292
C1_AGCGTCGCACACCGCA-1	4.91691	7.17302	3.61494	1.4305	0.641357	8.13552	3.65541	-3.13172	-1.13613
C1_AGCGTCGCACCATCCT-1	8.13908	7.74297	2.65716	1.43816	4.60261	10.1552	7.50562	-3.53385	-0.398537
C1_AGCGTCGCACCCATGG-1	0.47595	-0.452939	-4.99889	-1.52729	-13.5136	-12.6163	-5.56742	-4.50525	-5.20436
C1_AGCGTCGCACTCGACG-1	4.269	4.52196	1.11498	4.58972	3.27312	10.8761	5.04735	-2.51434	1.49277
C1_AGCGTCGCAGCGTAAG-1	-2.01409	0.962755	2.33549	-1.4641	-7.84217	-2.1191	-2.45265	-3.90579	-2.22836
C1_AGCGTCGCATACTACG-1	1.63482	3.41981	2.65287	-0.604912	-4.85762	0.492631	1.16696	-3.59916	-1.20798
C1_AGCGTCGCATCACGAT-1	0.883126	3.89643	1.75306	-0.62132	-2.87517	-1.48098	3.64902	2.74505	-1.07295
C1_AGCGTCGCATCCTTGC-1	2.69555	4.02451	-0.129133	1.18982	-6.94508	-4.46929	0.357203	-1.80494	-2.47825
C1_AGCGTCGCATTCGACA-1	4.23911	3.80676	0.0133092	0.20936	-5.11137	-0.0226836	2.02676	-2.85453	-1.76593
C1_AGCGTCGGTAAATGAC-1	2.05486	6.12103	-0.25728	1.28822	1.9403	7.93528	2.30937	-0.315692	-0.918074
C1_AGCGTCGGTAAGAGAG-1	3.75228	4.63804	1.81406	0.221473	2.76228	5.52685	4.56718	-2.71021	-0.666075
C1_AGCGTCGGTAGATTAG-1	4.6223	1.52449	-3.06697	1.3906	-6.55733	-6.07035	-2.50996	-4.03458	-3.39696
C1_AGCGTCGGTCTGGTCG-1	2.86956	4.27862	0.911372	4.14177	0.918443	3.88731	4.68781	-2.11795	2.3214
C1_AGCGTCGTCGCCTGTT-1	0.569406	6.04368	-1.91967	0.858878	-0.0560402	4.33022	4.46864	-2.78005	-0.956363
C1_AGCGTCGTCGGATGGA-1	4.06001	5.89728	0.738289	1.18731	-0.436122	1.85229	4.98929	-3.58431	-0.151949
C1_AGCTCCTAGAATGTGT-1	1.47016	5.07657	0.715205	0.545072	-3.53291	-0.307677	4.41769	1.42294	-1.02163
C1_AGCTCCTAGACACGAC-1	-2.45603	-0.567992	-5.78677	-1.3348	-11.7571	-10.8765	-1.70478	-4.75459	-4.70661
C1_AGCTCCTAGACTAGAT-1	5.41512	8.93837	2.1781	2.2007	3.13216	10.1522	7.93344	-3.09863	-1.65138
C1_AGCTCCTAGACTCGGA-1	0.716924	3.66863	0.185795	3.1008	-3.60829	-2.81509	-1.43624	0.265153	-2.50197
C1_AGCTCCTAGAGAGCTC-1	1.75265	2.16402	-1.98643	-1.65219	-6.88121	-3.03662	1.90219	-3.89837	-4.79241
C1_AGCTCCTAGATGAGAG-1	3.27128	5.41008	1.87227	0.354929	4.07175	5.4608	3.35935	2.88393	-0.49385
C1_AGCTCCTAGCGTTCCG-1	5.92831	7.6676	5.0481	2.11219	-0.826982	6.47365	2.50867	-2.91652	-2.23484
C1_AGCTCCTAGGACACCA-1	5.91221	6.80722	-0.432008	2.10076	-2.95374	-1.46443	0.54722	0.330343	-1.0996
C1_AGCTCCTAGGACTGGT-1	-1.07722	-1.86548	-4.80448	-3.20718	-8.5961	-7.69819	-3.14573	-4.24291	-0.945833
C1_AGCTCCTAGGCCCGTT-1	-0.553975	-2.41796	-6.77048	-3.37991	-11.2871	-11.8492	-3.49216	-4.29286	-2.86132
C1_AGCTCCTAGTGTTGAA-1	2.17654	3.21468	2.90478	0.520709	-2.34626	3.51728	1.32364	-2.74562	-1.2639
C1_AGCTCCTCAAGCCTAT-1	0.203184	0.73652	-3.21015	-2.91095	-10.4156	-7.84478	-3.02768	-10.613	-3.827
C1_AGCTCCTCACAGACTT-1	2.38947	3.69888	3.38181	3.07919	-3.53653	2.64847	1.01162	-3.47296	-0.416047
C1_AGCTCCTCAGCATGAG-1	6.44385	5.84054	2.6159	2.09413	3.96366	6.43808	6.63266	-2.63899	-0.613041
C1_AGCTCCTCAGTCGATT-1	-0.153628	2.27618	0.622626	0.512023	-3.66395	1.08266	1.8563	-3.65712	-0.885618
C1_AGCTCCTGTACGAAAT-1	0.561571	4.78346	1.36193	-0.997636	-3.92285	-2.39507	-0.174029	-0.281958	-2.1987
C1_AGCTCCTGTAGCTCCG-1	3.08548	4.11827	2.54016	3.17538	2.65875	8.7548	3.19465	-2.31035	2.15151
C1_AGCTCCTGTATCAGTC-1	3.17691	7.68333	0.411076	-0.754538	-4.72991	-2.86534	1.45198	-0.716024	-2.61737
C1_AGCTCCTGTCAACTGT-1	2.2644	4.98181	-0.473003	1.48376	-5.05663	-4.55163	1.78163	-2.25682	-3.07921
C1_AGCTCCTGTCCAGTGC-1	3.68292	4.60475	-0.938797	1.42006	-2.02116	1.15118	2.65177	-3.09138	-0.116837
C1_AGCTCCTGTTATGTGC-1	2.18507	2.93379	2.7966	1.59236	-3.95031	1.40719	0.747086	-3.62059	-0.350381
C1_AGCTCCTTCAAGCCTA-1	4.11437	4.73944	2.80933	2.69275	5.62062	9.48048	3.79622	-2.28149	-0.700155
C1_AGCTCCTTCAATCACG-1	2.98935	4.66862	-0.783629	-2.28746	-6.133	-1.41431	-0.753434	-3.92378	-2.88674
C1_AGCTCCTTCCATGCTC-1	4.80223	4.64121	1.95094	0.975151	-1.6468	6.65799	3.58298	-0.226985	1.52206
C1_AGCTCCTTCGTTGACA-1	2.86674	3.71498	1.16617	0.756911	-3.49367	1.21516	2.85152	-3.82929	-1.05516
C1_AGCTCCTTCTGGCGTG-1	5.0993	6.9672	2.60706	4.74293	2.77204	7.23137	6.1959	-2.32306	0.214148
C1_AGCTCCTTCTGTTGAG-1	0.0298769	-0.435509	-0.190592	-2.91021	-7.97971	-3.88565	-3.46996	-4.41592	-2.56218
C1_AGCTCTCAGAGTAATC-1	3.54699	1.8356	0.0374819	1.71432	-7.74697	-0.551117	-0.269332	-3.14645	-0.86938
C1_AGCTCTCAGCAGCCTC-1	1.11015	1.9272	0.373944	-1.05778	-0.808326	0.997577	1.11307	-2.1657	0.653091
C1_AGCTCTCAGCCAGGAT-1	3.20337	4.41784	-0.560306	2.21887	-2.64784	-1.3017	3.63396	0.41471	-0.367469
C1_AGCTCTCAGCCCAATT-1	-4.85565	-0.661924	-5.27798	-2.49552	-9.79701	-9.58246	-2.73487	-3.74498	-4.01186
C1_AGCTCTCAGCCGATTT-1	3.46166	6.64484	1.64625	0.770147	0.263526	3.5122	1.59365	-1.02245	-0.819279
C1_AGCTCTCCAAACCTAC-1	0.76079	3.63137	-0.396061	0.0816606	0.225928	3.99633	2.22044	-2.20418	-0.600965
C1_AGCTCTCCAAGAGGCT-1	0.338086	-0.0941177	-3.97823	-3.0962	-9.0294	-6.48993	-3.12378	-4.68377	-3.1747
C1_AGCTCTCCAGACAAGC-1	7.69002	8.26287	1.22317	1.46879	3.27093	9.43553	7.80023	-3.28223	-0.896785
C1_AGCTCTCCAGCATACT-1	6.9418	4.74961	2.56832	0.944897	-5.26185	-1.95879	1.88797	-1.97727	-1.42074
C1_AGCTCTCCAGGCTCAC-1	2.03742	5.65695	-1.05089	0.110574	1.98715	4.65615	3.31393	-3.62682	-0.00902183
C1_AGCTCTCCATGAAGTA-1	5.20073	6.24781	1.27153	1.51499	1.52736	3.4378	4.31053	-2.14712	-1.37414
C1_AGCTCTCGTAAGGGAA-1	3.07631	6.32734	2.47106	2.32159	5.62831	8.32313	4.86505	-2.92161	0.333571
C1_AGCTCTCGTCAATACC-1	0.74674	1.85576	-2.80413	1.5307	-3.03395	-0.399497	0.921478	-1.01137	-2.18896
C1_AGCTCTCGTCTGATCA-1	-0.16053	0.444051	-4.76499	-1.76827	-7.50514	-6.90499	-2.09374	-4.11069	-4.62411
C1_AGCTCTCGTGAAAGAG-1	1.53914	0.190906	-6.26141	0.232616	-12.9525	-9.54998	-1.54713	-5.48356	-4.12816
C1_AGCTCTCGTTCAGCGC-1	1.16946	1.99952	-3.82793	0.1562	-5.90924	-2.51776	-0.541768	-3.93216	-3.46532
C1_AGCTCTCGTTTAGCTG-1	4.35288	6.88271	1.79061	3.27128	3.42114	9.81073	5.6582	-2.9697	0.789769
C1_AGCTCTCTCCGTTGTC-1	5.22116	3.15763	-1.78201	1.0268	-3.22617	-0.854353	1.32111	-2.90038	-0.909849
C1_AGCTCTCTCTGGCGAC-1	3.24117	-1.01821	-2.79636	-1.40942	-8.46635	-5.00852	-0.674906	-4.72744	-3.56679
C1_AGCTCTCTCTGGCGTG-1	1.92575	5.52124	2.00353	-0.768956	-4.03564	1.76115	3.44211	-3.45056	-1.90414
C1_AGCTCTCTCTTACCGC-1	2.79364	3.66445	0.340272	1.81589	-0.946717	1.30235	1.84627	-2.45442	1.31854
C1_AGCTCTCTCTTTACAC-1	1.67974	-1.61371	-5.04223	-1.99987	-7.6714	-9.10533	-1.76056	-2.95864	-1.88214
C1_AGCTTGAAGCCAGTTT-1	6.33941	4.50904	2.01347	2.09346	0.148546	4.47187	4.16738	-3.28571	-1.67012
C1_AGCTTGAAGCCCTAAT-1	3.16666	6.68863	2.38017	1.71433	3.69422	8.01611	5.55766	-2.61215	-0.42601
C1_AGCTTGAAGGCTCATT-1	4.13493	4.8437	0.635997	0.923878	1.04653	7.38777	3.80958	-3.11053	0.545097
C1_AGCTTGAAGGGTTTCT-1	1.58049	4.75576	-0.801855	0.546616	-5.52431	-5.3436	3.99759	-2.5032	-2.31058
C1_AGCTTGAAGTGTGGCA-1	1.85832	3.90831	2.60308	3.79994	-0.839693	3.57586	2.82088	-3.61189	-0.391676
C1_AGCTTGAAGTTAGCGG-1	8.00208	8.3879	1.81234	1.4132	3.76401	7.52748	6.27454	-3.01249	-1.18522
C1_AGCTTGACAAACCCAT-1	0.400591	4.9908	2.53945	-0.129046	-0.670919	6.00989	1.04638	2.70071	0.383829
C1_AGCTTGACAACACGCC-1	3.87618	3.20152	-1.70202	-0.140325	-3.83879	-2.1789	0.534532	-2.94689	-1.19677
C1_AGCTTGACAGAAGCAC-1	9.43732	7.35362	1.30686	2.92384	6.08392	10.5726	7.82071	-2.9357	-0.218384
C1_AGCTTGACATGTCTCC-1	-0.686761	-2.84022	-6.17962	-2.78145	-7.72789	-8.42903	-3.70735	-4.20518	-2.92948
C1_AGCTTGAGTAAGTTCC-1	2.54517	3.97783	0.242573	-1.22661	-1.04448	1.97645	3.02146	-2.7201	-2.44102
C1_AGCTTGAGTAGCCTAT-1	2.97525	3.52663	0.523532	1.63403	-2.97334	0.490844	2.26835	-3.63094	-2.04616
C1_AGCTTGAGTCCGACGT-1	-0.000854321	1.0797	-4.18318	-1.48414	-8.28971	-6.58748	-1.65296	-6.52027	-2.87265
C1_AGCTTGAGTGCACCAC-1	4.89612	4.62774	0.795328	4.24886	-3.16253	0.745658	1.71381	-3.42787	0.352436
C1_AGCTTGAGTGCGGTAA-1	4.09011	4.0844	2.58834	0.970256	-2.97302	3.73336	4.8922	-3.72759	-1.15755
C1_AGCTTGAGTTCCACTC-1	2.76768	2.79718	1.00717	-0.508375	-1.77869	2.30575	1.25248	-3.00265	-0.33575
C1_AGCTTGATCAACTCTT-1	4.3448	3.47158	1.24648	0.993329	0.867922	4.80024	1.53689	0.468661	0.543583
C1_AGCTTGATCAGCTCGG-1	2.90054	4.68618	-1.0003	1.78737	-0.928409	3.00915	2.50806	-3.31394	0.658344
C1_AGCTTGATCCGCGGTA-1	4.68558	9.19021	-0.163236	0.534191	3.36133	7.60165	7.30366	-2.66774	-0.911692
C1_AGCTTGATCGCCAGCA-1	5.27565	6.4954	-0.0319536	2.19116	3.14822	4.07642	6.66666	-2.24718	0.77485
C1_AGCTTGATCGCCCTTA-1	1.27701	4.45928	-0.987782	2.11237	-2.04973	1.93577	-0.0397793	-2.31509	-2.32859
C1_AGCTTGATCTCATTCA-1	2.56573	2.13991	-3.49447	3.49065	-0.825307	1.93751	1.42857	-2.02743	0.592297
C1_AGGCCACAGAGACTAT-1	-0.77527	2.47682	-3.04749	-1.32356	-9.32328	-7.47883	-3.80055	-4.00315	-4.31961
C1_AGGCCACAGCACAGGT-1	4.60819	2.80993	-3.32262	-1.2091	-7.19215	-5.49456	-0.870529	-0.333157	-2.60263
C1_AGGCCACAGCACCGCT-1	2.84364	3.26286	0.59066	0.251816	-3.83271	1.3057	2.78344	-3.35993	-1.2353
C1_AGGCCACAGCGTGTCC-1	3.77827	6.1799	2.59184	0.547429	4.09862	8.35221	3.15595	-3.05206	0.463326
C1_AGGCCACAGCTAACTC-1	1.91938	2.82709	-3.63746	-1.06468	-7.08965	-6.19859	2.22207	-4.83176	-3.20011
C1_AGGCCACAGCTAAGAT-1	3.26743	3.00919	-1.60273	2.58375	-4.47573	1.73976	1.18295	-3.28081	0.644803
C1_AGGCCACAGGCCCTTG-1	3.00972	3.77609	1.78202	1.24738	0.920595	5.97289	2.14859	-2.642	-0.486029
C1_AGGCCACAGGTGATTA-1	3.06117	6.81003	0.477771	0.596436	-0.932783	1.73158	3.177	-3.13017	-2.38311
C1_AGGCCACAGTGTACCT-1	-0.06237	3.07575	-4.1171	-2.05766	-9.37858	-9.2454	-1.91962	-3.71549	-2.14696
C1_AGGCCACCAAGAGTCG-1	1.5233	5.14958	1.32835	1.02949	-1.41839	6.3941	4.52612	0.0809273	-1.70165
C1_AGGCCACCACCGATAT-1	5.51413	6.55324	2.06874	2.95907	3.15585	8.34646	4.982	-3.04428	0.626627
C1_AGGCCACCAGAGTGTG-1	0.734262	2.92277	-4.67071	1.88354	-3.75863	-3.7123	-1.8965	-3.37735	-1.64936
C1_AGGCCACCAGCTATTG-1	4.78098	6.24452	0.444529	3.14359	-1.50393	1.90806	3.79504	-3.89579	-1.83405
C1_AGGCCACGTACGCTGC-1	4.09829	5.49645	-0.824646	2.52324	-1.22353	2.2604	2.13561	-2.78542	-0.648533
C1_AGGCCACGTCCCTACT-1	5.51238	8.21066	5.02346	2.6915	0.143352	6.09722	3.88455	-0.550172	-0.559245
C1_AGGCCACGTCGGCACT-1	5.04444	5.71672	1.84927	2.13328	1.94004	8.52811	3.81971	-2.96976	1.2705
C1_AGGCCACGTCTCTCTG-1	3.90382	3.74193	0.982079	0.911548	0.885805	1.14808	6.02646	0.358946	-1.44696
C1_AGGCCACGTTCAGACT-1	3.59267	2.83389	-0.24152	1.17927	-3.21709	1.02478	1.95534	-2.82137	-0.0615195
C1_AGGCCACGTTCATGGT-1	-0.0770047	3.18134	-1.23218	0.726847	-2.35115	1.51945	0.300938	-1.63518	-2.4864
C1_AGGCCACTCAGCAACT-1	-0.832562	-1.63131	-5.75739	-3.91235	-10.6663	-11.0022	-1.67513	-2.73347	-4.14133
C1_AGGCCACTCAGTTAGC-1	8.91466	7.77643	0.607616	2.46511	5.61874	9.92804	7.32548	-2.41641	0.0868918
C1_AGGCCACTCCGATATG-1	5.13177	3.49568	-1.23625	0.851467	-1.27633	3.93192	4.49362	-2.06651	-0.577258
C1_AGGCCACTCTTGCAAG-1	3.704	6.56633	1.49634	1.8101	0.705099	5.31815	3.92436	-3.44189	0.0197341
C1_AGGCCGTAGAGTAAGG-1	3.06958	4.45097	-0.148745	4.41836	1.38515	2.47364	1.50147	-3.25664	-0.261854
C1_AGGCCGTAGCGTAATA-1	2.80326	3.54332	0.296769	0.616448	-3.37298	0.938934	1.70776	-3.03407	0.701442
C1_AGGCCGTAGGGTTCCC-1	2.41442	4.16713	0.603757	5.61109	-1.59817	3.97531	1.90903	-2.25533	1.06693
C1_AGGCCGTCACCTATCC-1	7.25635	7.41969	3.11147	1.6674	1.82509	7.91986	5.09128	-3.96679	-1.43449
C1_AGGCCGTCACGTCAGC-1	7.34828	6.52925	1.93783	3.34631	3.35594	9.7962	6.00995	-2.92978	-0.298168
C1_AGGCCGTCAGAGCCAA-1	2.27369	4.02571	0.663603	1.10377	0.599585	4.45813	3.18877	-3.49392	-0.180335
C1_AGGCCGTCATGAACCT-1	6.21369	7.24969	-0.386023	1.08746	6.25451	8.30086	7.16331	-2.52183	0.780323
C1_AGGCCGTCATGTCTCC-1	3.00038	2.9409	-0.667757	0.39425	-2.26142	1.24277	2.73466	-3.22521	-0.513834
C1_AGGCCGTGTAACGTTC-1	6.68186	5.24879	1.52503	0.715842	-0.876908	2.90782	3.28408	-2.9913	-1.59591
C1_AGGCCGTGTCAAACTC-1	2.68732	0.721278	-4.10696	-2.90868	-13.1991	-12.1591	-4.79928	-4.05254	-4.86885
C1_AGGCCGTGTCATTAGC-1	-0.252298	0.984703	-3.78325	-1.45484	-10.2724	-7.79863	-2.1932	-2.29945	-3.73774
C1_AGGCCGTGTCTCTCTG-1	5.12621	6.41447	2.1159	0.689463	2.96998	6.87264	3.69313	-2.81459	0.444776
C1_AGGCCGTGTGTTGGGA-1	6.84233	7.78697	1.18544	4.55941	3.36566	7.88548	6.3713	-2.59969	-0.0563456
C1_AGGCCGTGTTAAGTAG-1	6.61792	6.17842	2.71098	1.67177	5.22922	9.02527	5.20906	-2.59205	0.277841
C1_AGGCCGTGTTCTCATT-1	3.0425	5.04985	0.968463	1.50041	2.21205	5.57171	4.55655	-2.53085	-1.56178
C1_AGGCCGTGTTGGTAAA-1	8.87401	3.75666	0.0594589	1.87581	2.93917	5.37052	4.04864	-1.7942	-1.22904
C1_AGGCCGTTCAGGATCT-1	1.3947	4.6781	-1.00513	0.643736	-6.47412	-4.57048	-0.555186	-1.31111	-2.30239
C1_AGGCCGTTCCAAAGTC-1	1.73491	1.71348	-4.77011	-0.4287	-4.08163	-5.75539	-0.28708	-3.56577	-1.95832
C1_AGGCCGTTCCGGGTGT-1	-1.08654	0.300085	-3.54596	-2.23251	-10.6644	-8.27121	-3.31196	-4.18193	-2.81209
C1_AGGCCGTTCTACTATC-1	2.50917	-1.85023	-4.56376	-2.11739	-6.10246	-3.37898	-0.954327	-2.69672	0.364836
C1_AGGCCGTTCTGTCCGT-1	3.01371	1.76737	2.72497	0.33623	-4.97069	2.01903	0.105104	-3.15996	-1.10259
C1_AGGGAGTAGAACTGTA-1	2.46021	5.93895	1.27903	3.37001	4.81183	7.2869	3.9721	-2.43379	1.50845
C1_AGGGAGTAGAGTAAGG-1	1.32681	4.70275	3.28303	0.851406	-3.91108	0.170653	1.40393	3.37237	-1.30392
C1_AGGGAGTAGCGTCTAT-1	1.38465	3.68783	3.98803	-1.01333	-4.31941	0.82426	-0.0479005	-3.40175	-1.23267
C1_AGGGAGTAGGAGCGAG-1	2.22378	3.96327	-0.0927989	3.37144	-0.652434	4.58174	3.02842	-2.66798	0.372414
C1_AGGGAGTCACGCGAAA-1	4.76919	5.04397	0.908412	0.573671	-2.20227	4.22591	3.02656	-3.46853	-1.76749
C1_AGGGAGTCACTTCGAA-1	7.13952	6.36797	0.758335	0.774275	2.90651	5.09498	6.01641	-3.35158	-0.152657
C1_AGGGAGTCAGCGTAAG-1	3.29402	5.82592	1.60785	1.49931	-1.74729	1.90526	3.3267	0.665535	0.397504
C1_AGGGAGTCATGGTCTA-1	4.4769	4.04024	2.95362	1.12139	-6.5322	-0.247638	1.87855	-4.45613	-1.05344
C1_AGGGAGTCATGTCCTC-1	8.66901	5.6832	1.54527	1.87809	5.23624	9.74778	8.32704	-2.86577	-0.791965
C1_AGGGAGTGTAATTGGA-1	7.92533	7.76484	1.55412	1.61705	2.31195	8.65985	6.56618	-3.01962	-1.28958
C1_AGGGAGTGTACATCCA-1	0.263955	1.24199	-2.76831	-3.79427	-9.0296	-5.69278	-2.78538	-4.44298	-1.75313
C1_AGGGAGTGTCGCTTTC-1	1.09418	3.9989	-2.74875	0.390168	-6.66086	-3.52586	0.24013	-4.4749	-2.89347
C1_AGGGAGTGTGACGCCT-1	2.7883	5.28905	4.25949	2.18834	1.71537	1.28426	1.34562	1.83652	1.51978
C1_AGGGAGTGTGCTAGCC-1	0.482136	2.44986	0.983781	0.911731	-3.59849	1.17525	1.94934	-0.294361	-1.51341
C1_AGGGAGTGTGTGGTTT-1	5.83387	5.53969	3.32203	2.7642	0.98651	7.86496	5.29194	-2.32408	0.229766
C1_AGGGAGTTCACGATGT-1	4.17111	6.65101	0.288327	1.54489	2.71854	7.36047	6.48715	-3.18641	-1.12868
C1_AGGGAGTTCATTGCCC-1	2.63524	6.44553	-2.03915	-0.182198	-5.41511	-2.32819	0.38307	-1.5006	-0.480718
C1_AGGGAGTTCCCACTTG-1	-0.443956	1.51269	-2.19336	-0.477085	-9.91695	-5.93829	-1.11749	-4.73579	-3.22284
C1_AGGGAGTTCTGGCGTG-1	4.16636	4.13148	1.78352	3.2851	1.60429	7.44248	4.16943	-2.69346	0.691648
C1_AGGGATGAGACTACAA-1	2.556	5.14594	1.70935	1.6744	1.89783	8.45281	3.79965	-3.05171	-1.00232
C1_AGGGATGAGCCAACAG-1	4.3529	6.70118	2.70051	2.77161	0.45088	5.26807	2.4912	-2.01779	0.202922
C1_AGGGATGAGGACATTA-1	2.18937	2.76577	0.786519	-1.87145	-5.36706	-0.226484	-1.9865	-2.69706	-1.24098
C1_AGGGATGAGGAGTTTA-1	2.93885	5.69596	-0.851202	1.90554	2.15346	2.57405	4.93776	-2.988	-0.457595
C1_AGGGATGAGGCATGTG-1	2.04655	4.70139	0.202675	1.61067	0.378282	2.95267	4.67865	-1.87817	-0.869329
C1_AGGGATGCATGAAGTA-1	3.44126	5.47076	-0.225299	0.841502	-3.88196	-0.66273	1.88109	-3.04614	-1.02954
C1_AGGGATGGTAAAGTCA-1	4.08365	6.36184	2.49106	2.47188	1.02762	10.4942	5.06685	-3.0428	1.34669
C1_AGGGATGGTCGACTGC-1	8.89502	7.3105	1.76202	2.13178	5.66377	11.5368	5.69689	-3.12561	0.238729
C1_AGGGATGGTCGCGGTT-1	5.30517	7.13872	2.1488	0.918632	2.95909	9.86193	7.56732	-3.36918	-1.23212
C1_AGGGATGGTCGGGTCT-1	0.948046	3.85478	-1.74724	1.86239	-1.87552	1.33666	1.61824	-3.70397	-0.87627
C1_AGGGATGGTTACTGAC-1	-0.696475	4.04585	-1.40728	0.466819	-3.32834	-0.685877	1.06151	-2.18973	-2.35775
C1_AGGGATGGTTTAGGAA-1	0.782544	3.72262	-0.647906	-0.372672	-6.64265	-4.95158	-1.70115	-1.91289	-0.799774
C1_AGGGTGAAGAGTCTGG-1	3.4048	1.90794	0.524358	2.28482	-4.09303	-2.32025	3.23429	-0.679387	-2.39513
C1_AGGGTGAAGATCACGG-1	3.25204	3.21156	-0.787895	1.36536	2.59834	6.44271	2.56741	-3.21881	1.29308
C1_AGGGTGAAGGACGAAA-1	1.20852	-0.34233	-4.88364	-2.49059	-8.64735	-7.99014	-3.67056	-2.41675	-2.09387
C1_AGGGTGACAACTTGAC-1	2.17152	4.23252	1.5616	-0.0341458	-3.47559	-1.1999	-0.0989636	-0.789126	0.122945
C1_AGGGTGACACAACTGT-1	2.11434	1.90184	-1.30088	-0.735252	-4.93563	-4.52811	0.623478	-0.956552	0.129631
C1_AGGGTGACACACTGCG-1	5.69534	6.82198	1.25413	2.87892	2.28893	7.01904	7.22581	-3.43944	0.765693
C1_AGGGTGACAGCTCGCA-1	2.11084	4.51401	0.950752	2.9504	2.68026	9.28362	6.57955	-2.1304	-1.04454
C1_AGGGTGACAGGTCTCG-1	-1.38094	1.10527	-2.40342	-0.332071	-9.15554	-7.35928	-3.05651	-4.01956	-3.53028
C1_AGGGTGACAGTGGGAT-1	3.5656	6.66755	4.70449	2.06717	-0.538124	7.17234	2.23585	-3.06153	-0.307027
C1_AGGGTGAGTAGCGCAA-1	0.0629973	6.11322	-0.791954	-0.44957	-0.0915553	4.36062	3.49146	-2.61298	0.0261364
C1_AGGGTGAGTATATGAG-1	2.37711	1.2398	-1.79859	1.55981	-5.09476	-1.66976	0.0214081	-3.27361	-2.88615
C1_AGGGTGAGTGGTGTAG-1	2.83438	2.6378	-2.34925	-0.84406	-2.30327	0.461984	0.93699	-3.29118	-1.87787
C1_AGGGTGAGTGTGACGA-1	1.3231	5.56048	1.23908	-1.43888	-5.98508	-3.10646	-0.607922	-0.305103	-2.72214
C1_AGGGTGAGTTCAGGCC-1	3.56884	6.09741	2.63915	0.814607	-1.60598	5.06185	2.9348	-3.21528	0.712838
C1_AGGGTGAGTTGGGACA-1	4.14922	4.8889	0.598256	4.07776	1.37856	4.17023	3.85038	-2.76874	2.11117
C1_AGGGTGATCAACGAAA-1	4.29669	4.57792	0.58098	0.551954	0.652251	4.42084	3.5694	-3.27336	-2.99332
C1_AGGGTGATCCAAAGTC-1	1.24806	2.36982	-1.77463	1.48522	-2.88552	2.09988	0.267996	-2.14912	1.41157
C1_AGGGTGATCTTTACGT-1	1.34679	-0.634414	-3.66998	-0.368143	-11.4145	-8.68679	-1.69682	-4.73275	-2.256
C1_AGGTCATAGCTAACTC-1	0.0481772	4.47225	-1.27775	1.33376	-3.95699	0.933505	1.28018	-2.98383	-0.66112
C1_AGGTCATAGTCAATAG-1	1.04112	6.17285	2.27988	0.82379	-3.61991	-1.65392	-0.155756	-1.63249	-2.1861
C1_AGGTCATAGTGCCATT-1	5.11407	3.65149	-0.148117	1.31507	-2.3552	2.01953	2.95234	-3.30757	0.550961
C1_AGGTCATCAATTCCTT-1	7.05912	5.677	1.14737	3.1485	3.22991	9.68127	5.98906	-1.56661	0.998382
C1_AGGTCATCACCAGGTC-1	6.19684	7.46527	2.7105	2.86419	6.94796	10.7442	7.66021	-3.27339	0.852843
C1_AGGTCATCACCCATTC-1	3.20823	5.66873	0.602736	0.132505	1.94445	6.17671	3.87151	0.990859	1.05218
C1_AGGTCATCAGGCGATA-1	-0.467424	2.8118	-1.72628	0.0942782	-0.834865	0.748437	1.90408	-2.31952	-2.19357
C1_AGGTCATCATTCTCAT-1	3.37424	5.58575	4.11368	1.364	3.09099	7.89319	2.48013	-2.48156	0.161198
C1_AGGTCATGTAGCTCCG-1	-0.290739	4.09094	-0.135673	3.65954	-5.22359	-2.29538	0.719176	-1.88064	-2.10953
C1_AGGTCATGTTGGACCC-1	1.26637	1.68472	-1.64753	-0.0792898	-1.74786	-0.350477	0.647725	-3.25997	-1.89132
C1_AGGTCATTCAAACGGG-1	9.22414	7.34161	3.34185	2.56548	5.25241	10.595	6.73493	-2.73158	-0.219451
C1_AGGTCATTCACCAGGC-1	1.94258	1.88611	-2.18516	-0.326355	-5.73366	-4.41973	-0.618482	-3.11531	-1.57636
C1_AGGTCATTCCAAACTG-1	5.35666	7.12229	3.00406	1.55855	3.36983	8.09326	6.07225	-2.6253	-1.02816
C1_AGGTCATTCCACGCAG-1	3.35618	4.1245	-4.98781	-2.12751	-12.0246	-9.18417	-1.83315	-5.60314	-4.01234
C1_AGGTCATTCCCTAATT-1	5.04635	5.42579	2.98337	1.18671	2.00815	4.40498	3.46877	-2.9733	-0.612936
C1_AGGTCATTCCCTCTTT-1	4.09185	4.95349	2.22431	0.566416	-2.53306	2.20223	3.12585	-3.75236	-1.75188
C1_AGGTCATTCGACCAGC-1	-0.0865286	3.57169	0.812194	1.53402	-4.33235	-4.11543	0.223085	-1.15135	-0.698151
C1_AGGTCATTCGGTCCGA-1	4.35055	6.19047	-0.557899	0.857991	2.73597	2.76734	4.73686	-3.43786	0.192843
C1_AGGTCATTCGTAGATC-1	4.06637	1.75878	-0.353337	2.14391	-3.48653	-1.98581	-0.0286073	-3.98443	-2.49306
C1_AGGTCATTCGTATCAG-1	7.77562	7.73468	1.66627	3.21228	4.40639	8.8175	6.78896	-3.35855	0.636398
C1_AGGTCATTCTGCGACG-1	4.57534	4.68137	1.52902	-0.162847	-4.00648	0.780392	2.14534	-4.09811	-2.14337
C1_AGGTCCGCAAACTGCT-1	4.44047	6.02462	0.369932	0.73636	3.58982	6.2001	2.71708	-0.296405	-0.727173
C1_AGGTCCGCAGACGTAG-1	0.830452	2.70904	3.66543	-1.03733	-5.96456	0.226222	1.11373	-3.91641	-1.87415
C1_AGGTCCGCAGCTGTTA-1	3.29962	4.43753	0.725363	-0.116068	-0.659454	1.35852	3.12247	-3.28038	-1.3606
C1_AGGTCCGCATCCCATC-1	3.99837	3.44516	-1.72749	1.7441	-1.50329	0.717113	2.08963	-2.54153	-1.98372
C1_AGGTCCGGTAGGGACT-1	4.28951	5.51049	1.65878	1.07302	-0.339921	6.59573	4.3691	0.904487	-0.698161
C1_AGGTCCGGTGCACCAC-1	1.54232	2.74046	-0.18528	-1.01183	-4.52513	0.0587276	0.771816	-4.34977	-3.83752
C1_AGGTCCGGTGCTTCTC-1	2.67023	2.72012	0.0216873	-1.40304	-6.38278	0.299403	0.50621	-2.97949	-1.2919
C1_AGGTCCGGTGTCGCTG-1	-0.918997	0.329213	-5.18373	-0.0843296	-6.16451	-7.52475	-1.14087	-1.6117	-3.30521
C1_AGGTCCGGTTGAACTC-1	4.98953	2.11093	-2.92984	-1.21128	-6.86792	-3.58644	-2.06106	-3.72745	-2.54787
C1_AGGTCCGTCAAACAAG-1	2.07995	4.19757	1.49856	2.8299	-3.30991	-0.0196062	0.732318	0.7897	0.254759
C1_AGGTCCGTCAAAGACA-1	0.829637	1.07697	-4.94041	-0.117502	-8.20487	-7.3325	-0.190194	-4.25238	-3.49024
C1_AGGTCCGTCCGCGGTA-1	8.55451	5.903	0.551563	4.75847	1.91458	5.43907	6.42273	-2.94684	-0.332161
C1_AGGTCCGTCGAATGCT-1	4.69325	6.13222	2.75208	0.410105	1.48529	5.4922	4.55264	-3.79846	-0.471101
C1_AGTAGTCAGACTAGAT-1	2.93391	2.02813	-3.93309	-2.20604	-8.32693	-4.15034	-0.296116	-3.77125	-3.35266
C1_AGTAGTCAGCTCCTTC-1	4.72578	4.36211	1.37217	2.04621	-1.43139	3.36563	2.65415	-3.84618	-1.68144
C1_AGTAGTCAGGACCACA-1	3.61409	2.99058	-0.672207	3.3422	1.65072	3.67707	4.25588	-2.56761	-0.374598
C1_AGTAGTCAGTGGTAAT-1	3.7458	6.62145	2.7394	2.23818	2.83783	9.65222	3.61846	-2.60899	1.01824
C1_AGTAGTCAGTGTGGCA-1	4.00885	3.64302	-0.108586	-0.789641	-4.84441	2.23223	3.89954	-3.38274	-0.171777
C1_AGTAGTCCAACTGCTA-1	1.64021	2.92599	3.13605	-0.481253	-3.50068	2.7363	0.947149	-3.73301	-1.19452
C1_AGTAGTCCAAGCCCAC-1	0.186532	3.18467	2.12665	1.3322	-3.51255	2.3889	1.05783	-2.40079	-1.45391
C1_AGTAGTCCACCTATCC-1	4.51116	3.04109	2.82076	2.68082	-0.704037	3.7406	1.5411	-3.47152	0.475348
C1_AGTAGTCCAGGTCTCG-1	1.21619	1.12898	-1.15229	0.293071	-7.80714	-5.50932	-2.57306	-4.44737	-1.48064
C1_AGTAGTCCATGCTAGT-1	4.77208	4.09999	1.01441	4.45808	2.50697	5.4152	4.353	-2.019	2.188
C1_AGTAGTCGTCCGAATT-1	8.82978	7.34001	2.49485	2.73201	5.72865	6.2569	6.34808	-2.83029	-0.716065
C1_AGTAGTCGTCGCGGTT-1	9.11781	7.87097	1.41739	3.45764	4.16676	9.53156	7.02487	-2.95301	1.40493
C1_AGTAGTCGTCTGCCAG-1	4.87904	3.20055	-0.550395	0.0198452	0.25513	2.5596	1.62689	-2.67503	-0.545773
C1_AGTAGTCGTCTGGTCG-1	1.61353	4.7931	-1.21633	-1.61104	-3.74183	-0.625304	2.5367	-2.66653	-1.88318
C1_AGTAGTCGTGGCAAAC-1	1.02216	5.71078	-1.16094	-0.00944426	-6.94896	-5.52815	-0.18156	-1.34747	-2.9289
C1_AGTAGTCTCACATACG-1	2.15337	2.4298	-2.62096	1.27161	-3.80837	-1.51683	1.58605	-3.03101	-2.27969
C1_AGTAGTCTCATTGCCC-1	6.06294	1.9872	-1.11425	1.40948	-2.30231	-0.366514	-1.30814	-3.28101	-0.703501
C1_AGTAGTCTCCAGAGGA-1	-2.22483	1.90417	-5.54583	-0.970926	-7.91575	-6.78594	-0.310799	-3.6862	-3.72003
C1_AGTAGTCTCGAATGCT-1	2.43357	0.983265	-2.24048	0.765045	-6.11565	1.0584	2.70211	-3.72285	-1.63795
C1_AGTAGTCTCTCTTATG-1	1.12802	0.585978	-2.85736	-0.151433	-7.16454	-2.71304	-2.56921	-3.54906	-2.05404
C1_AGTAGTCTCTTCATGT-1	-3.29635	1.41321	-4.34639	-1.04247	-10.3138	-8.53172	0.0876002	-4.36802	-3.49935
C1_AGTCTTTAGAAGGGTA-1	-3.50204	-2.69358	-5.33316	-2.91421	-10.9862	-8.54779	-3.64341	-4.70168	-4.33472
C1_AGTCTTTAGACGACGT-1	0.734704	3.34838	-3.92992	-0.477839	-10.4678	-6.21648	1.57416	-4.60051	-1.60192
C1_AGTCTTTAGCCCTAAT-1	3.40494	1.91108	-4.15228	-2.80838	-8.15388	-5.40873	1.48335	-4.83267	-4.49217
C1_AGTCTTTAGCGCCTTG-1	4.05374	4.89922	1.84225	0.717609	-3.80563	2.20105	3.24199	-3.43682	-2.58356
C1_AGTCTTTAGGGAGTAA-1	7.91684	3.6403	-1.71156	2.24732	-9.64894	-4.09884	1.54062	-2.97891	-1.32105
C1_AGTCTTTCAATACGCT-1	4.8691	5.39813	0.972319	2.40583	2.20466	5.41862	5.12564	-3.04332	-0.618713
C1_AGTCTTTCACCCATGG-1	4.44347	5.15811	1.32921	1.1572	-1.32322	1.90173	3.3355	0.556178	-1.58843
C1_AGTCTTTCATCTATGG-1	-0.538104	-0.167775	-4.94268	-3.94428	-12.6724	-11.8653	-1.55081	-4.08636	-4.17594
C1_AGTCTTTGTAAACGCG-1	3.07393	3.64956	-0.0393536	1.18509	-2.01947	1.57548	2.49568	-3.36784	-0.613486
C1_AGTCTTTGTAAGGGCT-1	6.77631	7.72419	1.26392	1.65265	5.44528	7.5405	4.36911	-2.29299	0.324156
C1_AGTCTTTGTAGGGACT-1	10.1192	8.90946	0.522185	4.19344	6.50877	12.9099	8.70505	-3.08479	-1.1209
C1_AGTCTTTGTCGAACAG-1	2.76755	4.27385	0.597823	4.32963	1.10879	6.16705	2.77076	-1.79548	1.56228
C1_AGTCTTTGTCTTGCGG-1	4.93198	4.15023	-0.572186	-1.90871	-5.3508	1.79823	0.850509	-3.72987	-2.14768
C1_AGTCTTTGTGGGTATG-1	4.21956	5.23842	3.37926	2.92381	1.38483	8.85827	3.71589	-3.08487	1.74325
C1_AGTCTTTGTTAAAGTG-1	-0.737952	1.93192	-2.56623	-0.772848	-6.29301	-7.04629	0.306135	-1.86246	-1.93742
C1_AGTCTTTTCATGCAAC-1	5.33036	5.53017	1.00061	2.14878	-0.8484	5.19631	2.64802	-3.68454	-0.268178
C1_AGTCTTTTCCACTCCA-1	3.21585	-1.51366	-2.88954	-0.290865	-7.59347	-5.43124	-2.2725	-4.19279	-1.90064
C1_AGTCTTTTCCCTCTTT-1	0.746729	3.62632	-3.59198	-2.19612	-6.51449	-3.41182	1.52399	-4.68658	-0.829465
C1_AGTCTTTTCCTAGAAC-1	2.97921	4.39752	2.98292	2.58509	2.03731	5.9978	4.95032	-2.69499	-1.10891
C1_AGTCTTTTCCTTGCCA-1	6.59102	7.69774	2.06904	2.95405	5.28913	9.98021	5.98506	-2.83216	0.139682
C1_AGTCTTTTCGAACGGA-1	8.19452	5.44263	0.0972754	3.07488	0.460622	3.52555	3.24042	-2.774	-0.764891
C1_AGTCTTTTCGCCGTGA-1	3.72705	4.63076	3.89856	-1.78223	-2.49599	3.33475	1.46383	-4.11528	-1.39221
C1_AGTCTTTTCTAGAGTC-1	6.61638	7.58675	1.24569	2.11695	2.01245	5.2903	5.62932	-2.81066	-0.405825
C1_AGTGAGGAGATGTCGG-1	2.39306	4.55595	4.20872	1.22599	-0.507875	8.88758	3.54201	-2.38516	-0.677983
C1_AGTGAGGCAATGGACG-1	2.5858	2.94143	3.4113	2.8772	-4.12905	2.31898	1.97816	-4.00265	-1.64101
C1_AGTGAGGCACGGTAAG-1	2.74144	3.05741	2.22488	0.174781	-3.60194	2.11857	-2.04422	-3.16497	-0.984379
C1_AGTGAGGCACTTAAGC-1	2.49952	5.6014	0.315667	3.65952	2.15592	6.71058	4.34481	-3.07029	-0.379884
C1_AGTGAGGCATCTATGG-1	-0.682589	1.26857	-2.19581	-1.15577	-7.0015	-6.07081	-1.9792	-3.66068	-2.35033
C1_AGTGAGGCATGACGGA-1	4.76755	4.92983	0.0451685	0.464157	-4.75272	1.31622	1.56262	-3.73185	-1.85595
C1_AGTGAGGGTACCGGCT-1	2.74349	3.10047	-0.47287	0.430114	-2.19332	1.42146	1.16191	-2.98027	-1.70394
C1_AGTGAGGGTCCGAATT-1	2.84243	1.854	-3.48811	-2.87306	-7.36925	-6.69998	-0.383145	-4.41323	-3.31641
C1_AGTGAGGTCAGTTGAC-1	5.34769	4.09315	-1.76342	-0.956985	-7.11749	-4.10234	2.51121	-2.85762	-1.5516
C1_AGTGAGGTCCGCGGTA-1	-1.60145	2.04	-5.19787	-3.38307	-7.22064	-5.42946	-1.69917	-3.6201	-4.03197
C1_AGTGAGGTCCGTAGGC-1	3.13678	2.92498	-1.25823	1.15753	2.62142	2.15901	4.57133	-2.44271	0.000813894
C1_AGTGAGGTCTTAGCCC-1	3.65234	3.8646	0.489856	2.29459	2.05855	6.78342	2.38143	4.85572	-0.962185
C1_AGTGGGAAGCAGACTG-1	-0.786037	-1.27795	-2.84191	-1.76202	-10.5374	-6.77783	-3.1515	-4.40287	-2.08058
C1_AGTGGGAAGCAGATCG-1	0.379166	1.89346	-4.19129	0.109843	-3.66731	-1.27978	-0.551768	-3.18395	-2.8473
C1_AGTGGGAAGCCATCGC-1	3.365	1.78408	-2.01686	-1.05671	-6.02953	-0.988147	-3.97096	-3.57502	-1.08004
C1_AGTGGGAAGCGTTCCG-1	1.68859	6.22628	2.37528	-0.28357	-1.62796	3.46595	3.02395	0.921727	0.143854
C1_AGTGGGAAGTCGATAA-1	1.92899	6.82391	1.13761	1.93573	-0.484244	0.00996738	3.32247	-0.862428	-0.80125
C1_AGTGGGAAGTGACTCT-1	2.78777	4.00467	-0.835069	0.901877	-1.50491	1.4003	1.66377	0.0800849	-2.16861
C1_AGTGGGACAAGGTTCT-1	4.47959	4.61487	1.83961	1.96711	-1.48468	6.88145	2.06932	-2.64243	1.55322
C1_AGTGGGACACTCTGTC-1	4.3219	7.45496	0.795085	2.18426	1.70271	4.98314	4.70724	-0.310053	-1.25774
C1_AGTGGGACACTGTTAG-1	4.97301	7.68167	1.07451	2.46705	3.59505	7.71374	4.96088	-2.2859	1.83024
C1_AGTGGGACATACTACG-1	3.11783	5.82192	0.167472	1.2788	-3.67874	-0.262295	0.940483	0.0240276	-2.61255
C1_AGTGGGACATGATCCA-1	2.39949	3.81034	-0.245911	-0.583196	-1.10532	1.86865	0.59813	-2.92849	-1.47651
C1_AGTGGGAGTAGGGTAC-1	1.51434	6.82564	1.57983	-1.11366	-5.46486	-2.47903	1.36376	-0.936651	-2.21987
C1_AGTGGGAGTATTAGCC-1	4.40324	4.45032	1.08108	-0.173831	-4.45379	-3.17899	1.61438	-0.804949	-1.00144
C1_AGTGGGAGTCCCTACT-1	1.79495	0.313134	-4.18032	-1.8511	-9.96684	-9.4744	-0.768456	-4.61747	-4.04164
C1_AGTGGGAGTCTAGTCA-1	6.57379	5.21674	0.265028	3.75863	-1.66567	1.98073	5.71431	-3.88777	-1.96388
C1_AGTGGGAGTTATCCGA-1	-0.383958	0.784747	-4.81381	-0.738857	-7.53611	-6.36202	-0.878247	-4.15046	-3.28678
C1_AGTGGGATCAGCTCGG-1	4.11188	5.46186	2.12748	0.68658	-2.75388	3.29116	2.95071	-3.59972	-2.59128
C1_AGTGGGATCATGTCCC-1	1.50238	4.71979	0.543963	1.52799	-3.5474	3.13294	2.17558	-0.602464	0.436939
C1_AGTGGGATCCTGCCAT-1	6.6039	6.72547	0.434038	3.9244	6.82659	9.82764	7.18459	-2.86333	0.111164
C1_AGTGGGATCGGTGTTA-1	3.50686	5.75769	2.6224	0.361852	-3.90569	5.80209	2.06224	-3.99682	-2.78546
C1_AGTGGGATCGTCACGG-1	1.09034	2.01385	-1.28294	2.02721	-5.31482	-4.96	0.413266	-2.15206	-2.3889
C1_AGTGGGATCGTGGACC-1	4.0922	1.57429	-2.63082	1.01158	-3.06082	-1.53336	2.74633	-3.41255	-1.30246
C1_AGTGGGATCTGCGTAA-1	4.22742	5.18483	1.94518	0.298081	-0.159146	4.62054	5.4513	-2.79504	-1.09083
C1_AGTGGGATCTGCTTGC-1	2.34379	1.33839	-3.34437	-0.290651	-5.8203	-2.92689	-0.694932	-3.67793	-0.811208
C1_AGTGTCAAGAAACCAT-1	5.2775	3.60855	2.12649	1.28949	1.82018	3.26494	4.37025	-2.6324	0.729649
C1_AGTGTCAAGCTAAACA-1	3.17486	3.4559	2.76936	0.658738	-5.40156	1.53458	1.65853	-3.45892	-2.0094
C1_AGTGTCAAGGATGCGT-1	3.31837	1.75403	-1.65131	-1.61503	-4.13356	-0.252664	2.54871	-3.89373	-0.386339
C1_AGTGTCAAGTAGCGGT-1	5.8495	4.80598	3.10473	1.10306	-1.26898	5.41995	5.33318	-2.90852	-2.28769
C1_AGTGTCAAGTCAAGGC-1	-2.61347	0.454617	-4.25378	2.07001	-5.92487	-3.03863	-2.98544	-3.33379	-2.49785
C1_AGTGTCACAAATACAG-1	1.63887	4.9141	4.63085	1.26641	-0.908669	7.6462	2.33568	-3.2101	-1.94341
C1_AGTGTCACACGGTAAG-1	-0.393924	2.35268	-5.26434	-3.66807	-11.3793	-7.63571	-2.81573	-3.45663	-3.89054
C1_AGTGTCACACGTTGGC-1	5.01606	3.68559	-0.365058	2.16541	-0.708582	1.05629	-0.319295	-3.94231	1.95784
C1_AGTGTCACAGCTCCGA-1	5.75867	8.16651	2.96646	2.48488	2.25545	7.27437	7.33762	-2.38851	-1.07975
C1_AGTGTCACATCTGGTA-1	4.69223	3.93317	5.13191	0.676266	2.57248	9.12057	4.30955	-3.50885	-0.809276
C1_AGTGTCAGTAAAGTCA-1	2.64858	1.83898	1.51123	0.469482	-2.53362	1.51265	1.43528	-2.2937	-1.19645
C1_AGTGTCAGTCATATCG-1	-0.760087	-0.395942	-2.47365	-1.27779	-9.22235	-8.36548	-0.45312	-2.94704	-3.03241
C1_AGTGTCAGTCCGACGT-1	3.29072	7.60146	1.32371	0.620198	1.43864	3.70863	4.70647	-3.41338	-0.529307
C1_AGTGTCAGTCCTCTTG-1	4.84884	6.80197	1.88269	2.51822	6.04571	9.64392	6.98217	-2.42493	1.09004
C1_AGTGTCAGTTACGACT-1	2.7382	4.22147	1.17691	1.59312	1.33211	3.85521	1.83513	-2.86631	0.119382
C1_AGTGTCAGTTGAGGTG-1	3.37627	6.28978	-1.60319	3.34931	3.88176	7.36292	6.65884	-2.54325	2.43647
C1_AGTGTCATCAAGATCC-1	-0.242469	4.99113	1.03009	-0.736122	-2.42188	-0.299593	3.08066	2.25835	-0.316129
C1_AGTGTCATCCCTCTTT-1	-2.53468	-0.86951	-5.77128	-2.38519	-11.7216	-7.00035	-3.76844	-3.44222	-3.7328
C1_AGTGTCATCCGCGTTT-1	2.88795	5.77713	1.66964	-0.547643	3.53246	7.21808	5.04526	-3.03278	0.104683
C1_AGTGTCATCCTTGCCA-1	4.40402	8.40573	0.808067	2.84918	1.77242	6.1191	5.74984	-2.69273	-0.619819
C1_AGTGTCATCGGAAACG-1	-0.44643	2.30625	5.1821	1.16243	-5.09053	2.30543	1.06765	-2.70412	-0.741955
C1_AGTGTCATCGGAGGTA-1	2.98807	3.26522	2.04347	-2.01068	-5.82038	-0.274702	-0.547616	-3.37303	-1.7323
C1_AGTGTCATCGTTGCCT-1	4.74706	5.26749	1.05307	5.13558	4.22035	6.92908	5.88826	-2.90597	1.20558
C1_AGTGTCATCTGCTGCT-1	0.935162	2.62058	-1.16852	-0.408597	-6.0197	-4.92415	-0.927551	-2.03669	-3.89295
C1_AGTTGGTAGAGTAAGG-1	4.4468	4.49528	-2.05828	0.036047	-3.75755	-5.96303	0.859994	-4.5779	-2.11488
C1_AGTTGGTAGCCAACAG-1	-1.71757	1.27698	-5.64946	-0.782472	-10.5463	-9.51253	-1.07455	-3.91645	-4.16375
C1_AGTTGGTAGCTAGTTC-1	4.44099	4.57789	3.05073	2.5877	0.395436	6.62276	2.04004	-2.88394	1.22258
C1_AGTTGGTAGCTGCCCA-1	4.55582	3.09232	0.710738	0.72853	-0.218759	2.88413	0.940895	-3.53302	-0.459747
C1_AGTTGGTAGTGAAGAG-1	2.24394	1.77401	-2.06864	-2.20477	-5.91824	0.576445	-1.59837	-3.04466	-3.16721
C1_AGTTGGTAGTTTAGGA-1	0.60817	2.40188	-0.132889	-2.03475	-5.64774	-4.02442	-1.22897	-1.38385	0.221279
C1_AGTTGGTCAAAGGCGT-1	3.23582	6.02884	0.208147	0.391911	-1.1762	1.61455	2.23749	-3.16592	-0.695795
C1_AGTTGGTCAACGATGG-1	6.04725	4.29238	1.87071	1.65587	5.20926	8.43284	5.97168	-2.70182	-0.455093
C1_AGTTGGTCACAGCGTC-1	7.94897	7.76913	1.80399	2.66051	4.30702	9.99485	6.12071	-3.18031	-1.06069
C1_AGTTGGTCAGCGTCCA-1	2.72895	5.21534	-0.433835	-0.230251	-2.41611	1.60613	3.55015	-3.1731	-0.197561
C1_AGTTGGTCAGCTATTG-1	0.265761	2.91428	-0.950741	0.597205	-3.92868	-4.22235	3.23832	-0.957518	-3.25398
C1_AGTTGGTCAGGGCATA-1	3.39427	6.1297	2.1247	4.41077	-0.303493	3.05984	2.38048	-1.57499	0.244461
C1_AGTTGGTCATTCACTT-1	1.32657	6.44819	2.00935	2.46103	-1.34681	4.29294	3.23635	3.24478	-0.957905
C1_AGTTGGTGTAGCTAAA-1	8.66089	6.68441	1.03724	3.12532	2.93517	8.98472	5.5228	-3.87105	-0.562511
C1_AGTTGGTGTCCGAACC-1	3.60286	0.159511	-3.89632	-2.69481	-10.6144	-9.12766	-1.17109	-4.55776	-3.7256
C1_AGTTGGTGTGCGAAAC-1	4.24525	4.91373	1.7538	2.2276	0.911398	6.9857	3.88022	-2.88114	0.571914
C1_AGTTGGTGTTCAGGCC-1	-2.18741	0.542834	-4.13846	-1.703	-9.77611	-8.16906	-3.11067	-4.33953	-3.62955
C1_AGTTGGTGTTCGAATC-1	-1.08382	-0.967795	-3.54606	-1.47712	-10.638	-7.00508	-3.22476	-4.58725	-4.92279
C1_AGTTGGTGTTGTGGCC-1	6.14327	1.98623	-4.20009	-1.12586	-7.66609	-3.06815	-0.804327	-4.12521	-3.79951
C1_AGTTGGTGTTTAGCTG-1	3.86886	5.65678	0.496089	4.91687	1.64021	4.99722	2.62655	-3.40195	0.39568
C1_AGTTGGTTCCGATATG-1	3.68872	3.72651	0.529057	1.40287	-0.884146	3.39518	3.21883	-2.78499	-1.61836
C1_AGTTGGTTCTAACTTC-1	1.96122	3.46481	1.58834	2.80323	0.972071	4.69809	4.26028	-2.4978	0.60711
C1_ATAACGCAGACAGACC-1	3.4387	4.46525	0.212124	2.74593	-3.46279	1.58205	3.0917	-3.45726	-1.97153
C1_ATAACGCAGATAGTCA-1	1.72591	3.14585	1.79911	2.6062	-6.64735	-4.51173	2.08206	-1.41495	-3.86694
C1_ATAACGCAGATCCTGT-1	3.51781	6.42413	5.08428	0.049444	0.764388	7.76804	4.83139	-3.45383	0.225967
C1_ATAACGCAGCATGGCA-1	5.27093	3.30071	1.13617	3.16274	-0.306113	3.4141	3.33025	-2.70285	0.826714
C1_ATAACGCAGCGTGAGT-1	5.77116	4.2833	-2.69684	-0.247885	-4.66995	-1.31493	-0.494051	-4.31616	-2.09964
C1_ATAACGCAGTACGACG-1	1.04643	2.65221	-2.89481	-2.14801	-8.83028	-6.8014	-2.78415	-3.4985	-3.03697
C1_ATAACGCCAGATAATG-1	5.78236	4.25176	1.12762	2.70736	-0.727818	5.60865	4.33664	-3.18074	0.737007
C1_ATAACGCCAGATCTGT-1	-3.31763	-0.875179	-5.65143	-1.82668	-12.9671	-11.4424	-3.8687	-4.72159	-3.41151
C1_ATAACGCCAGTCAGCC-1	4.83004	6.11489	0.532313	4.36521	3.84917	6.3636	5.70754	-2.39035	0.879121
C1_ATAACGCCATATACGC-1	5.01597	0.971177	-2.20548	1.0477	-4.82958	-2.24731	0.783378	-3.53211	-3.05699
C1_ATAACGCCATCCGTGG-1	5.26312	5.14664	0.0221165	1.77602	-0.89243	2.39572	3.57097	-2.94908	-0.0322005
C1_ATAACGCCATCCTAGA-1	6.04021	6.32027	2.47186	2.71037	6.92928	10.292	3.79614	-1.39867	0.314699
C1_ATAACGCCATCGATGT-1	-3.64717	-0.955273	-7.5333	-3.73252	-13.3848	-10.5864	-5.29484	-3.97883	-2.85639
C1_ATAACGCGTAGAAAGG-1	4.94702	6.75986	1.19931	1.73123	0.894525	8.22765	6.19933	-2.7889	-0.150991
C1_ATAACGCGTCGAGATG-1	-0.958072	1.50025	-2.09549	-1.71068	-8.03204	-8.8317	-0.208645	-5.69123	-2.34539
C1_ATAACGCGTCTCAACA-1	4.18821	7.49449	0.0286389	2.71215	1.96982	4.58357	6.60549	-3.29686	-1.49519
C1_ATAACGCGTCTGCGGT-1	2.41145	5.05947	3.85832	-0.681139	-3.94926	6.33495	1.98495	-3.25484	-0.974114
C1_ATAACGCGTGCCTGTG-1	-1.66452	-1.38031	-2.05474	-1.90094	-9.40436	-5.59162	-1.82926	-2.62212	-3.15696
C1_ATAACGCGTGCTGTAT-1	-0.268377	4.84083	0.648949	-1.66708	-5.52819	-3.41644	0.687697	-1.77216	-2.23566
C1_ATAACGCGTGGCCCTA-1	4.3003	4.63343	0.699506	1.63622	1.7531	4.09138	3.25856	-3.56974	-0.849502
C1_ATAACGCGTTCCACAA-1	3.45905	5.98492	3.19216	1.65509	3.47459	7.33081	2.90382	-2.77513	-0.439502
C1_ATAACGCGTTCCGGCA-1	2.68762	5.79789	-0.575629	0.674914	1.7141	4.93427	2.29255	-2.39577	-1.05787
C1_ATAACGCTCAGCCTAA-1	2.19393	2.62823	1.03328	1.65258	-3.84114	-1.22376	4.62388	-0.952955	-1.55634
C1_ATAACGCTCATTTGGG-1	0.8429	2.43902	-2.25933	-1.2628	-8.37395	-4.93851	4.13193	-4.2602	-2.59049
C1_ATAACGCTCGAATGCT-1	4.77341	2.84035	0.528462	3.27345	-2.72642	1.57832	1.61197	-3.22672	-0.0748511
C1_ATAACGCTCTCGATGA-1	2.8483	2.43321	1.61822	1.07216	-4.34292	1.9448	1.91142	-2.80547	-0.919843
C1_ATAACGCTCTGGCGAC-1	4.05346	5.80432	-1.09712	-0.831145	-5.34766	-3.53074	-0.6655	-1.7697	-0.693761
C1_ATAACGCTCTGTCTCG-1	4.46403	0.245896	-2.80102	1.70569	-2.49886	0.740353	1.26615	0.571776	-0.925474
C1_ATAACGCTCTTATCTG-1	11.5499	7.32331	1.77102	2.13646	7.88119	12.766	7.3647	-2.53739	0.0727243
C1_ATAAGAGAGATCACGG-1	7.32795	6.99957	3.36901	1.24293	0.286772	4.05877	5.22803	-3.77618	-1.06194
C1_ATAAGAGAGTGCAAGC-1	0.0191805	1.68949	-3.08231	-0.44061	-7.10602	-2.18472	0.638575	-4.61852	-2.81495
C1_ATAAGAGAGTGTACCT-1	3.51469	2.96077	2.88717	-0.249275	-4.88474	0.255247	1.40597	-3.60868	-1.72152
C1_ATAAGAGCAAGTAGTA-1	2.0861	2.24589	-2.37126	1.79343	-4.17862	-2.40817	-0.330267	1.72176	0.512456
C1_ATAAGAGCACAAGACG-1	7.01296	6.06084	0.778453	2.06767	3.78228	6.14194	5.29453	-3.25392	-0.280675
C1_ATAAGAGCACCACGTG-1	4.59717	6.47452	0.669255	3.81824	2.64534	6.38115	4.35745	-2.84167	0.0626357
C1_ATAAGAGCAGCAGTTT-1	1.14217	2.77969	-2.01512	-0.17757	-3.91225	-1.00218	3.39843	-3.92685	-1.43514
C1_ATAAGAGCAGTAGAGC-1	3.46157	0.923611	-2.53243	2.89116	-8.32289	-6.31468	-2.0455	-11.1539	-2.24982
C1_ATAAGAGCATTCGACA-1	9.00249	8.86027	1.9219	2.76432	4.58627	8.7607	8.40152	-3.07987	-0.766481
C1_ATAAGAGGTACCGGCT-1	2.22895	4.74308	2.15269	0.938198	-1.67735	4.82709	2.45116	2.29625	-0.212873
C1_ATAAGAGGTATAATGG-1	0.397163	5.27992	0.365544	0.85273	-2.08837	-0.181673	-0.924801	0.942765	-1.03632
C1_ATAAGAGGTATTACCG-1	3.65408	4.7062	1.10559	1.50971	4.55061	6.61481	4.37244	-1.63849	1.57981
C1_ATAAGAGGTTCGCGAC-1	5.53427	2.69556	1.80237	1.08556	0.756382	5.34644	1.46763	-3.44276	1.21303
C1_ATAAGAGGTTGATTCG-1	4.23923	7.22139	3.31286	-0.448902	-1.99639	4.05448	4.12341	-3.8532	-1.38394
C1_ATAAGAGGTTGTCGCG-1	5.63513	4.64482	1.75157	3.63642	1.12937	5.79005	3.91869	-3.29931	0.0391828
C1_ATAAGAGTCAACACAC-1	3.98227	4.15197	2.95085	-1.30276	-5.11772	-0.179675	1.40268	-4.02147	-3.13779
C1_ATAAGAGTCAGGCAAG-1	2.68026	4.01999	0.262385	1.76176	-4.68173	0.350443	3.17813	-3.97246	-1.4111
C1_ATAAGAGTCCTGCCAT-1	5.01094	6.13817	1.59806	1.11943	0.917719	3.59146	3.53333	-3.17292	-0.449777
C1_ATAAGAGTCCTTGCCA-1	3.85707	5.42379	3.75631	-1.58109	-5.37547	3.04916	1.24984	-3.50333	-1.22328
C1_ATAAGAGTCTGGGCCA-1	4.10277	4.72973	1.00936	2.29595	1.33295	6.15302	5.00032	-3.0448	-0.00818308
C1_ATAGACCAGAAACCTA-1	1.95765	0.0963209	-2.81427	0.0716306	-7.51765	-5.45354	-0.0157023	-4.14383	-2.05808
C1_ATAGACCAGCGTTGCC-1	4.04004	4.34188	0.672149	2.15695	4.51302	9.78801	2.63622	-1.77315	1.88295
C1_ATAGACCAGCTAGTGG-1	2.77308	5.02471	0.101452	0.926095	-0.411689	0.993049	3.88105	-0.251112	-0.920438
C1_ATAGACCAGTCAAGCG-1	8.89908	6.67794	0.151901	2.04158	6.39706	10.822	6.85906	-3.17226	-0.798755
C1_ATAGACCAGTCGTTTG-1	0.712041	2.076	-3.02071	-1.43159	-7.39545	-6.81728	-1.12234	-2.43709	-2.6115
C1_ATAGACCAGTCTCCTC-1	2.48763	2.8415	0.751619	0.343358	-1.10951	2.28284	2.70241	-2.96996	-0.982405
C1_ATAGACCCAATAGAGT-1	1.16885	4.11898	-0.558182	-0.173093	-4.29605	-0.520043	-0.853247	-0.257286	-0.588969
C1_ATAGACCCACCTATCC-1	5.87491	7.26002	2.02036	0.994829	5.16547	8.26311	6.92875	-2.65724	-0.785572
C1_ATAGACCCAGAAGCAC-1	5.58236	6.27529	2.92752	2.85941	-3.12284	2.56138	5.61905	-0.722607	-2.65327
C1_ATAGACCCAGATCCAT-1	4.35646	4.5811	-2.57966	0.999253	-3.71469	0.0662524	1.08945	-3.88623	-0.664262
C1_ATAGACCCAGCCTATA-1	2.35722	2.92127	0.635633	1.13768	-1.98048	3.04677	1.58929	-2.48698	0.129222
C1_ATAGACCCAGGCTCAC-1	5.93804	6.1494	1.72834	4.82908	3.89585	8.2157	6.76502	-3.08908	1.82896
C1_ATAGACCCAGGGCATA-1	4.22234	4.47432	-0.250189	-1.16472	-3.11981	0.964226	3.43389	-3.96561	-1.71585
C1_ATAGACCCATTGAGCT-1	3.26373	6.80823	-0.111738	-0.617944	3.34872	4.8073	2.41956	-1.38798	0.749994
C1_ATAGACCCATTGGCGC-1	2.44523	1.47078	-1.90129	3.22992	-3.67033	-1.36039	1.92745	-3.85899	-1.81451
C1_ATAGACCGTAGTAGTA-1	0.272411	-0.324568	-2.13851	-2.13222	-6.02103	-4.38472	-1.41124	-4.04156	-1.68335
C1_ATAGACCGTATAGGGC-1	-0.353845	0.987751	-1.00099	-3.0024	-6.96681	-4.45155	-1.29722	-4.15625	-1.68346
C1_ATAGACCGTCGCGTGT-1	7.61102	7.81431	-0.848688	3.04513	3.5906	8.64014	6.33745	-3.76449	-1.35252
C1_ATAGACCGTGTTTGTG-1	7.23715	4.61809	1.9339	2.55323	6.35239	7.05882	4.63697	-2.26424	-1.34524
C1_ATAGACCTCAGAGCTT-1	1.38742	-1.85617	-3.41035	-1.99872	-8.7213	-6.1272	-1.34313	-4.1871	-3.27529
C1_ATAGACCTCAGTGCAT-1	8.86009	8.0058	1.82416	2.33082	4.30932	10.0022	7.54046	-3.50551	0.900418
C1_ATAGACCTCATTCACT-1	3.40362	3.48066	1.20144	1.27242	1.8776	6.35868	2.7736	-3.09411	-1.05452
C1_ATAGACCTCCAAGCCG-1	4.86134	5.31572	0.0858691	3.06148	1.94248	2.98971	1.96302	-1.34404	-1.49704
C1_ATAGACCTCCACGCAG-1	4.66323	6.072	1.53983	1.62022	6.93482	7.43447	4.79534	-0.81737	-0.994361
C1_ATAGACCTCCAGATCA-1	2.51602	4.84593	0.247006	2.5105	0.321031	5.96317	4.28941	-2.50786	0.627485
C1_ATAGACCTCCCACTTG-1	8.25004	7.89112	2.00456	1.89739	5.5824	8.12214	5.67814	-2.16224	-0.30517
C1_ATAGACCTCGGCCGAT-1	6.74962	6.07802	2.56855	1.94311	3.0478	7.18221	4.74463	-3.56937	1.71489
C1_ATAGACCTCTATCCCG-1	3.15548	3.91433	1.27796	3.69993	1.17081	5.84297	2.38456	-3.45663	0.760668
C1_ATAGACCTCTTACCTA-1	4.11306	6.81501	1.88602	1.64306	-0.501458	5.29071	3.21085	0.585839	0.238298
C1_ATAGACCTCTTGTTTG-1	5.49995	4.57756	-2.81763	-0.0283731	-6.89085	-4.08969	5.14283	-3.05837	-2.92667
C1_ATCACGAAGAATAGGG-1	5.12183	4.71541	1.1621	0.919808	-3.98384	1.79064	2.30684	-3.51709	-1.89006
C1_ATCACGAAGAGCTGCA-1	2.17304	4.49263	-1.46471	1.05302	-1.80835	2.63406	0.0517182	-2.57326	-1.80765
C1_ATCACGAAGATCTGCT-1	3.97104	6.78382	3.13055	2.60238	4.89869	9.47038	5.46065	-2.76989	0.498351
C1_ATCACGAAGCCTTGAT-1	4.92229	7.77745	3.86541	0.711477	-0.0217431	6.77549	4.01474	-3.38576	-0.579047
C1_ATCACGAAGTCTTGCA-1	4.03298	5.19	1.10076	-1.60464	-5.73083	-0.101786	-1.86583	-3.71272	-3.20055
C1_ATCACGAAGTTTCCTT-1	3.46116	5.82385	4.81643	1.85937	-0.251278	5.2779	3.19533	-3.22221	0.365327
C1_ATCACGACAAACAACA-1	4.07564	5.43701	1.42437	4.52361	-0.848657	5.20804	3.48246	-3.11535	-0.994897
C1_ATCACGACACATGGGA-1	3.00824	3.67898	1.24843	-2.08283	-1.54141	3.69466	2.89621	-2.0972	-1.78307
C1_ATCACGACACATTCGA-1	4.07013	3.86649	1.04404	1.76675	2.56281	5.42085	5.08965	-2.48389	0.140041
C1_ATCACGACAGACAAAT-1	0.600425	2.80814	-1.88916	-1.53954	-5.00845	-3.22029	-0.144128	-2.24091	-1.75007
C1_ATCACGACAGATAATG-1	4.78096	6.01638	0.876271	2.03977	-2.68958	1.81859	2.52486	0.750716	0.91564
C1_ATCACGACAGGTTTCA-1	4.16271	4.95884	2.41519	5.06987	2.1032	8.81864	4.88697	-2.60915	2.11569
C1_ATCACGACAGTAAGAT-1	5.70268	6.8069	-0.653642	3.56385	7.79055	10.7876	8.7037	-2.67542	-0.202983
C1_ATCACGACATTTCAGG-1	4.4099	2.44066	1.01798	0.531678	0.570151	2.11549	2.30776	-2.22439	-0.109105
C1_ATCACGAGTAAGAGAG-1	3.948	3.00952	-2.12007	-1.97867	-5.74779	-0.895475	0.45455	-3.23739	-3.04264
C1_ATCACGAGTCATTAGC-1	0.615844	3.93044	-1.90513	1.65396	4.03894	7.49686	3.85201	-1.51269	0.227775
C1_ATCACGAGTCGCCATG-1	1.87132	6.29558	-2.36918	0.920456	-4.56107	-2.90016	2.93806	-1.47364	-1.66539
C1_ATCACGAGTCGTGGCT-1	2.79712	4.5531	-0.115992	0.192964	-5.85774	-5.41392	0.208882	-2.55368	-0.623176
C1_ATCACGAGTGCAGACA-1	0.666197	8.61847	1.22115	1.27888	-4.99315	-3.58148	-1.2626	-4.93529	-3.2095
C1_ATCACGAGTTGATTGC-1	1.42623	1.45771	-1.70371	-0.144151	-4.31456	-3.76315	0.199156	-4.12796	-1.66677
C1_ATCACGATCACCAGGC-1	0.3816	5.52513	-1.70651	0.139391	-4.52317	-3.17856	4.09156	-1.0403	-2.3653
C1_ATCACGATCAGCTGGC-1	1.95061	1.26232	-1.81563	0.0766639	-6.11005	-1.44829	-1.71803	-4.2811	-0.120062
C1_ATCACGATCATGTCTT-1	2.71023	5.84124	-2.17023	-0.155326	-1.6722	0.21056	-1.20776	-2.84828	-2.7628
C1_ATCACGATCCATGAAC-1	-1.3103	1.18102	-5.02609	0.312291	-4.29816	-0.976774	-3.05531	-2.6173	-1.66495
C1_ATCACGATCGTCTGCT-1	1.92814	5.90539	-0.828336	2.40853	-4.69248	-3.8577	2.15836	1.78168	-1.19286
C1_ATCACGATCTCGAGTA-1	4.05283	3.79124	0.0953019	1.41998	-5.94588	-2.00985	2.66707	0.287216	-1.70481
C1_ATCACGATCTCGGACG-1	5.1044	6.71341	0.951889	3.43202	3.86635	7.61958	7.3789	-2.34697	-0.49947
C1_ATCACGATCTGCAGTA-1	-1.17362	-2.04356	-5.38522	-2.48764	-10.3902	-8.12026	-3.4683	-3.32878	-1.04967
C1_ATCACGATCTGCGTAA-1	4.76869	6.14336	1.03155	2.52972	4.85428	6.35265	5.29102	-2.58658	1.8406
C1_ATCATCTAGATAGCAT-1	-0.329378	6.77068	0.700755	2.79804	-3.23119	-2.19852	1.32014	-0.0132175	-2.49021
C1_ATCATCTAGATATACG-1	0.261287	2.75538	-3.43222	-0.388679	-1.65582	-1.99427	0.396435	-1.22058	-2.99635
C1_ATCATCTAGCCCAATT-1	1.96333	3.02311	3.29399	-0.383876	-6.01932	-2.0788	0.596057	-3.76347	-1.70188
C1_ATCATCTAGCTAGGCA-1	3.69873	5.70485	3.66397	0.637338	4.14759	10.1553	5.88778	-2.61443	-0.534392
C1_ATCATCTAGGTCATCT-1	5.79417	7.53514	-0.0574924	2.1396	4.96961	7.18561	2.92369	-1.99052	2.06552
C1_ATCATCTCATCGGGTC-1	2.87739	0.802718	0.800849	-1.15945	-3.91674	2.07983	2.26579	-1.30019	0.917555
C1_ATCATCTGTCACAAGG-1	3.94586	6.58265	1.15083	2.88489	2.3105	6.68003	5.51453	-2.91934	0.943238
C1_ATCATCTGTCGAATCT-1	4.082	4.39317	3.89374	3.50166	3.2713	7.61455	3.02896	-2.78375	-0.296505
C1_ATCATCTGTTAAAGTG-1	7.20046	6.966	1.21017	0.897873	3.38828	7.02969	4.96876	-3.03499	-0.776044
C1_ATCATCTGTTTGTTTC-1	6.38092	6.61396	0.628657	3.95479	3.53028	6.38268	6.1486	-2.4078	0.767637
C1_ATCATCTTCACGGTTA-1	3.08605	4.3622	2.82812	1.48406	-1.92706	2.00879	2.0776	-3.40342	-3.41647
C1_ATCATCTTCCGCTGTT-1	3.48213	5.90625	0.0777813	0.908651	1.34523	5.36377	4.00162	-3.03905	0.210163
C1_ATCATCTTCGCAGGCT-1	7.16156	7.65549	2.9212	4.44275	6.72732	11.5408	7.24859	-3.048	0.645968
C1_ATCATCTTCGCGGATC-1	5.0092	8.86434	0.573241	3.78441	-3.38394	1.21162	3.70453	-1.91722	-0.793497
C1_ATCATCTTCTCGTTTA-1	1.88396	5.83056	-0.499389	0.92365	-4.22602	-1.9452	-0.868811	-0.378669	-2.14302
C1_ATCATCTTCTGGCGAC-1	3.89506	3.70043	1.6428	0.0711384	1.08608	4.85735	2.71981	-0.869852	0.146808
C1_ATCATGGAGCACACAG-1	-0.462779	2.67696	-3.59684	-1.50104	-10.6791	-6.67328	-0.675223	-4.29966	-2.39007
C1_ATCATGGAGCTAGTGG-1	4.06524	3.89797	0.353385	1.48687	-1.04078	2.45489	2.29609	-2.98044	0.772597
C1_ATCATGGAGCTGGAAC-1	1.73912	4.55423	0.0434564	1.14658	-2.71214	-2.32212	1.53472	-1.11388	-1.39314
C1_ATCATGGCAAACTGCT-1	4.16764	4.17463	0.184325	0.923985	-4.0195	1.48863	-1.23072	-3.03602	-2.3809
C1_ATCATGGCAACTTGAC-1	6.65466	6.43902	0.430147	1.43827	3.89173	6.1388	4.39166	-2.83298	-0.103091
C1_ATCATGGCACAACTGT-1	1.38859	-1.84882	-3.23585	1.44976	-3.9305	-4.95876	-1.10022	-0.509567	-0.458468
C1_ATCATGGCACCGAAAG-1	1.41968	0.813139	-0.991464	-2.56871	-4.44131	-4.03198	-1.72628	-2.19015	-1.3836
C1_ATCATGGCACTCTGTC-1	1.22667	6.09293	0.872955	2.06217	0.732049	6.15242	4.72904	1.62817	0.0768494
C1_ATCATGGCATAGACTC-1	-0.51465	3.02971	0.635075	0.470013	-5.46075	0.42551	4.81901	-3.58499	-2.50991
C1_ATCATGGCATATGGTC-1	5.98367	7.65994	-1.93307	-1.39682	-4.77642	-3.20914	2.10281	-11.2901	-1.37703
C1_ATCATGGGTCCCGACA-1	3.14774	2.97175	-1.06203	-1.44311	-6.22558	0.63217	1.59986	-2.36068	-2.35245
C1_ATCATGGGTCCTCTTG-1	3.77838	4.48919	2.31385	1.18337	2.58821	7.14119	4.74337	-2.5742	-0.952723
C1_ATCATGGGTCGGCATC-1	0.000790928	2.86638	1.26152	2.30963	-3.66096	-1.54887	-1.04079	0.436239	1.03425
C1_ATCATGGGTCTCTTAT-1	4.0552	4.71332	2.21718	1.7501	1.75965	7.73301	4.29684	-3.34603	-0.909813
C1_ATCATGGGTGTAATGA-1	4.53194	2.85734	-0.198308	2.3807	-5.09191	-2.74005	0.618084	-4.73218	-2.19036
C1_ATCATGGGTTGATTCG-1	6.1797	2.46084	-0.269038	0.728268	-3.47692	0.880609	0.751656	-3.25263	-0.761379
C1_ATCATGGTCATTATCC-1	7.67358	7.64669	0.66305	2.52582	4.98027	11.1833	6.99972	-2.20765	-0.777611
C1_ATCATGGTCCACTGGG-1	4.29309	3.64279	1.67872	4.67295	1.38043	4.71772	3.98914	-1.19511	1.99819
C1_ATCATGGTCCTGCTTG-1	9.7129	8.53694	1.00358	2.61268	5.89916	12.102	8.81262	-3.10307	0.332614
C1_ATCATGGTCTCGCATC-1	3.10815	3.5155	0.130538	-0.443145	-4.7225	0.175878	-0.244043	-0.453348	-1.02689
C1_ATCATGGTCTCTGCTG-1	6.67249	6.98936	0.83342	2.7235	2.9262	8.03602	6.86205	-2.57154	0.756915
C1_ATCATGGTCTGATACG-1	-0.841849	0.752941	-1.56683	-1.15536	-9.5985	-6.31608	-1.51202	-1.89635	-3.9973
C1_ATCCACCAGAGCAATT-1	-1.50509	1.07254	-1.60142	-0.210151	-6.67773	-4.57778	-1.864	0.630065	-0.285717
C1_ATCCACCAGATATGGT-1	3.14774	2.99928	2.4196	0.153336	-5.40961	0.414707	2.64097	-2.55994	-1.06493
C1_ATCCACCAGCGACGTA-1	5.78715	4.34957	0.930936	3.20289	-4.83585	3.52929	3.42815	-3.56341	-2.70811
C1_ATCCACCAGCGATATA-1	-3.15564	0.291243	-4.76021	-3.0509	-12.5456	-8.04458	-2.73061	-3.88122	-3.14543
C1_ATCCACCAGCTGCCCA-1	4.26079	3.05313	-1.98149	2.46887	-3.45053	0.26804	0.630046	-2.29385	0.249711
C1_ATCCACCAGCTGGAAC-1	4.52069	6.55425	1.22287	1.1791	-2.8988	2.79683	4.82858	-3.12308	-0.994119
[truncated: 85,772 more rows]
