# Supplementary material for: DEPDC1 as a metabolic target regulates glycolysis in renal cell carcinoma through AKT/mTOR/HIF1α pathway
Source: Cell Death Dis. 2024 Jul 27;15(7):533. doi: 10.1038/s41419-024-06913-1 (PMC11283501; doi:10.1038/s41419-024-06913-1)
Supplement: Supplementary file 14 — Table S9 [file 41419_2024_6913_MOESM14_ESM.xlsx]

## Sheet: sheet
Table S9. kME_Malignant
	gene_name	module	color	kME_Malignant-M1	kME_Malignant-M2	kME_Malignant-M3	kME_Malignant-M4	kME_Malignant-M5	kME_grey	kME_Malignant-M6	kME_Malignant-M7	kME_Malignant-M8
NOC2L	NOC2L	grey	grey	0.0579106	0.0893402	0.120069	0.0617407	-0.00303417	0.113957	0.0330898	0.0171527	0.00933596
HES4	HES4	Malignant-M3	brown	0.0917315	0.16852	0.320758	0.0365825	0.0894417	0.249087	0.109467	0.024034	0.00633711
ISG15	ISG15	grey	grey	0.0746101	0.051234	-0.00971726	0.132221	0.0129042	0.0434335	0.052882	0.045573	0.133479
AGRN	AGRN	Malignant-M5	turquoise	0.0514013	-0.0116744	-0.0140741	0.105487	0.144066	0.0722277	0.0873383	0.112736	0.134181
TNFRSF4	TNFRSF4	Malignant-M7	blue	-0.0295361	0.00219186	-0.0153782	-0.0337618	-0.0529885	-0.0246966	-0.0456806	0.0163695	-0.0265797
SDF4	SDF4	grey	grey	0.154273	0.0819136	0.0790776	0.21075	0.194796	0.212453	0.220507	0.077864	0.131491
UBE2J2	UBE2J2	Malignant-M4	pink	0.118827	0.0789147	0.0590355	0.170719	0.0745704	0.137798	0.118797	0.0362609	0.0875505
CPSF3L	CPSF3L	grey	grey	0.147576	0.236283	0.186838	0.0894905	-0.021719	0.181506	0.0796059	-0.0360456	0.0116754
MXRA8	MXRA8	grey	grey	0.157125	0.199415	0.209802	0.180363	-0.0579241	0.170716	0.0637421	-0.0351076	0.0739589
AURKAIP1	AURKAIP1	Malignant-M6	yellow	0.255049	0.177762	0.159812	0.257718	0.236175	0.300154	0.350363	0.0218786	0.145662
CCNL2	CCNL2	Malignant-M7	blue	0.00329613	-0.0237194	-0.0459087	0.0350084	0.0369907	0.0142212	0.0041265	0.0879174	0.050244
MRPL20	MRPL20	Malignant-M6	yellow	0.222954	0.161043	0.2103	0.205849	0.237218	0.326933	0.356023	0.00591346	0.116682
VWA1	VWA1	grey	grey	0.187056	0.239335	0.203322	0.123781	0.0137155	0.203513	0.12278	-0.0117933	0.0394321
SSU72	SSU72	grey	grey	0.128633	0.121173	0.130183	0.106972	0.112692	0.185201	0.167305	0.0112241	0.0467266
MIB2	MIB2	grey	grey	0.0512895	0.0502859	0.0636423	0.0535665	0.0194917	0.0761921	0.0361216	0.0271955	0.0390919
CDK11B	CDK11B	grey	grey	0.0293953	0.0240573	0.00875131	0.0293246	0.0662176	0.060868	0.060067	0.0455798	0.0260845
CDK11A	CDK11A	Malignant-M7	blue	0.0183329	0.0247634	-0.0102917	0.0180084	0.00331114	0.0184019	0.00488098	0.0529403	0.0258434
GNB1	GNB1	grey	grey	0.032985	-0.00673915	0.0759812	0.0984142	0.127509	0.124404	0.0826064	0.127822	0.11446
FAAP20	FAAP20	grey	grey	0.136713	0.0902139	0.123775	0.149517	0.109124	0.167454	0.16364	0.0223947	0.099442
SKI	SKI	Malignant-M7	blue	0.0325926	0.0296167	0.0261352	0.0293753	0.0192471	0.0338433	0.0164616	0.0521043	0.035287
RER1	RER1	Malignant-M4	pink	0.178381	0.105765	0.112691	0.253062	0.173213	0.218545	0.22934	0.0485825	0.1312
PEX10	PEX10	grey	grey	0.107927	0.106928	0.120368	0.0870206	0.0671583	0.147937	0.11385	0.00823845	0.0428353
TNFRSF14	TNFRSF14	grey	grey	0.211639	0.263443	0.223648	0.167887	0.0326507	0.227146	0.149302	0.0104986	0.109792
TPRG1L	TPRG1L	grey	grey	0.0589533	0.0378019	0.042669	0.0701444	0.0803078	0.0951771	0.0889645	0.0417836	0.0535588
LRRC47	LRRC47	grey	grey	0.0884791	0.0892612	0.0965799	0.0823299	0.0519997	0.131221	0.0857352	0.019552	0.0386691
ACOT7	ACOT7	Malignant-M4	pink	0.176208	0.07449	-0.000601447	0.240227	0.0831524	0.115692	0.164362	0.0277197	0.138003
CAMTA1	CAMTA1	grey	grey	0.186507	0.143359	0.13514	0.191998	0.148816	0.237756	0.213605	0.0424528	0.127795
VAMP3	VAMP3	grey	grey	0.0765857	0.102878	0.17542	0.0808403	0.0795956	0.185352	0.107132	0.0231334	0.04258
PARK7	PARK7	Malignant-M6	yellow	0.271623	0.138259	0.184315	0.272248	0.256183	0.351186	0.414563	-0.00427752	0.153137
ERRFI1	ERRFI1	grey	grey	0.18407	0.174515	0.158756	0.208796	-0.0616911	0.154644	0.0386231	0.0441811	0.172882
RERE	RERE	grey	grey	0.104479	0.0630247	0.0275726	0.0989695	0.0571343	0.0852383	0.0740855	0.0705912	0.0905414
ENO1	ENO1	Malignant-M3	brown	0.36442	0.466601	0.576036	0.19889	-0.105282	0.428721	0.205653	-0.192197	-0.035621
SLC2A5	SLC2A5	Malignant-M1	red	0.227307	0.235809	0.115368	0.153725	-0.0193902	0.119767	0.124004	-0.0467628	0.0830879
H6PD	H6PD	grey	grey	0.0477905	0.0445285	0.0405124	0.0600182	-0.00209551	0.0430986	0.0114768	0.042195	0.0705449
CLSTN1	CLSTN1	Malignant-M5	turquoise	0.0614883	2.1e-05	0.00804485	0.0764368	0.203116	0.115907	0.145864	0.107622	0.0753921
LZIC	LZIC	grey	grey	0.0511702	0.0544448	0.0831553	0.0370039	0.0433598	0.0830399	0.0630208	0.0172202	0.0222066
RBP7	RBP7	grey	grey	-0.00349401	0.0373999	0.0490514	-0.0275832	-0.0590612	0.00940623	-0.0403661	-0.00350338	-0.0408339
KIF1B	KIF1B	Malignant-M5	turquoise	0.0100598	-0.0373982	-0.0165414	0.0465779	0.131292	0.0652051	0.0629748	0.12872	0.0805287
DFFA	DFFA	grey	grey	0.0758612	0.0644822	0.0688854	0.0757589	0.0606884	0.105704	0.0842601	0.0312516	0.0586874
TARDBP	TARDBP	grey	grey	0.0578294	0.0553357	0.069558	0.0738437	0.0754324	0.123193	0.0743383	0.0621088	0.039949
SRM	SRM	Malignant-M4	pink	0.132884	0.0772051	0.0736658	0.186921	0.116663	0.149253	0.167087	0.0159812	0.0951639
MAD2L2	MAD2L2	grey	grey	0.0586072	0.0687083	0.103085	0.0728367	0.0148882	0.0979756	0.051431	-0.00195535	0.0360657
AGTRAP	AGTRAP	Malignant-M6	yellow	0.192509	0.137233	0.0933849	0.219971	0.118483	0.180532	0.207233	0.032339	0.154346
KIAA2013	KIAA2013	grey	grey	0.0451958	0.011513	0.0215694	0.0631325	0.11628	0.0851096	0.0934511	0.062037	0.0690242
PLOD1	PLOD1	grey	grey	0.13002	0.0949203	0.0668905	0.161191	0.0796217	0.132652	0.123499	0.0350663	0.1038
TNFRSF1B	TNFRSF1B	Malignant-M7	blue	-0.0734379	-0.0498428	-0.0452373	-0.0624719	-0.0726459	-0.0774473	-0.0900722	0.0492624	-0.0362086
DHRS3	DHRS3	grey	grey	0.142576	0.201519	0.19236	0.0880082	-0.0089456	0.157564	0.0910001	-0.0191532	0.0376721
PRDM2	PRDM2	Malignant-M7	blue	-0.0470207	-0.0852706	-0.0799299	0.0127346	0.0512274	-0.0232148	-0.0130187	0.128021	0.0599006
KAZN	KAZN	Malignant-M5	turquoise	0.0349666	0.00092812	0.0406248	0.0575652	0.130917	0.0966947	0.10011	0.0768519	0.0729325
TMEM51	TMEM51	grey	grey	0.131774	0.141493	0.146932	0.130472	0.0306593	0.171825	0.101221	0.00858586	0.0426306
EFHD2	EFHD2	grey	grey	-0.0524553	-0.108488	-0.0366008	0.0315034	0.0848227	0.00587283	0.00894365	0.110066	0.0763305
PLEKHM2	PLEKHM2	grey	grey	0.0135463	-0.00864845	-0.000535971	0.0660964	0.0706919	0.0517885	0.0300008	0.0953134	0.0901965
SPEN	SPEN	Malignant-M5	turquoise	-0.0375963	-0.092409	-0.0625839	0.0390877	0.114282	0.0202876	0.0140682	0.170357	0.0914363
SZRD1	SZRD1	grey	grey	0.0809448	0.0490349	0.0763966	0.123647	0.075111	0.129075	0.0913933	0.0618749	0.0932158
NECAP2	NECAP2	Malignant-M8	green	0.0644935	0.016802	0.0200145	0.119026	0.0400124	0.0759343	0.0512966	0.0636027	0.0960246
SDHB	SDHB	grey	grey	0.176456	0.162025	0.167358	0.139937	0.125197	0.234954	0.213976	-0.0174045	0.0480301
RCC2	RCC2	grey	grey	-0.00397041	-0.0447569	-0.026692	0.0441316	0.0534285	0.0224423	0.017502	0.0689774	0.0584865
UBR4	UBR4	Malignant-M6	yellow	0.190838	0.142725	0.0853347	0.17955	0.0908997	0.138738	0.187357	0.0261349	0.137646
MRTO4	MRTO4	grey	grey	0.0595646	0.0591362	0.119165	0.0963933	0.046636	0.128459	0.0644426	0.0372654	0.064505
AKR7A2	AKR7A2	grey	grey	0.275643	0.293966	0.279882	0.171956	0.12841	0.327729	0.279872	-0.0493245	0.0342512
CAPZB	CAPZB	grey	grey	0.120614	0.0733499	0.105107	0.158659	0.110428	0.172761	0.150496	0.0497595	0.104727
MINOS1	MINOS1	Malignant-M1	red	0.330281	0.245915	0.154945	0.278267	0.212153	0.317748	0.358537	-0.00795543	0.136366
NBL1	NBL1	Malignant-M5	turquoise	0.0150933	-0.0619739	-0.0440069	0.125902	0.28727	0.113059	0.190884	0.133165	0.145456
CAMK2N1	CAMK2N1	grey	grey	0.290674	0.317996	0.267329	0.245179	0.137123	0.336405	0.278361	0.019154	0.161205
PINK1	PINK1	Malignant-M5	turquoise	0.058684	-0.0100833	-0.00205707	0.0885151	0.165969	0.0971373	0.147851	0.0641474	0.0677339
DDOST	DDOST	grey	grey	0.117769	0.103824	0.166375	0.166029	0.0962535	0.191359	0.143335	0.0287757	0.0837659
HP1BP3	HP1BP3	grey	grey	-0.00807119	-0.0303231	0.0371843	0.0430355	0.125371	0.0930785	0.0568723	0.135325	0.0943648
EIF4G3	EIF4G3	Malignant-M5	turquoise	-0.0541697	-0.104953	-0.0651879	-0.00549546	0.151609	0.0107112	0.0554876	0.112397	0.048699
ECE1	ECE1	Malignant-M5	turquoise	-0.0632838	-0.0856007	-0.0442534	-0.0238625	0.0864832	-0.0145159	0.0114805	0.0738547	0.0169079
USP48	USP48	Malignant-M7	blue	0.0109171	0.0189809	0.054617	0.0186765	0.0764837	0.0841279	0.0501218	0.0795293	0.0292098
HSPG2	HSPG2	grey	grey	-0.0728724	-0.0669125	-0.0136401	-0.0506956	-0.00826983	-0.0436518	-0.0611656	0.059047	-0.000254041
CDC42	CDC42	Malignant-M7	blue	0.0481089	0.0113648	0.126804	0.109692	0.102086	0.141423	0.0780029	0.153945	0.112187
C1QA	C1QA	Malignant-M7	blue	-0.0872118	-0.0522978	0.00416106	-0.110109	-0.169582	-0.140997	-0.164429	0.00790995	-0.0662663
C1QC	C1QC	Malignant-M7	blue	-0.0730375	-0.0540608	0.0061002	-0.0924917	-0.123316	-0.110932	-0.128096	0.0138296	-0.0530065
C1QB	C1QB	Malignant-M7	blue	-0.0842339	-0.0590454	-0.00782062	-0.108892	-0.16914	-0.145709	-0.163911	-0.00275675	-0.0672157
LUZP1	LUZP1	Malignant-M8	green	0.0718007	0.00907516	-0.0211598	0.125075	0.061035	0.0618337	0.0718748	0.0862096	0.100232
HNRNPR	HNRNPR	Malignant-M5	turquoise	0.00570673	-0.030122	0.0533906	0.0924223	0.180839	0.148966	0.113369	0.141282	0.0969859
TCEA3	TCEA3	Malignant-M3	brown	0.348653	0.428822	0.485875	0.2256	0.0396093	0.41316	0.2497	-0.0519268	0.0808408
ID3	ID3	grey	grey	0.217434	0.195527	0.0894849	0.209062	-0.02238	0.14568	0.111483	-0.0208296	0.124455
PITHD1	PITHD1	grey	grey	0.0810635	0.0930436	0.121623	0.0929971	0.0425543	0.142741	0.0797073	0.0268946	0.047126
LYPLA2	LYPLA2	grey	grey	0.115741	0.0920251	0.0728671	0.112263	0.0607943	0.127213	0.115926	0.00750822	0.0566641
GALE	GALE	grey	grey	0.0684365	0.0373756	0.0252505	0.112081	0.0615237	0.0846312	0.0783572	0.0399605	0.105044
HMGCL	HMGCL	grey	grey	0.148775	0.178227	0.178632	0.10292	0.0448111	0.189016	0.134456	-0.0225183	0.0479323
FUCA1	FUCA1	grey	grey	0.0539254	0.0590161	0.11722	0.05403	0.082566	0.120605	0.0910095	0.0263767	0.00533963
PNRC2	PNRC2	grey	grey	0.0554948	0.0322951	0.0931766	0.109739	0.102066	0.137198	0.0811263	0.110308	0.0977659
SRSF10	SRSF10	Malignant-M7	blue	0.068145	0.0254674	0.0118822	0.112188	0.0850218	0.0977447	0.0737454	0.122996	0.104483
NIPAL3	NIPAL3	Malignant-M5	turquoise	-0.0427218	-0.120175	-0.0775628	0.0392389	0.181998	0.0305477	0.0818914	0.141028	0.0701514
RCAN3	RCAN3	Malignant-M7	blue	-0.0738704	-0.0863251	-0.0593018	-0.0171469	0.0448968	-0.0235854	-0.0168015	0.097766	0.00884717
SRRM1	SRRM1	grey	grey	0.0856761	0.0463892	0.0826594	0.116378	0.186707	0.184585	0.171473	0.117887	0.0846964
CLIC4	CLIC4	Malignant-M6	yellow	0.21853	0.102512	0.0460483	0.219554	0.177232	0.194933	0.230273	0.100011	0.180105
RUNX3	RUNX3	Malignant-M7	blue	-0.0650038	-0.0564081	-0.0855503	-0.0363245	-0.0662895	-0.0722623	-0.0820353	0.0508453	-0.0232813
SYF2	SYF2	grey	grey	0.174377	0.220561	0.302212	0.146542	0.118399	0.302612	0.194256	0.0199478	0.0603885
RSRP1	RSRP1	Malignant-M7	blue	-0.0864069	-0.176186	-0.141135	0.0434779	0.152197	-0.0142898	0.0160341	0.245556	0.137444
TMEM50A	TMEM50A	grey	grey	0.113089	0.0497642	0.0661166	0.140918	0.169363	0.165307	0.181512	0.0706828	0.0959826
MTFR1L	MTFR1L	grey	grey	0.10622	0.123573	0.138257	0.0777718	0.0415793	0.152733	0.100257	-0.00630487	0.0271198
STMN1	STMN1	grey	grey	0.00260562	0.017637	0.124947	0.00471759	0.0483281	0.102885	0.0396329	0.00192113	-0.00609918
ZNF593	ZNF593	grey	grey	0.136158	0.0909727	0.1142	0.164154	0.0791872	0.167306	0.144764	0.028685	0.0876699
SH3BGRL3	SH3BGRL3	Malignant-M8	green	-0.0468957	-0.214057	-0.0987236	0.183919	0.192934	0.0401176	0.100132	0.179367	0.237694
UBXN11	UBXN11	grey	grey	0.0811927	0.0609116	0.0417325	0.0995327	0.0438315	0.0934672	0.0793136	0.0369437	0.0707753
CD52	CD52	Malignant-M7	blue	-0.160349	-0.0909363	-0.0834118	-0.153749	-0.149592	-0.157079	-0.183215	0.0777673	-0.0900944
HMGN2	HMGN2	Malignant-M3	brown	0.17773	0.218759	0.406983	0.138596	0.073496	0.353114	0.192509	0.0145593	0.076814
ARID1A	ARID1A	grey	grey	0.0154808	-0.0135008	0.00310671	0.0375484	0.0889103	0.049446	0.0587586	0.0711794	0.0548071
SFN	SFN	Malignant-M5	turquoise	-0.134936	-0.278246	-0.150354	-0.0286413	0.449174	0.046623	0.223903	0.164578	0.0546759
NUDC	NUDC	grey	grey	0.178492	0.142095	0.204463	0.2132	0.203847	0.311432	0.248035	0.0623669	0.128125
TMEM222	TMEM222	grey	grey	0.0812607	0.0793001	0.104423	0.0877688	0.0635875	0.126731	0.0894292	0.0136384	0.0463558
WASF2	WASF2	grey	grey	0.0391424	0.0446091	0.179695	0.0960056	0.180964	0.209419	0.133701	0.133375	0.0977443
IFI6	IFI6	grey	grey	0.212495	0.251376	0.192896	0.193783	-0.0171684	0.197059	0.115405	-0.00894342	0.110023
STX12	STX12	grey	grey	0.120782	0.143438	0.158798	0.0763873	0.032315	0.166641	0.0919961	0.00340476	0.0324905
THEMIS2	THEMIS2	grey	grey	-0.0263941	-0.0541174	-0.0439119	0.0233461	-0.00315025	-0.0278213	-0.0225987	0.0419502	0.0287571
RPA2	RPA2	grey	grey	0.0673135	0.0779004	0.132547	0.0626366	0.143628	0.176975	0.151184	0.0304454	0.0227308
DNAJC8	DNAJC8	grey	grey	0.157777	0.154506	0.17882	0.146568	0.143129	0.243946	0.199449	0.0472044	0.0771898
ATPIF1	ATPIF1	Malignant-M2	black	0.498179	0.643086	0.384095	0.263403	-0.0577663	0.40775	0.307043	-0.168951	0.0273055
PHACTR4	PHACTR4	Malignant-M5	turquoise	0.0399338	-0.028248	-0.0151541	0.0921286	0.159724	0.0808536	0.100275	0.140972	0.115683
TRNAU1AP	TRNAU1AP	grey	grey	0.0481392	0.0579504	0.0730984	0.049111	0.0116404	0.0729137	0.0383526	0.0143777	0.0374884
SNHG12	SNHG12	grey	grey	0.0127483	-0.0357196	0.0273467	0.155085	0.00672884	0.0497771	-0.0141177	0.10652	0.171027
TAF12	TAF12	grey	grey	0.118691	0.120975	0.120418	0.097061	0.060423	0.146608	0.116348	0.00708891	0.0528989
RAB42	RAB42	Malignant-M4	pink	0.181358	0.10326	-0.00665756	0.329907	0.0366804	0.0928533	0.123699	0.05339	0.24811
YTHDF2	YTHDF2	grey	grey	0.158404	0.121121	0.121095	0.177647	0.0992082	0.202758	0.159919	0.0586647	0.106727
EPB41	EPB41	Malignant-M7	blue	0.0025672	-0.0160894	-0.0222118	0.0244999	0.00924649	0.0023295	-0.00861351	0.0963085	0.051236
SRSF4	SRSF4	grey	grey	0.113316	0.0966888	0.123504	0.12687	0.101488	0.188271	0.121779	0.106385	0.101553
LAPTM5	LAPTM5	Malignant-M7	blue	-0.132302	-0.0851624	-0.0543702	-0.13411	-0.147217	-0.153164	-0.173598	0.0672083	-0.064974
PUM1	PUM1	grey	grey	0.0325296	-0.0170315	0.0137324	0.0769719	0.138446	0.0998089	0.0857551	0.137775	0.0977008
SNRNP40	SNRNP40	grey	grey	0.0555129	0.0399257	0.059286	0.0628214	0.0994365	0.107665	0.1065	0.0309735	0.0367697
ZCCHC17	ZCCHC17	grey	grey	0.126347	0.129777	0.136708	0.10655	0.072696	0.170988	0.132565	0.0185563	0.0566178
FABP3	FABP3	Malignant-M3	brown	0.0918641	0.198805	0.25058	0.0505174	-0.0368447	0.165782	0.0531758	-0.0486033	-0.0148603
SERINC2	SERINC2	grey	grey	0.225257	0.191958	0.178248	0.294043	0.0186859	0.206278	0.157939	0.00902225	0.185457
TINAGL1	TINAGL1	Malignant-M5	turquoise	0.00551885	-0.0131808	0.0686562	0.0639271	0.162016	0.116697	0.11962	0.0518338	0.0394117
PEF1	PEF1	grey	grey	0.125455	0.128395	0.145838	0.123684	0.0809122	0.197004	0.135407	0.023123	0.0618433
PTP4A2	PTP4A2	Malignant-M5	turquoise	0.0816432	-0.00120764	0.0226159	0.168136	0.195576	0.150294	0.169881	0.132125	0.152846
KHDRBS1	KHDRBS1	Malignant-M3	brown	0.0815244	0.113374	0.268531	0.104226	0.168469	0.269656	0.146866	0.11234	0.0727014
KPNA6	KPNA6	grey	grey	0.0862118	0.0391262	0.0317619	0.101187	0.124156	0.117624	0.118569	0.0848953	0.0893326
TXLNA	TXLNA	Malignant-M5	turquoise	0.0461776	-0.0162517	-0.0186741	0.0828611	0.107768	0.0614118	0.0740946	0.0922808	0.0923717
EIF3I	EIF3I	grey	grey	0.223712	0.246449	0.324739	0.201535	0.0681827	0.323467	0.190947	-0.00353478	0.0826869
FAM167B	FAM167B	grey	grey	-0.0126424	0.0103524	0.0198443	-0.00635288	-0.00603867	0.0156704	-0.00603063	0.00786847	-0.0182429
LCK	LCK	Malignant-M7	blue	-0.087518	-0.0474547	-0.0767313	-0.0774482	-0.0847452	-0.0899725	-0.0974818	0.0182467	-0.0647377
HDAC1	HDAC1	grey	grey	0.0298558	0.0452	0.107683	0.0347032	0.0755626	0.117802	0.07013	0.0291382	0.0101977
MARCKSL1	MARCKSL1	grey	grey	-0.037345	-0.0303736	-0.0129157	-0.0249951	-0.000883584	-0.0148454	-0.0225375	0.0307157	-0.000951654
BSDC1	BSDC1	grey	grey	0.10212	0.0992109	0.0879668	0.0960253	0.0411793	0.13	0.0793785	0.0524573	0.049263
ZBTB8OS	ZBTB8OS	grey	grey	0.0742622	0.0413297	0.0479626	0.0815676	0.134027	0.115678	0.145658	0.0221031	0.0639452
RBBP4	RBBP4	grey	grey	0.105676	0.0931223	0.104113	0.105379	0.0976409	0.153911	0.12168	0.0572576	0.0659375
YARS	YARS	grey	grey	0.0252059	0.0104456	0.0316033	0.0652215	0.0354802	0.0621314	0.0273349	0.0597724	0.0606579
S100PBP	S100PBP	grey	grey	0.025505	0.0122478	0.00915828	0.0213509	0.0694106	0.0525013	0.0560821	0.0529568	0.0212615
TMEM54	TMEM54	grey	grey	0.0973346	0.096156	0.160535	0.136837	0.145851	0.20674	0.172858	0.0284622	0.0871318
AK2	AK2	Malignant-M3	brown	0.227785	0.279622	0.32313	0.173772	0.00177199	0.278523	0.156754	-0.0503813	0.0499838
PHC2	PHC2	grey	grey	0.0539866	0.0042369	0.0486532	0.115848	0.0923465	0.0959595	0.0749925	0.0855702	0.125784
SMIM12	SMIM12	grey	grey	0.0996633	0.0907877	0.0905108	0.10305	0.108987	0.157528	0.138318	0.0257768	0.0567249
SFPQ	SFPQ	grey	grey	0.0998585	0.0910317	0.114823	0.126685	0.109389	0.211038	0.0993411	0.129872	0.106422
KIAA0319L	KIAA0319L	grey	grey	0.0627907	0.0315141	0.00235914	0.0601452	0.0585737	0.0563392	0.0629488	0.0557029	0.0632506
PSMB2	PSMB2	Malignant-M5	turquoise	0.11685	0.0311909	0.0756979	0.191102	0.208238	0.19322	0.217563	0.065451	0.140437
AGO3	AGO3	grey	grey	-0.010355	-0.0361967	-0.0224832	0.0250609	0.0658682	0.0285839	0.0138619	0.102322	0.0555863
ADPRHL2	ADPRHL2	grey	grey	0.149767	0.147744	0.145641	0.148914	0.0654652	0.19639	0.1397	0.0150467	0.0800174
TRAPPC3	TRAPPC3	grey	grey	0.17623	0.15278	0.123593	0.152645	0.112451	0.19913	0.192082	0.0123748	0.0776973
MAP7D1	MAP7D1	Malignant-M8	green	0.00690117	-0.0427396	-0.0254129	0.101758	0.0505134	0.0515691	0.0226389	0.0851229	0.105477
THRAP3	THRAP3	grey	grey	0.0967575	0.0766676	0.11612	0.109282	0.15019	0.179632	0.145647	0.105756	0.0868411
EVA1B	EVA1B	grey	grey	0.0301146	-0.0309424	-0.0167711	0.0876787	0.0704755	0.0404881	0.0579789	0.0460914	0.0874056
LSM10	LSM10	grey	grey	0.0908129	0.0525375	0.0242996	0.0973535	0.0615287	0.0852949	0.107189	0.00936473	0.0510106
MRPS15	MRPS15	grey	grey	0.108912	0.0215959	0.0497375	0.151881	0.172834	0.153992	0.190134	0.0475393	0.118524
ZC3H12A	ZC3H12A	grey	grey	0.0946599	0.0431625	0.0193505	0.158942	-0.000733888	0.0708288	0.0245156	0.0785821	0.142055
MEAF6	MEAF6	grey	grey	0.115409	0.0795593	0.112087	0.125955	0.168399	0.199679	0.190137	0.0564021	0.0785849
GNL2	GNL2	grey	grey	0.0481324	0.0637992	0.105065	0.0628376	0.0356921	0.118628	0.0526255	0.0239679	0.0278077
C1orf122	C1orf122	Malignant-M6	yellow	0.199987	0.0739012	-0.0106682	0.229076	0.181883	0.158746	0.267838	0.0280626	0.142623
SF3A3	SF3A3	grey	grey	0.033253	0.0284273	0.0859982	0.0537673	0.0983462	0.118698	0.0856431	0.0576586	0.0364772
RRAGC	RRAGC	Malignant-M4	pink	0.12653	0.0890566	0.087504	0.182088	0.0700804	0.153232	0.108915	0.0725678	0.112393
AKIRIN1	AKIRIN1	grey	grey	0.062287	0.0405696	0.0850036	0.109712	0.0714493	0.13959	0.0718861	0.0903327	0.0704086
NDUFS5	NDUFS5	grey	grey	0.182576	0.066209	0.210393	0.222033	0.231522	0.345332	0.355621	-0.0356957	0.12565
MACF1	MACF1	Malignant-M5	turquoise	-0.0950915	-0.159069	-0.116568	-0.0296099	0.216635	-0.00059037	0.0555415	0.212622	0.066887
PABPC4	PABPC4	grey	grey	0.035845	0.0615504	0.112628	0.0563467	0.0256026	0.105012	0.0330988	0.0351079	0.0427691
PPIE	PPIE	grey	grey	0.0985485	0.0999633	0.130118	0.0919732	0.0981376	0.163829	0.13937	0.0148271	0.0493616
CAP1	CAP1	grey	grey	0.0845363	0.0608551	0.106948	0.127728	0.117206	0.173666	0.125814	0.07752	0.0820005
PPT1	PPT1	grey	grey	0.132421	0.186943	0.212666	0.0899792	-0.0113236	0.173889	0.0714634	-0.0235744	0.00166095
RLF	RLF	grey	grey	0.026067	0.0214214	0.0613804	0.0526422	0.0333961	0.0711549	-0.00359129	0.113102	0.0778403
ZMPSTE24	ZMPSTE24	grey	grey	0.0860896	0.0572351	0.0438216	0.0941477	0.0977195	0.124291	0.112314	0.039515	0.0573357
SMAP2	SMAP2	Malignant-M7	blue	-0.0328424	-0.0143799	-0.0364132	-0.0178049	-0.0379188	-0.0296578	-0.0501838	0.0623235	0.00441727
NFYC	NFYC	grey	grey	0.0545181	0.0746201	0.108667	0.0508253	0.0380436	0.113222	0.0538075	0.0300233	0.0261742
CITED4	CITED4	grey	grey	0.11413	0.0889893	0.144049	0.119922	0.225695	0.221161	0.215358	0.0694854	0.11934
FOXJ3	FOXJ3	Malignant-M4	pink	0.207399	0.137434	0.033645	0.169747	0.048108	0.101001	0.145923	0.0207396	0.075907
PPCS	PPCS	Malignant-M6	yellow	0.2079	0.144363	0.0998423	0.19325	0.168116	0.217406	0.268919	0.0195283	0.111473
PPIH	PPIH	grey	grey	0.0633022	0.0481766	0.0810488	0.0795733	0.0640905	0.107077	0.0917228	0.00751211	0.048522
YBX1	YBX1	grey	grey	0.123296	0.0732719	0.281341	0.171137	0.0532744	0.273948	0.166638	0.000487059	0.0989552
SVBP	SVBP	grey	grey	0.0249633	0.0303927	0.0960613	0.0272409	0.0797978	0.103321	0.0796092	0.0110848	0.0125609
SLC2A1	SLC2A1	Malignant-M3	brown	0.056372	0.177671	0.297033	0.0946535	-0.0762245	0.170252	-0.026111	0.0124905	0.0403468
EBNA1BP2	EBNA1BP2	grey	grey	0.128381	0.089097	0.0997234	0.13933	0.13389	0.180226	0.175933	0.0282039	0.0753496
TIE1	TIE1	grey	grey	-0.0337517	-0.0117566	0.0184542	-0.0306503	-0.0362363	-0.0210179	-0.0450154	0.0137272	-0.0140882
ELOVL1	ELOVL1	Malignant-M8	green	0.116962	0.0502091	0.0113435	0.155321	0.088349	0.106715	0.124115	0.0409441	0.118427
MED8	MED8	grey	grey	0.0924944	0.0508384	0.0642233	0.155331	0.0832192	0.140423	0.110735	0.0461061	0.102057
HYI	HYI	grey	grey	0.242971	0.262652	0.255724	0.212641	0.0418226	0.273961	0.186138	-0.0293978	0.0992364
PTPRF	PTPRF	Malignant-M6	yellow	0.127236	0.0771379	0.0375414	0.123089	0.125644	0.113743	0.154439	0.0694462	0.10403
ATP6V0B	ATP6V0B	Malignant-M4	pink	0.232141	0.115058	0.0511315	0.305974	0.172275	0.219725	0.269678	0.0413764	0.154253
DMAP1	DMAP1	grey	grey	0.0824029	0.0810953	0.106079	0.0733591	0.0686771	0.134207	0.0966091	0.0166193	0.0430649
ERI3	ERI3	Malignant-M4	pink	0.176996	0.110237	0.0897906	0.252793	0.0778246	0.168857	0.163504	0.0100526	0.112049
RNF220	RNF220	grey	grey	0.0198714	-0.00523032	-0.00118961	0.0604319	0.0397475	0.0388249	0.0281012	0.0509418	0.0611421
PLK3	PLK3	grey	grey	0.0930954	0.115275	0.0949595	0.0760281	-0.0492924	0.083269	0.0144955	-0.00087982	0.0483716
UROD	UROD	grey	grey	0.168129	0.146862	0.147075	0.150095	0.11153	0.210864	0.183843	0.00455254	0.0726671
PRDX1	PRDX1	Malignant-M6	yellow	0.15613	-0.021433	0.10987	0.225448	0.269049	0.28139	0.349234	0.0129379	0.154529
AKR1A1	AKR1A1	Malignant-M1	red	0.305586	0.245897	0.167934	0.221113	0.139155	0.260489	0.297699	-0.0391831	0.093233
NASP	NASP	grey	grey	0.0257101	0.0421856	0.10812	0.0432926	0.0648051	0.113889	0.0410504	0.0764085	0.049781
GPBP1L1	GPBP1L1	grey	grey	0.0492249	0.0477189	0.0643747	0.0617855	0.0539759	0.101081	0.0519259	0.0476681	0.0507142
TSPAN1	TSPAN1	grey	grey	0.0772916	0.00280025	-0.0400793	0.159095	0.0951271	0.0419256	0.113352	0.0425713	0.151213
POMGNT1	POMGNT1	grey	grey	0.106268	0.0900061	0.0659251	0.10368	0.0675835	0.121534	0.105986	0.025809	0.0581721
LRRC41	LRRC41	Malignant-M1	red	0.233947	0.15996	0.118139	0.187826	0.0236188	0.149643	0.146224	-0.0126633	0.0924348
UQCRH	UQCRH	Malignant-M3	brown	0.0144747	0.17134	0.321157	-0.0559382	0.200445	0.288986	0.189135	-0.0177447	-0.0821125
MKNK1	MKNK1	grey	grey	0.0170108	0.00152785	0.0107593	0.0310909	0.0336451	0.0347307	0.0289497	0.0469964	0.036717
ATPAF1	ATPAF1	grey	grey	0.126495	0.104312	0.0815906	0.109065	0.0950509	0.154497	0.140656	0.0217384	0.0538049
EFCAB14	EFCAB14	Malignant-M5	turquoise	0.0100003	-0.0111541	0.0144382	0.034434	0.13298	0.0739859	0.0822295	0.0957272	0.0508165
PDZK1IP1	PDZK1IP1	Malignant-M6	yellow	0.349436	0.168491	0.0801816	0.280154	0.337035	0.319625	0.537207	-0.0789415	0.123967
CMPK1	CMPK1	grey	grey	0.0779959	0.10411	0.173541	0.0966435	0.110353	0.205384	0.131409	0.0460369	0.0468003
TRABD2B	TRABD2B	grey	grey	0.0548345	-0.0145539	0.0244453	0.118312	0.145914	0.106502	0.107912	0.0904443	0.11538
FAF1	FAF1	grey	grey	0.0592391	0.0631126	0.107042	0.0560404	0.048025	0.120069	0.0643894	0.033227	0.0410915
CDKN2C	CDKN2C	grey	grey	0.0912866	0.108932	0.159177	0.0762872	-0.0311345	0.105278	0.0319589	-0.0177497	0.0457397
RNF11	RNF11	grey	grey	0.125741	0.142406	0.16285	0.112532	0.0397614	0.185355	0.103304	0.0181329	0.0429083
EPS15	EPS15	Malignant-M7	blue	-0.0245115	-0.0486905	-0.0172669	0.00669389	0.0655194	0.0194148	0.0157975	0.117534	0.0360571
OSBPL9	OSBPL9	grey	grey	0.0590094	0.0770661	0.122645	0.0741404	0.0792331	0.156147	0.0786899	0.0642551	0.0490486
NRDC	NRDC	Malignant-M7	blue	-0.000999974	-0.00709859	0.0437263	0.0424918	0.0768984	0.0724287	0.034989	0.111461	0.0638047
TXNDC12	TXNDC12	grey	grey	0.12832	0.134258	0.16008	0.132421	0.0855059	0.185456	0.148572	0.00675819	0.0544314
BTF3L4	BTF3L4	grey	grey	0.132827	0.143547	0.22239	0.109306	0.11126	0.239684	0.165167	0.00412381	0.033983
PRPF38A	PRPF38A	grey	grey	0.0570051	0.0922812	0.134523	0.0436495	0.0533511	0.143788	0.0708005	0.0290252	0.0188968
ZCCHC11	ZCCHC11	grey	grey	0.0735227	0.142069	0.0544555	0.0285747	-0.0497869	0.0705724	0.00817196	0.0090663	0.00235304
ZYG11B	ZYG11B	Malignant-M5	turquoise	0.0189317	-0.0228448	-0.0118248	0.0310634	0.122479	0.0554552	0.0793403	0.0757028	0.0514677
ECHDC2	ECHDC2	grey	grey	0.247563	0.240952	0.18688	0.185518	0.0689549	0.253579	0.196631	-0.00548478	0.0930253
SCP2	SCP2	Malignant-M6	yellow	0.21255	0.167293	0.131481	0.182144	0.164674	0.24009	0.251792	0.0363426	0.119147
C1orf123	C1orf123	grey	grey	0.106027	0.111478	0.148685	0.0897205	0.0665713	0.157271	0.119706	-0.0145012	0.040029
MAGOH	MAGOH	grey	grey	0.0960554	0.08445	0.137504	0.117855	0.135715	0.199539	0.157333	0.0314552	0.0737733
HSPB11	HSPB11	grey	grey	0.120275	0.0450798	0.0551893	0.136572	0.137602	0.142528	0.168775	0.0290538	0.0967074
TMEM59	TMEM59	Malignant-M2	black	0.300051	0.298785	0.386719	0.257595	0.1017	0.425824	0.312105	-0.0658495	0.0640698
MRPL37	MRPL37	grey	grey	0.127436	0.109771	0.151675	0.126714	0.0809263	0.177515	0.145085	-0.00364809	0.060065
SSBP3	SSBP3	grey	grey	0.0137928	0.0463237	0.0997824	0.0155528	0.0302034	0.0796665	0.0222827	0.0421011	0.0176042
DHCR24	DHCR24	Malignant-M5	turquoise	-0.0431486	-0.191317	-0.134703	0.0572307	0.380488	0.0721765	0.223185	0.153592	0.0835091
PLPP3	PLPP3	Malignant-M1	red	0.217167	0.201524	0.116638	0.189636	0.0197463	0.17866	0.12439	0.0342091	0.10465
PRKAA2	PRKAA2	grey	grey	0.132227	0.115377	0.117053	0.0789772	0.104134	0.159014	0.127783	0.0686822	0.0655756
TACSTD2	TACSTD2	Malignant-M5	turquoise	-0.210404	-0.337167	-0.185246	-0.0950758	0.548325	0.0379187	0.26223	0.193022	0.00369842
MYSM1	MYSM1	Malignant-M7	blue	-0.0396442	-0.0541732	-0.0229806	0.0036428	0.0437381	-0.000470268	-0.0130003	0.113125	0.0538147
JUN	JUN	grey	grey	0.217043	0.172653	0.161164	0.223057	-0.177154	0.116373	-0.0110449	0.0165996	0.261434
HOOK1	HOOK1	Malignant-M5	turquoise	0.0667456	0.00696532	0.0630438	0.0540676	0.28673	0.18485	0.209849	0.128899	0.0597362
CYP2J2	CYP2J2	Malignant-M2	black	0.336592	0.425745	0.298154	0.173007	-0.0286698	0.300214	0.199282	-0.127083	-0.0312477
NFIA	NFIA	grey	grey	0.236836	0.250745	0.21597	0.144784	-0.00924054	0.204047	0.110691	0.017528	0.0905279
TM2D1	TM2D1	grey	grey	0.145876	0.159231	0.187411	0.133239	0.113246	0.2301	0.169522	0.0200698	0.0448602
USP1	USP1	grey	grey	0.038776	0.0380334	0.0777459	0.0637393	0.0988035	0.119482	0.0823346	0.0654286	0.04627
ITGB3BP	ITGB3BP	grey	grey	0.0603247	0.0482766	0.091924	0.0703131	0.093886	0.13113	0.108271	0.0179909	0.0377867
PGM1	PGM1	grey	grey	0.179346	0.183294	0.183489	0.161183	0.0806627	0.21856	0.170165	-0.0189676	0.0614441
JAK1	JAK1	Malignant-M5	turquoise	-0.00531113	-0.179894	-0.110024	0.13171	0.411162	0.129715	0.243336	0.266405	0.185586
AK4	AK4	grey	grey	0.244098	0.244672	0.222562	0.188334	0.0211347	0.246433	0.150681	0.00251656	0.0779456
LEPROT	LEPROT	Malignant-M5	turquoise	0.10207	-0.0165879	0.00983876	0.151607	0.392819	0.197567	0.313759	0.153492	0.133975
PDE4B	PDE4B	Malignant-M7	blue	-0.0684462	-0.0448777	-0.0378343	-0.0682062	-0.0702496	-0.0740622	-0.0829058	0.0461635	-0.0309561
MIER1	MIER1	Malignant-M5	turquoise	-0.0397213	-0.125696	-0.0590359	0.0430465	0.265742	0.0730886	0.13506	0.179707	0.0896715
SERBP1	SERBP1	grey	grey	0.185408	0.170138	0.248477	0.201447	0.136214	0.297219	0.197604	0.0875156	0.136072
GADD45A	GADD45A	Malignant-M8	green	0.125927	0.0375859	0.0505467	0.249559	0.0150858	0.127029	0.0406276	0.102854	0.284967
GNG12	GNG12	grey	grey	0.0788542	-0.0237727	-0.00341904	0.151631	0.155596	0.113291	0.126467	0.120426	0.154334
SRSF11	SRSF11	Malignant-M4	pink	0.15796	0.0980962	0.0868201	0.224433	0.13491	0.205209	0.170812	0.121898	0.140947
PTGER3	PTGER3	grey	grey	0.19849	0.260364	0.228615	0.0608972	0.00675151	0.234442	0.0889873	0.00337108	0.0126787
ZRANB2	ZRANB2	Malignant-M7	blue	-0.029027	-0.0492937	-0.0160103	0.0253741	0.106997	0.0488838	0.0401376	0.152966	0.0645915
CRYZ	CRYZ	Malignant-M1	red	0.29748	0.2186	0.152405	0.225251	0.114787	0.263603	0.237352	0.00648951	0.110425
TYW3	TYW3	grey	grey	0.0724977	0.0763428	0.116416	0.057466	0.069935	0.130343	0.0919553	0.027213	0.0372965
ACADM	ACADM	grey	grey	0.15081	0.155756	0.154757	0.10027	0.0995006	0.20506	0.159144	0.0100273	0.0391433
RABGGTB	RABGGTB	grey	grey	0.0814672	0.0516648	0.140144	0.117426	0.12961	0.197474	0.135607	0.0688849	0.0811898
PIGK	PIGK	Malignant-M5	turquoise	0.0304929	-0.00862058	0.0138427	0.059208	0.13852	0.0832372	0.104562	0.0576328	0.0569221
USP33	USP33	Malignant-M5	turquoise	-0.0240271	-0.0639532	-0.0357318	0.0219913	0.150866	0.047351	0.0744604	0.116156	0.0557381
FUBP1	FUBP1	grey	grey	0.0587067	0.070912	0.0848408	0.0763514	0.0252629	0.115553	0.035758	0.0622024	0.0594673
DNAJB4	DNAJB4	Malignant-M8	green	0.116698	-0.00919968	-0.0358731	0.196274	0.0327731	0.0526675	0.0295621	0.108688	0.271302
IFI44L	IFI44L	grey	grey	0.0982413	0.138714	0.164214	0.0743717	-0.0634504	0.118996	0.00525063	-0.00122922	0.0225744
IFI44	IFI44	grey	grey	0.0640311	0.0448905	0.0185219	0.0730508	-0.0123041	0.0365405	0.0236074	0.0121822	0.0599067
ADGRL4	ADGRL4	Malignant-M7	blue	-0.0500227	-0.0161464	0.0086839	-0.0522685	-0.0567537	-0.0358853	-0.0748709	0.02894	-0.0219842
PRKACB	PRKACB	grey	grey	0.0299316	0.0126341	-0.00613944	0.0189663	0.0435869	0.0231749	0.0480051	0.0378296	0.0170612
RPF1	RPF1	grey	grey	0.0740656	0.0646624	0.0663646	0.0840483	0.0580045	0.105681	0.0921938	0.0189253	0.039436
GNG5	GNG5	grey	grey	0.137998	0.0119304	0.1156	0.217542	0.232713	0.273171	0.283163	0.0558395	0.180065
CTBS	CTBS	grey	grey	0.0702194	0.0695286	0.10552	0.0912595	0.0917063	0.142016	0.101767	0.0525211	0.075629
C1orf52	C1orf52	grey	grey	0.0293134	-0.0177927	0.00191341	0.088205	0.0694549	0.0629432	0.0431432	0.0816796	0.0834683
BCL10	BCL10	grey	grey	0.0294273	0.00284691	0.0486878	0.0768223	0.0520777	0.0728013	0.0336473	0.0794929	0.0896909
DDAH1	DDAH1	Malignant-M1	red	0.250595	0.232464	0.130482	0.119701	0.0277815	0.180199	0.164212	-0.0460839	0.0224373
CYR61	CYR61	Malignant-M3	brown	0.293351	0.361919	0.369889	0.184251	-0.063552	0.264188	0.104823	-0.0624883	0.0572873
ZNHIT6	ZNHIT6	grey	grey	0.0171957	-0.0155923	-0.00307088	0.0553488	0.0772256	0.055516	0.0425894	0.1009	0.0730682
ODF2L	ODF2L	Malignant-M7	blue	-0.0198182	-0.0756038	-0.0884757	0.0197304	0.139639	0.0149945	0.0746069	0.12976	0.0427213
SH3GLB1	SH3GLB1	grey	grey	0.0662603	0.0173859	0.0626573	0.12681	0.146762	0.146917	0.126541	0.112046	0.120889
2024-09-15	2024-09-15	Malignant-M2	black	0.316578	0.441329	0.299456	0.189757	-0.0470778	0.30265	0.169139	-0.091345	0.0210656
LMO4	LMO4	Malignant-M8	green	0.0465164	-0.0238776	-0.0376416	0.129088	0.0930074	0.0684388	0.0763734	0.107371	0.130954
PKN2	PKN2	Malignant-M5	turquoise	-0.00759879	-0.0147593	0.00350764	0.01337	0.130164	0.0716595	0.0636821	0.123094	0.0576288
GTF2B	GTF2B	grey	grey	0.0870061	0.0817996	0.122225	0.0858299	0.0679803	0.149213	0.0999881	0.0351213	0.0334577
GBP3	GBP3	Malignant-M5	turquoise	0.0181859	-0.0136382	-0.0464965	0.0381015	0.154051	0.041965	0.111359	0.0833335	0.0821213
GBP1	GBP1	grey	grey	0.201119	0.160437	0.0317768	0.212933	-0.0113655	0.12583	0.0813879	0.0471447	0.183603
GBP2	GBP2	grey	grey	0.0212383	0.101761	0.180459	0.0693554	0.0206649	0.136615	0.0326684	0.0429462	0.055626
GBP4	GBP4	grey	grey	0.0233328	-0.0124035	-0.0576774	0.0651147	0.015634	-0.00608172	0.0146438	0.0523978	0.0841115
GBP5	GBP5	Malignant-M7	blue	-0.0617101	-0.0544508	-0.0815688	-0.0307203	-0.0584251	-0.0750627	-0.0775707	0.0448524	-0.0020297
ZNF326	ZNF326	grey	grey	0.0342331	0.00388436	0.0253502	0.0612438	0.0948123	0.0855735	0.0627259	0.0939041	0.0723433
ZNF644	ZNF644	Malignant-M7	blue	0.020002	-0.00265627	0.0328206	0.0501077	0.0830561	0.0791248	0.0431966	0.122416	0.0689493
TGFBR3	TGFBR3	grey	grey	0.0184327	0.0289895	0.0243065	0.0158141	0.00140818	0.0295575	-0.00349989	0.0463345	0.0268838
RPAP2	RPAP2	Malignant-M5	turquoise	3.7e-05	-0.0332518	-0.0230168	0.0248479	0.127866	0.051345	0.0694265	0.0937792	0.0602179
MTF2	MTF2	grey	grey	0.0479267	0.0432953	0.0426716	0.048183	0.0529322	0.0781609	0.0609571	0.0521543	0.0335024
TMED5	TMED5	grey	grey	0.106198	0.0665762	0.050313	0.133328	0.078014	0.120001	0.104029	0.0709842	0.107109
DR1	DR1	grey	grey	0.054271	0.0424928	0.0441423	0.0660631	0.0547425	0.089248	0.0643278	0.0448753	0.0549462
FNBP1L	FNBP1L	grey	grey	0.0550944	0.0376869	0.0649237	0.0665183	0.10187	0.1067	0.0798774	0.0912044	0.0811087
DNTTIP2	DNTTIP2	grey	grey	0.00994994	0.00448331	0.0811134	0.0662417	0.0599156	0.105565	0.0292074	0.0877187	0.0641351
GCLM	GCLM	Malignant-M8	green	0.042346	-0.0519466	-0.0324992	0.165167	0.0663313	0.0734485	0.0277843	0.147877	0.196738
ARHGAP29	ARHGAP29	Malignant-M5	turquoise	-0.0145094	-0.168201	-0.0725906	0.0837447	0.432023	0.13921	0.239027	0.252677	0.140973
SLC44A3	SLC44A3	Malignant-M1	red	0.254003	0.217915	0.155407	0.1476	0.0830163	0.217066	0.19866	-0.0283315	0.0413475
CNN3	CNN3	grey	grey	0.0889051	0.0267662	0.158685	0.16484	0.227969	0.256753	0.183512	0.11794	0.1308
SNX7	SNX7	grey	grey	0.137721	0.105179	0.131401	0.139936	0.108932	0.198755	0.161247	0.0331425	0.090889
SLC35A3	SLC35A3	grey	grey	0.0258681	0.0104856	0.0360406	0.040312	0.0913602	0.0808622	0.0667709	0.0618492	0.0456318
RTCA	RTCA	grey	grey	0.0684916	0.0668876	0.111266	0.0568068	0.0498053	0.118584	0.0775854	0.0140308	0.0305083
VCAM1	VCAM1	Malignant-M1	red	0.385799	0.268362	0.145423	0.235544	0.00879778	0.146416	0.16775	0.00165323	0.12887
SLC30A7	SLC30A7	grey	grey	0.100358	0.0608515	0.00726994	0.0972087	0.067399	0.0814297	0.0917777	0.0513167	0.068781
S1PR1	S1PR1	Malignant-M7	blue	-0.0327756	-0.0126662	-0.00438933	-0.0383666	-0.0385699	-0.0271219	-0.0463418	0.0193341	-0.0243312
RNPC3	RNPC3	Malignant-M7	blue	-0.0256728	-0.0181716	-0.0209015	-0.0301639	0.0486048	0.0147717	-0.00224654	0.101559	0.0239736
VAV3	VAV3	grey	grey	0.124073	0.10009	0.0488601	0.0606208	0.0953141	0.119345	0.132376	0.0149095	0.0362983
SLC25A24	SLC25A24	grey	grey	0.0220338	0.0218839	0.062634	0.0533752	0.0421642	0.0754966	0.0282824	0.0578649	0.0527275
PRPF38B	PRPF38B	Malignant-M7	blue	0.0580969	0.0332812	0.0485206	0.11473	0.0695468	0.115433	0.0627973	0.145617	0.0848061
STXBP3	STXBP3	Malignant-M5	turquoise	-0.017976	-0.0425597	0.0216013	0.0135802	0.142932	0.075794	0.0745067	0.0953639	0.0406598
TMEM167B	TMEM167B	grey	grey	0.078764	0.0688409	0.0754727	0.0887644	0.0494775	0.111053	0.0720478	0.0469821	0.0532431
SARS	SARS	grey	grey	0.0881366	0.113206	0.18923	0.104925	0.0944076	0.210119	0.125153	0.038834	0.0588201
PSMA5	PSMA5	Malignant-M5	turquoise	0.07387	-0.0533296	-0.0321471	0.182906	0.229802	0.136664	0.204201	0.0979076	0.161501
GNAI3	GNAI3	grey	grey	0.0835873	0.0920713	0.163726	0.11178	0.0533497	0.17714	0.0755937	0.0676189	0.0846502
GSTM4	GSTM4	grey	grey	0.104771	0.0465667	0.0502518	0.114384	0.140118	0.144582	0.165163	0.0309169	0.0731867
GSTM3	GSTM3	grey	grey	-0.0624924	-0.0348743	0.104065	-0.034125	0.122884	0.109679	0.0693487	0.0144218	-0.0368508
CSF1	CSF1	Malignant-M8	green	0.0217416	-0.039847	-0.0404061	0.13145	0.0242737	0.0126523	5.64e-05	0.108468	0.148608
AHCYL1	AHCYL1	grey	grey	0.113783	0.0783116	0.109965	0.125252	0.112834	0.169056	0.115675	0.0928692	0.119402
SLC16A4	SLC16A4	Malignant-M6	yellow	0.160091	0.0689284	0.0136256	0.161171	0.152179	0.147686	0.206241	0.0557609	0.118323
LAMTOR5	LAMTOR5	Malignant-M1	red	0.400137	0.266637	0.238942	0.313961	0.197847	0.417843	0.440105	-0.0635764	0.134008
CD53	CD53	Malignant-M7	blue	-0.105605	-0.0645959	-0.066428	-0.107036	-0.109808	-0.116351	-0.129153	0.0537849	-0.063675
LRIF1	LRIF1	Malignant-M5	turquoise	-0.000682886	-0.0425821	0.00404266	0.0489128	0.1672	0.079907	0.0927555	0.110236	0.0782099
DRAM2	DRAM2	grey	grey	0.130712	0.0955888	0.0806752	0.115215	0.0934183	0.129018	0.149405	0.0195649	0.0578282
CEPT1	CEPT1	grey	grey	0.0247795	0.0327443	0.0485692	0.0268666	0.0497051	0.0698453	0.0385249	0.0584761	0.0257108
DENND2D	DENND2D	Malignant-M7	blue	0.0573159	0.0116998	-0.0239301	0.0766384	0.0652107	0.0496289	0.0811435	0.070005	0.0618347
ATP5F1	ATP5F1	Malignant-M2	black	0.40903	0.53623	0.348911	0.243011	-0.0191073	0.379915	0.265541	-0.121035	0.0264004
C1orf162	C1orf162	Malignant-M7	blue	-0.0457617	-0.0288444	-0.023711	-0.0534724	-0.0705268	-0.0702842	-0.0730827	0.030011	-0.0313967
RAP1A	RAP1A	Malignant-M3	brown	0.0859825	0.125666	0.166519	0.0730275	0.0136769	0.161564	0.0657648	0.0181849	0.030538
CTTNBP2NL	CTTNBP2NL	Malignant-M5	turquoise	0.00692572	-0.0451242	-0.0454009	0.0529509	0.105232	0.0281455	0.0584191	0.0957822	0.0719225
CAPZA1	CAPZA1	Malignant-M7	blue	0.0198551	-0.0220742	-0.0157054	0.0760014	0.0671275	0.0509385	0.0536415	0.1117	0.0798534
RHOC	RHOC	Malignant-M4	pink	0.161578	0.098884	0.141712	0.290163	0.116459	0.210761	0.189807	0.0224239	0.157412
SLC16A1	SLC16A1	Malignant-M3	brown	0.0627211	0.109212	0.160388	0.0785335	-0.0272084	0.12774	0.0130831	0.0090977	0.0281829
RSBN1	RSBN1	grey	grey	0.0614082	0.0735098	0.0846494	0.0714811	0.0505034	0.11039	0.0662246	0.0583384	0.0506665
PTPN22	PTPN22	Malignant-M7	blue	-0.0942933	-0.0601899	-0.0790048	-0.083071	-0.0856897	-0.0985752	-0.105315	0.0335542	-0.0440593
HIPK1	HIPK1	Malignant-M8	green	0.028802	-0.0433409	-0.0437536	0.0962712	0.0621955	0.0319167	0.0318125	0.120951	0.118479
TRIM33	TRIM33	Malignant-M5	turquoise	0.00217959	-0.030555	-0.0346465	0.0275065	0.0963031	0.0338748	0.0518907	0.0873605	0.0580349
BCAS2	BCAS2	grey	grey	0.0906389	0.104326	0.145499	0.0810433	0.084677	0.175672	0.114556	0.046161	0.0646543
NRAS	NRAS	grey	grey	0.07348	0.0356493	0.0278413	0.110388	0.029425	0.0706673	0.0486049	0.0558072	0.0894175
CSDE1	CSDE1	Malignant-M3	brown	0.0803681	0.109671	0.245173	0.0961554	0.10158	0.231519	0.100766	0.0809308	0.0635932
SIKE1	SIKE1	grey	grey	0.0590545	0.0352426	0.0286935	0.0605364	0.0674679	0.0765868	0.0750458	0.032123	0.0528696
ATP1A1	ATP1A1	Malignant-M8	green	0.13506	0.0643453	0.040797	0.183857	0.103604	0.147792	0.122475	0.0947261	0.147592
CD58	CD58	grey	grey	0.097388	0.064263	0.0388027	0.0978172	0.0747642	0.10116	0.108632	0.0308339	0.0549126
CD2	CD2	Malignant-M7	blue	-0.153155	-0.092167	-0.130233	-0.144277	-0.13601	-0.15642	-0.167772	0.0422943	-0.0953277
MAN1A2	MAN1A2	grey	grey	0.0951898	0.0764795	0.0600558	0.102156	0.070936	0.118959	0.0908456	0.0687306	0.0858697
NOTCH2	NOTCH2	Malignant-M5	turquoise	-0.00745879	-0.0671406	-0.0292249	0.0556594	0.115008	0.0353354	0.0462141	0.101062	0.0670742
SEC22B	SEC22B	grey	grey	0.0538588	-0.00454063	0.00676975	0.115314	0.131622	0.0995615	0.107385	0.110922	0.110857
PDZK1	PDZK1	Malignant-M6	yellow	0.236683	0.15489	0.129646	0.142451	0.288208	0.290932	0.374958	0.0208055	0.0427239
RNF115	RNF115	Malignant-M8	green	0.0596422	0.0163953	0.0306033	0.131557	0.0605657	0.0985495	0.0563639	0.104888	0.133207
RBM8A	RBM8A	Malignant-M3	brown	0.222497	0.270747	0.329829	0.197201	0.0549938	0.314231	0.184029	-0.00254151	0.0954708
LIX1L	LIX1L	grey	grey	0.0432295	0.0606285	0.0778459	0.0305394	0.0382643	0.0876094	0.0526454	0.0309875	0.0188319
POLR3GL	POLR3GL	grey	grey	0.138071	0.181989	0.20049	0.0980759	0.0601075	0.204771	0.14089	-0.010305	0.0375756
TXNIP	TXNIP	Malignant-M5	turquoise	-0.0536627	-0.123871	-0.0650848	-0.0168129	0.419713	0.0890086	0.243027	0.195977	0.075693
PDE4DIP	PDE4DIP	Malignant-M8	green	0.0246774	-0.0409756	-0.0659385	0.111618	0.0508126	0.0165283	0.0253598	0.112744	0.147617
CH17-189H20.1	CH17-189H20.1	grey	grey	0.0757426	0.150989	0.0615127	0.0338486	-0.0630068	0.0609765	0.0204097	-0.0140545	0.00157069
BOLA1	BOLA1	grey	grey	0.136307	0.15003	0.118729	0.0961952	0.05464	0.147899	0.13479	-0.0251046	0.037001
SF3B4	SF3B4	grey	grey	0.0613133	0.055109	0.0898508	0.0858507	0.0836509	0.137815	0.0975583	0.0353168	0.0474858
PLEKHO1	PLEKHO1	Malignant-M7	blue	-0.0658699	-0.0447516	-0.0390001	-0.0551518	-0.0666294	-0.0722204	-0.0796127	0.0399974	-0.025686
ANP32E	ANP32E	grey	grey	0.0591849	0.110742	0.164234	0.0473266	0.0160979	0.134177	0.0431893	0.0348729	0.0355141
APH1A	APH1A	grey	grey	0.167863	0.212411	0.2414	0.140671	0.0587644	0.248243	0.152313	-0.00914345	0.0468481
C1orf54	C1orf54	grey	grey	-0.0331246	-0.0264002	-0.00444665	-0.0257566	-0.0311397	-0.0308703	-0.0412589	0.00910852	-0.00656837
MRPS21	MRPS21	grey	grey	0.14426	0.159684	0.240649	0.0998134	0.207949	0.269851	0.261045	0.00316354	0.0344707
RPRD2	RPRD2	grey	grey	0.04329	0.0234799	0.0119645	0.0403874	0.093169	0.0647898	0.0768353	0.0684098	0.0585379
MCL1	MCL1	grey	grey	0.188588	0.203604	0.181127	0.169887	-0.0071528	0.199574	0.0623386	0.0997665	0.169055
ENSA	ENSA	grey	grey	0.191049	0.199672	0.198864	0.171179	0.0790595	0.237202	0.176322	0.00792515	0.0890945
CTSS	CTSS	Malignant-M7	blue	-0.0947131	-0.127299	-0.0768552	-0.0230154	-0.091292	-0.127387	-0.137128	0.11085	0.0491774
CERS2	CERS2	grey	grey	0.201443	0.186746	0.182351	0.185096	0.0910471	0.237281	0.170791	0.0222967	0.0994998
C1orf56	C1orf56	Malignant-M7	blue	-0.0196906	-0.0301317	-0.0578099	-0.00934287	-0.0347821	-0.0552188	-0.0332827	0.0673063	0.012027
CDC42SE1	CDC42SE1	Malignant-M7	blue	-0.0411454	-0.0717834	-0.0674542	0.0141448	0.0261794	-0.0276804	-0.0142989	0.0965731	0.0381487
SCNM1	SCNM1	grey	grey	0.0614127	0.0587175	0.0811024	0.0724163	0.0618005	0.106847	0.0837963	0.021319	0.046597
VPS72	VPS72	grey	grey	0.0747016	0.0913005	0.112989	0.0733079	0.0512521	0.123919	0.0838763	0.00953226	0.0338765
PSMD4	PSMD4	grey	grey	0.13521	0.152952	0.19809	0.15282	0.108218	0.237301	0.173102	0.0172709	0.0891914
PI4KB	PI4KB	grey	grey	0.0748526	0.0560568	0.0522689	0.0833238	0.0279163	0.0860177	0.05131	0.0352152	0.0621043
PSMB4	PSMB4	grey	grey	0.0609621	-0.0034758	0.07156	0.155928	0.153212	0.142159	0.132729	0.0916475	0.146929
POGZ	POGZ	grey	grey	0.0389561	0.0203194	0.0121095	0.0424886	0.0653528	0.0607464	0.0476826	0.0763462	0.0546098
SNX27	SNX27	grey	grey	0.0599225	0.0654962	0.0870922	0.0485378	0.0679487	0.113386	0.0676298	0.0553008	0.0415668
MRPL9	MRPL9	grey	grey	0.106988	0.132142	0.156451	0.104396	0.0623068	0.173835	0.119749	0.00673193	0.0460762
S100A10	S100A10	Malignant-M3	brown	-0.0583559	0.0799281	0.259419	-0.0601391	-0.186687	0.00122696	-0.124044	-0.140697	-0.0429811
S100A11	S100A11	Malignant-M5	turquoise	-0.152194	-0.404338	-0.201394	0.129508	0.340817	-0.0138948	0.154946	0.165351	0.26032
S100A9	S100A9	grey	grey	-0.00255917	0.0414227	0.0412136	-0.0305378	-0.0705755	-0.00762838	-0.0394272	-0.0319573	-0.0486318
S100A8	S100A8	grey	grey	0.0159429	0.0314583	0.00381434	-0.00415532	-0.0525464	-0.0114945	-0.0191246	-0.0215023	-0.015334
S100A6	S100A6	Malignant-M5	turquoise	-0.271197	-0.450284	-0.118945	0.0274728	0.355615	-0.0101152	0.107197	0.160013	0.16066
S100A4	S100A4	Malignant-M5	turquoise	-0.307266	-0.434852	-0.241858	-0.177298	0.591278	-0.0283496	0.225808	0.236349	-0.0423234
S100A16	S100A16	grey	grey	0.133216	0.0898194	0.148873	0.263086	0.0801882	0.203211	0.140559	0.0507407	0.180079
S100A13	S100A13	Malignant-M4	pink	0.196813	0.0720014	0.166615	0.32536	0.151706	0.225705	0.265555	0.00298367	0.185659
S100A1	S100A1	Malignant-M8	green	0.217066	-0.0215973	-0.134114	0.306647	0.0428781	0.0187759	0.141471	0.0298875	0.302607
CHTOP	CHTOP	grey	grey	0.0823191	0.0686888	0.0735765	0.101101	0.0946224	0.130001	0.112129	0.0460451	0.0635515
SNAPIN	SNAPIN	Malignant-M6	yellow	0.135914	0.110231	0.0948642	0.126428	0.126265	0.163237	0.187417	0.0209711	0.0789187
ILF2	ILF2	grey	grey	0.109843	0.0959089	0.158317	0.16087	0.135658	0.235858	0.165095	0.0467756	0.083512
INTS3	INTS3	Malignant-M5	turquoise	0.00265159	-0.0341128	-0.031909	0.0390034	0.118132	0.0440442	0.0687634	0.0916176	0.0626889
SLC27A3	SLC27A3	Malignant-M5	turquoise	-0.0388029	-0.0626436	0.00526617	0.00148262	0.167054	0.0648549	0.0934546	0.056083	0.0150982
GATAD2B	GATAD2B	grey	grey	0.00576554	-0.0322903	-0.0264921	0.0417122	0.0619727	0.0285378	0.0296371	0.0832779	0.0550316
SLC39A1	SLC39A1	grey	grey	0.188864	0.240921	0.263821	0.170431	0.0590688	0.268948	0.163131	-0.0227463	0.0518252
JTB	JTB	grey	grey	0.240305	0.195972	0.162243	0.265559	0.156947	0.278331	0.273114	0.0293455	0.15197
RAB13	RAB13	grey	grey	0.0732761	0.0313878	0.158827	0.157775	0.200171	0.207593	0.189885	0.0682722	0.130347
TPM3	TPM3	grey	grey	0.047741	0.0304812	0.11885	0.117072	0.108865	0.161383	0.0878584	0.1173	0.124869
C1orf43	C1orf43	Malignant-M3	brown	0.234976	0.313008	0.380089	0.159764	0.0461271	0.343232	0.19665	-0.0487513	0.0207722
UBAP2L	UBAP2L	grey	grey	0.0210507	-0.0256963	-0.024722	0.0783165	0.0926171	0.053415	0.0588341	0.0871401	0.0794591
HAX1	HAX1	grey	grey	0.169363	0.201622	0.23814	0.140959	0.094695	0.258695	0.190443	-0.0195563	0.0548984
IL6R	IL6R	grey	grey	0.0811433	0.103449	0.113259	0.0637263	-0.0112368	0.109077	0.022624	0.0380422	0.0183969
UBE2Q1	UBE2Q1	grey	grey	0.089179	0.0560327	0.0311185	0.0935939	0.0817177	0.097893	0.0928005	0.0548051	0.0910469
ADAR	ADAR	grey	grey	0.0438111	0.0224917	0.00991984	0.0646054	0.0914536	0.0787701	0.072403	0.0894544	0.0701124
PMVK	PMVK	Malignant-M3	brown	0.236501	0.311318	0.325301	0.163876	0.0251837	0.28682	0.186576	-0.0579411	0.0389535
PBXIP1	PBXIP1	Malignant-M3	brown	0.0630562	0.126647	0.14136	0.0419452	-0.0139859	0.113541	0.0326322	-0.000110638	-0.0126394
SHC1	SHC1	grey	grey	0.0704094	0.0357319	0.0398871	0.131148	0.0573274	0.0895859	0.0647958	0.0797986	0.130861
CKS1B	CKS1B	Malignant-M3	brown	0.119887	0.176165	0.251613	0.0914767	0.0770029	0.237228	0.151096	-0.0284062	0.0157187
ADAM15	ADAM15	grey	grey	-0.00653122	-0.046417	-0.0221762	0.0516972	0.067558	0.0234201	0.0315994	0.0559566	0.0574888
EFNA1	EFNA1	grey	grey	0.160072	0.177078	0.167536	0.115937	0.0785958	0.186585	0.152034	-0.00474349	0.0430881
SLC50A1	SLC50A1	grey	grey	0.075041	0.0239382	0.00141524	0.122963	0.0689131	0.0777525	0.0845166	0.0455347	0.10199
DPM3	DPM3	Malignant-M6	yellow	0.177686	0.157634	0.120152	0.151256	0.152858	0.195239	0.245503	0.00189851	0.069393
KRTCAP2	KRTCAP2	grey	grey	0.0448247	0.0564705	0.114721	0.0946367	0.0786292	0.123242	0.0948053	0.0111628	0.0728811
MUC1	MUC1	Malignant-M5	turquoise	-0.0564524	-0.119045	-0.041974	0.0201951	0.303493	0.0712683	0.150397	0.146993	0.0831208
MTX1	MTX1	Malignant-M6	yellow	0.156666	0.107414	0.112316	0.156944	0.144407	0.190736	0.217199	0.020957	0.0952137
GBA	GBA	grey	grey	0.0974645	0.0696647	0.0393413	0.110326	0.0478968	0.0892818	0.0904526	0.016382	0.0633858
SCAMP3	SCAMP3	grey	grey	0.13158	0.0968093	0.0680544	0.136897	0.0945315	0.152805	0.149414	0.0244716	0.0802726
FDPS	FDPS	grey	grey	0.125382	0.132118	0.140644	0.102327	0.0912525	0.179723	0.146797	0.0014341	0.0411705
ASH1L	ASH1L	Malignant-M7	blue	0.00752517	-0.0161443	-0.0142691	0.035879	0.0807639	0.0524693	0.0253897	0.160612	0.0763151
YY1AP1	YY1AP1	grey	grey	0.0472177	0.0426872	0.0519551	0.0545787	0.0272905	0.075104	0.0380526	0.0283856	0.0472825
DAP3	DAP3	grey	grey	0.0368574	0.00762907	0.0321413	0.0797903	0.0941746	0.0854038	0.0868276	0.0507414	0.0684949
GON4L	GON4L	Malignant-M7	blue	0.0411098	0.0458882	0.00914216	0.0294196	0.0227994	0.0436566	0.0276629	0.0722004	0.0375939
RIT1	RIT1	Malignant-M1	red	0.202997	0.193031	0.108565	0.134943	0.0273806	0.158324	0.133313	0.00941905	0.0718916
ARHGEF2	ARHGEF2	grey	grey	-0.0313289	-0.0429022	-0.0293916	0.0160171	0.0038799	-0.0136272	-0.0320178	0.0521816	0.0333785
SSR2	SSR2	Malignant-M3	brown	0.255952	0.269612	0.394874	0.240395	0.0199281	0.348756	0.228808	-0.0735534	0.0832904
LAMTOR2	LAMTOR2	Malignant-M6	yellow	0.217729	0.12584	0.049669	0.193236	0.206052	0.192459	0.307285	0.00765257	0.122609
LMNA	LMNA	Malignant-M3	brown	0.0663221	0.124197	0.401864	0.0683601	-0.0736396	0.222252	-0.00665691	0.0318565	0.043015
PMF1	PMF1	grey	grey	0.247987	0.285036	0.269115	0.161654	0.0407189	0.283824	0.19435	-0.0450305	0.0462403
GLMP	GLMP	grey	grey	0.194998	0.171469	0.102077	0.182148	0.0582453	0.167612	0.170129	-0.00579688	0.0861761
CCT3	CCT3	grey	grey	0.086492	0.0568857	0.118653	0.124451	0.156213	0.186212	0.152691	0.0688585	0.087439
MEF2D	MEF2D	grey	grey	0.00426009	-0.0207662	-0.00189357	0.0483319	0.0295625	0.0299299	0.00199344	0.0618688	0.0526495
APOA1BP	APOA1BP	Malignant-M1	red	0.255327	0.302818	0.144687	0.17942	0.00863921	0.193786	0.184477	-0.0653232	0.0615539
GPATCH4	GPATCH4	grey	grey	0.0836487	0.0610027	0.0525489	0.101637	0.0652681	0.107945	0.0931974	0.0318218	0.0644831
ISG20L2	ISG20L2	grey	grey	0.0722732	0.079062	0.0711082	0.0649412	0.0254196	0.0939368	0.0545536	0.0410117	0.0454237
MRPL24	MRPL24	grey	grey	0.223667	0.219176	0.194399	0.175963	0.0854094	0.247215	0.217392	-0.0413157	0.0636818
HDGF	HDGF	grey	grey	0.155009	0.122539	0.124138	0.188553	0.0822231	0.182199	0.133219	0.0721136	0.165041
PRCC	PRCC	grey	grey	0.115748	0.0915873	0.073656	0.124953	0.044935	0.128754	0.0951776	0.0285257	0.0747633
SH2D2A	SH2D2A	Malignant-M7	blue	-0.0665775	-0.0396803	-0.0584136	-0.0576367	-0.0686987	-0.0713493	-0.0775372	0.0211203	-0.0440421
MNDA	MNDA	grey	grey	-0.0315102	-0.0215696	-0.013172	-0.0427589	-0.050876	-0.0561973	-0.0554416	0.0177288	-0.0244109
PYHIN1	PYHIN1	Malignant-M7	blue	-0.099229	-0.056704	-0.0959049	-0.087968	-0.0853371	-0.101336	-0.105401	0.0248331	-0.0569813
IFI16	IFI16	grey	grey	0.00847199	0.0647212	0.137987	0.0457314	0.00733913	0.111504	-0.01117	0.0947273	0.0743172
DUSP23	DUSP23	Malignant-M6	yellow	0.319334	0.259948	0.175435	0.301891	0.198893	0.291984	0.382507	-0.010701	0.184655
TAGLN2	TAGLN2	Malignant-M3	brown	0.0212285	0.0261456	0.274733	0.166565	0.11649	0.258586	0.133151	0.0564712	0.16134
IGSF8	IGSF8	Malignant-M3	brown	0.0813973	0.112365	0.156235	0.0759411	0.0298413	0.14425	0.0692451	-0.00228282	0.0189612
PEA15	PEA15	grey	grey	0.0464163	0.0197819	0.0608827	0.0898703	0.0440493	0.0961025	0.0370565	0.0548122	0.0702728
DCAF8	DCAF8	grey	grey	0.0745713	0.076133	0.0504295	0.0602009	0.042606	0.0984701	0.0624204	0.0290432	0.0273922
PEX19	PEX19	grey	grey	0.0689604	0.0984077	0.125246	0.0498611	0.0521109	0.140033	0.0808062	0.00482761	0.024296
COPA	COPA	grey	grey	0.0515371	0.00393675	0.00940251	0.0948864	0.064319	0.0725083	0.0429694	0.108315	0.100471
NCSTN	NCSTN	grey	grey	0.0663312	0.0600898	0.0962415	0.0789528	0.0950771	0.132251	0.0986666	0.0326313	0.0429061
CD84	CD84	Malignant-M7	blue	-0.0979685	-0.0675935	-0.0603958	-0.0937039	-0.0849892	-0.102818	-0.114721	0.0520273	-0.0467673
CD48	CD48	Malignant-M7	blue	-0.101458	-0.0627193	-0.0406119	-0.0988269	-0.103032	-0.107654	-0.122256	0.0340948	-0.0612698
F11R	F11R	grey	grey	0.0648254	0.0336213	0.0158889	0.0793374	0.0738468	0.0707525	0.0793919	0.0443132	0.0596062
TSTD1	TSTD1	grey	grey	0.252743	0.219466	0.210804	0.210008	0.168182	0.295942	0.299302	-0.0226841	0.0966437
ARHGAP30	ARHGAP30	Malignant-M7	blue	-0.0682194	-0.0396017	-0.062993	-0.0694003	-0.0661696	-0.0773779	-0.0790217	0.0268689	-0.04289
PFDN2	PFDN2	grey	grey	0.066183	-0.0140156	0.0255227	0.149551	0.173172	0.141263	0.153379	0.0836553	0.135655
NIT1	NIT1	grey	grey	0.141878	0.127925	0.109231	0.122497	0.07469	0.162015	0.141132	0.00449733	0.0572967
UFC1	UFC1	grey	grey	0.248794	0.228895	0.297349	0.195352	0.134285	0.317895	0.284424	-0.0455429	0.0648706
B4GALT3	B4GALT3	grey	grey	0.0831399	0.098679	0.0922922	0.061738	0.0150697	0.100231	0.0634784	-0.00707147	0.0254312
NDUFS2	NDUFS2	grey	grey	0.132908	0.128884	0.141631	0.116062	0.153947	0.211938	0.20204	0.0188409	0.0453881
FCER1G	FCER1G	Malignant-M7	blue	-0.0360385	-0.0016382	0.0132671	-0.0667835	-0.114224	-0.0742617	-0.0931425	0.00509848	-0.0497946
SDHC	SDHC	Malignant-M1	red	0.315385	0.269656	0.190164	0.209194	0.148839	0.296318	0.302703	-0.0273029	0.0840575
FCGR2A	FCGR2A	grey	grey	-0.00823655	-0.00999568	0.0250832	0.00461518	-0.0392943	-0.0158781	-0.0317881	0.0162209	0.0182374
HSPA6	HSPA6	Malignant-M8	green	-0.0015833	-0.170623	-0.191477	0.165759	-0.0129697	-0.0757285	-0.0811013	0.134972	0.250426
FCGR3A	FCGR3A	Malignant-M7	blue	-0.0280297	-0.0187818	-0.0144221	-0.0399427	-0.0606619	-0.0569912	-0.0577788	0.0125848	-0.0242807
FCGR2B	FCGR2B	Malignant-M7	blue	-0.0601874	-0.0433592	-0.00234333	-0.0494839	-0.0510427	-0.0578643	-0.0714825	0.0257735	-0.0230295
ATF6	ATF6	grey	grey	0.0518642	0.0227409	0.0330718	0.0649801	0.0975067	0.0935502	0.0822518	0.0760024	0.0605979
UHMK1	UHMK1	Malignant-M7	blue	0.0479837	0.0152653	-0.00470753	0.0651141	0.0744863	0.0595382	0.062842	0.0952783	0.0706926
UAP1	UAP1	grey	grey	0.108901	0.130934	0.158026	0.110218	0.0118117	0.16172	0.0673414	0.0228597	0.0567158
HSD17B7	HSD17B7	grey	grey	0.190439	0.184071	0.122941	0.117831	0.043767	0.174126	0.144854	-0.00671765	0.0507877
PBX1	PBX1	grey	grey	-0.0212379	0.0035923	0.0378852	-0.0417168	-0.00338167	0.0119405	-0.0384953	0.0454184	0.0139182
MGST3	MGST3	Malignant-M5	turquoise	0.115874	0.0493981	0.281201	0.123529	0.312718	0.363009	0.365112	0.00451162	0.0563334
ALDH9A1	ALDH9A1	grey	grey	0.158437	0.1477	0.131527	0.120553	0.0822268	0.188577	0.154511	0.00720836	0.0541638
TMCO1	TMCO1	Malignant-M6	yellow	0.273131	0.230412	0.169544	0.269023	0.197817	0.297785	0.32306	0.0437146	0.153229
CD247	CD247	Malignant-M7	blue	-0.0763222	-0.0379326	-0.0595171	-0.0709832	-0.0702434	-0.0708089	-0.0842182	0.0200413	-0.0537634
CREG1	CREG1	grey	grey	0.0657101	0.0760622	0.192054	0.0803074	0.11084	0.182986	0.12056	0.0295361	0.0376782
RCSD1	RCSD1	Malignant-M7	blue	-0.0889213	-0.053076	-0.0700036	-0.0840101	-0.0738165	-0.0873895	-0.0967025	0.0292205	-0.0528084
MPZL1	MPZL1	Malignant-M5	turquoise	0.0626799	-0.0447457	-0.0583646	0.166533	0.177243	0.0778434	0.141015	0.110815	0.163699
MPC2	MPC2	Malignant-M1	red	0.430386	0.26369	0.212311	0.332164	0.227936	0.397873	0.463614	-0.0589646	0.163879
DCAF6	DCAF6	Malignant-M5	turquoise	0.0512436	0.0123324	0.0275726	0.063665	0.12728	0.099481	0.107763	0.0671562	0.0538322
TIPRL	TIPRL	grey	grey	0.0736542	0.0500443	0.0777341	0.0865968	0.0828318	0.116813	0.0904383	0.0519423	0.0855298
SFT2D2	SFT2D2	Malignant-M5	turquoise	0.0539321	-0.00786391	-0.0231293	0.0757617	0.135617	0.071529	0.0954548	0.120362	0.103755
XCL2	XCL2	Malignant-M7	blue	-0.0419465	-0.0258359	-0.0276394	-0.040495	-0.0416333	-0.0460582	-0.0459309	0.0262415	-0.0298217
ATP1B1	ATP1B1	Malignant-M2	black	0.296375	0.309013	0.338216	0.247064	0.0126564	0.335881	0.199363	-0.00188382	0.134103
NME7	NME7	grey	grey	0.0705507	0.0718561	0.123399	0.0568104	0.0746636	0.131785	0.0986386	0.013631	0.01883
BLZF1	BLZF1	grey	grey	0.0261469	0.0240613	0.0550064	0.0558691	0.0518344	0.0838226	0.0416398	0.0531262	0.0561164
KIFAP3	KIFAP3	grey	grey	0.0691675	0.0514741	0.0643399	0.0795349	0.0864319	0.107974	0.0945162	0.0536014	0.0732893
PRRC2C	PRRC2C	Malignant-M7	blue	0.0674124	-0.000118267	0.00466573	0.152448	0.161466	0.134809	0.109777	0.234922	0.177593
PIGC	PIGC	grey	grey	0.0741984	0.0756944	0.089299	0.0690041	0.0569708	0.110566	0.0827658	0.0152892	0.0459556
SUCO	SUCO	grey	grey	0.00648174	-0.0659022	-0.0680358	0.0925726	0.0764666	0.0189956	0.028723	0.106247	0.0978834
PRDX6	PRDX6	grey	grey	0.122398	0.00397847	0.189106	0.233774	0.191867	0.295465	0.252041	0.0374014	0.184233
RC3H1	RC3H1	grey	grey	0.0179171	-0.0172649	-0.0197195	0.0735627	0.0492619	0.0318402	0.0220362	0.105368	0.0929517
RABGAP1L	RABGAP1L	Malignant-M7	blue	-0.0624998	-0.0609587	-0.0480828	-0.0482544	0.00427903	-0.0389414	-0.0356564	0.0666068	-0.0102761
CACYBP	CACYBP	Malignant-M8	green	0.102687	0.0373119	0.0685317	0.164451	0.11257	0.165668	0.123173	0.0829917	0.150266
MRPS14	MRPS14	Malignant-M6	yellow	0.146557	0.130018	0.0955352	0.125694	0.111633	0.161101	0.185999	-0.00851632	0.0569717
KIAA0040	KIAA0040	grey	grey	0.0534608	0.0591574	0.085669	0.0155371	0.0150726	0.0779493	0.0352715	0.0136603	0.0119594
RASAL2	RASAL2	Malignant-M5	turquoise	-0.0869948	-0.185925	-0.112522	-0.00295199	0.293104	0.0289821	0.126414	0.173288	0.0571965
TOR3A	TOR3A	grey	grey	0.0740293	0.0538991	0.0215976	0.0833868	0.055129	0.0707975	0.0877213	0.00973176	0.0476832
ABL2	ABL2	Malignant-M8	green	0.01106	-0.0854211	-0.0801258	0.153858	0.0457003	0.00373927	-0.0141389	0.15937	0.199751
SOAT1	SOAT1	grey	grey	0.0268206	-0.0418176	-0.0400439	0.100972	0.0798218	0.0420587	0.0466831	0.103291	0.0994026
TOR1AIP2	TOR1AIP2	Malignant-M5	turquoise	0.0189409	-0.0486532	-0.033126	0.0638282	0.165313	0.0635022	0.101599	0.112217	0.0896417
TOR1AIP1	TOR1AIP1	grey	grey	0.0276024	0.041662	0.0867451	0.0390814	0.0719977	0.10592	0.045011	0.0768596	0.0507621
CEP350	CEP350	Malignant-M5	turquoise	-0.0198411	-0.0533777	-0.0331538	0.0111519	0.119744	0.030806	0.0426923	0.126712	0.0624025
QSOX1	QSOX1	grey	grey	0.0221736	-0.0190442	2.83e-05	0.088285	0.0639789	0.0523181	0.0406298	0.0599656	0.100757
ACBD6	ACBD6	grey	grey	0.0597001	0.0770251	0.130318	0.0523989	0.083176	0.145345	0.0975735	0.026689	0.0278649
IER5	IER5	Malignant-M8	green	0.065036	-0.0110887	-0.0225007	0.174862	-0.0148289	0.0263041	-0.0071988	0.0868892	0.204283
GLUL	GLUL	grey	grey	0.0498949	-0.0116117	0.0321329	0.140028	0.00585909	0.0789258	0.00487504	0.0993609	0.128735
DHX9	DHX9	Malignant-M5	turquoise	-0.000255797	-0.0355069	0.00138054	0.0264477	0.136275	0.0652806	0.0708278	0.0945111	0.0535073
LAMC1	LAMC1	Malignant-M5	turquoise	0.0193238	-0.0280496	-0.00581071	0.0693756	0.0940346	0.0504867	0.0489763	0.0945974	0.0791438
SMG7	SMG7	Malignant-M5	turquoise	0.0100325	-0.0265745	-0.0116281	0.0351769	0.0932763	0.0405145	0.0481247	0.0768313	0.0571691
ARPC5	ARPC5	grey	grey	0.0497663	-0.00650208	0.0331171	0.128896	0.175807	0.136849	0.142497	0.101292	0.125924
C1orf21	C1orf21	Malignant-M5	turquoise	-0.0145632	-0.0942602	-0.078831	0.0723935	0.0858761	0.000166042	0.0387872	0.0770884	0.105086
FAM129A	FAM129A	Malignant-M7	blue	-0.0944966	-0.121347	-0.101682	-0.0519536	0.0975669	-0.0412052	0.00328107	0.114498	0.00430127
IVNS1ABP	IVNS1ABP	grey	grey	0.220945	0.25115	0.151967	0.102127	0.0291187	0.199838	0.151776	-0.00453609	0.0250209
TPR	TPR	Malignant-M5	turquoise	0.00577475	-0.00401532	0.0480341	0.0425599	0.189717	0.128206	0.108616	0.135284	0.0752433
RGS1	RGS1	Malignant-M7	blue	-0.117706	-0.0641463	-0.114768	-0.140476	-0.177718	-0.174715	-0.17384	0.0519785	-0.0794694
RGS2	RGS2	Malignant-M7	blue	-0.0291613	-0.0351243	-0.0330009	-0.0133028	-0.0816325	-0.0619981	-0.0714563	0.0390712	0.00108697
UCHL5	UCHL5	grey	grey	0.0539456	0.0494973	0.0450899	0.0480234	0.0365658	0.0742829	0.0555928	0.0299906	0.0451787
TROVE2	TROVE2	grey	grey	0.0515891	0.0493661	0.088567	0.0589622	0.102852	0.135057	0.0909071	0.0794031	0.0574917
GLRX2	GLRX2	grey	grey	0.0389506	-0.0154761	-0.000151723	0.114492	0.0845711	0.0697682	0.0756234	0.0662736	0.114813
CDC73	CDC73	grey	grey	0.0287868	0.0312714	0.0726082	0.0469987	0.0689188	0.0932737	0.0492518	0.0830827	0.0543694
CFH	CFH	Malignant-M8	green	0.0694876	0.0112796	-0.0396239	0.203473	-0.00599827	0.0179734	0.0155913	0.072885	0.218492
NEK7	NEK7	Malignant-M5	turquoise	-0.00298505	-0.0333588	-0.0130356	0.0178314	0.0796063	0.0288146	0.0374997	0.0723138	0.0411221
PTPRC	PTPRC	Malignant-M7	blue	-0.225323	-0.142227	-0.181621	-0.212103	-0.207115	-0.237092	-0.253035	0.0785842	-0.127825
ZNF281	ZNF281	grey	grey	-0.00302337	-0.0294549	-0.0100776	0.062913	0.0358175	0.0363832	0.000747829	0.0725745	0.0451403
CAMSAP2	CAMSAP2	Malignant-M5	turquoise	-0.0228834	-0.0833208	-0.0501607	0.0492009	0.117402	0.0269768	0.0313364	0.1326	0.0928792
TMEM9	TMEM9	grey	grey	0.203603	0.187824	0.157128	0.200839	0.0823954	0.220284	0.184883	-0.000313755	0.0992993
PHLDA3	PHLDA3	grey	grey	0.147517	0.190015	0.209845	0.209066	0.0886392	0.231881	0.156231	0.0422202	0.159681
CSRP1	CSRP1	grey	grey	-0.0150908	-0.0422683	0.0199111	0.0364031	0.0524373	0.0313577	0.0136691	0.055566	0.0550742
TIMM17A	TIMM17A	grey	grey	0.182191	0.153049	0.11288	0.178983	0.0812067	0.194159	0.172177	0.0195684	0.0919801
RNPEP	RNPEP	grey	grey	0.0998342	0.0835879	0.0780103	0.0861206	0.0518921	0.117007	0.101163	-0.000724317	0.0445371
ELF3	ELF3	grey	grey	0.184335	0.105234	0.0866315	0.204496	0.176433	0.216292	0.208397	0.0697242	0.169546
ARL8A	ARL8A	grey	grey	0.0277529	0.000701521	0.0280006	0.0833505	0.063097	0.0732323	0.0481155	0.0750378	0.0823547
PTPN7	PTPN7	Malignant-M7	blue	-0.0883884	-0.0477689	-0.0808099	-0.0831384	-0.0807972	-0.0884753	-0.0999452	0.0205357	-0.0548918
KDM5B	KDM5B	grey	grey	0.0258825	-0.00522435	0.0371683	0.0751872	0.071534	0.0774045	0.0419239	0.100762	0.0771777
RABIF	RABIF	grey	grey	0.0445005	0.00874194	-0.000545923	0.077121	0.0530082	0.0522922	0.0668293	0.0262421	0.0616346
ADIPOR1	ADIPOR1	grey	grey	0.126586	0.138794	0.142606	0.109814	0.0689208	0.175518	0.130117	0.00760781	0.0498873
CYB5R1	CYB5R1	grey	grey	0.14933	0.17173	0.156776	0.127972	0.0255962	0.172109	0.115496	-0.0193627	0.0387919
TMEM183A	TMEM183A	grey	grey	0.0764169	0.0896468	0.105064	0.0738132	0.0495113	0.123243	0.0906011	-0.00123515	0.0309983
BTG2	BTG2	grey	grey	0.127363	0.126517	0.12588	0.0904742	-0.0369995	0.0929989	0.0299834	0.0409529	0.107441
ATP2B4	ATP2B4	Malignant-M5	turquoise	-0.00737166	-0.0489465	-0.0245405	0.0310914	0.126898	0.0407772	0.0607908	0.10716	0.0607227
ZC3H11A	ZC3H11A	grey	grey	0.129137	0.162957	0.0632681	0.0751013	-0.00980582	0.0967159	0.0573785	0.014126	0.0493237
SNRPE	SNRPE	grey	grey	0.252494	0.24555	0.325392	0.213131	0.162698	0.375256	0.317288	-0.036982	0.0808315
PPP1R15B	PPP1R15B	Malignant-M4	pink	0.101587	0.0353992	0.00232931	0.145328	0.0121006	0.0591678	0.0188559	0.119093	0.161294
MDM4	MDM4	Malignant-M7	blue	-0.0536735	-0.0566286	-0.0460616	-0.0411813	0.0326241	-0.0327505	-0.0320215	0.136745	0.0183039
CDK18	CDK18	Malignant-M3	brown	0.112603	0.239972	0.353681	0.0672491	-0.0760391	0.206155	0.00680767	-0.0119268	0.0264379
ELK4	ELK4	Malignant-M5	turquoise	-0.0376312	-0.0758003	-0.0549634	0.00219353	0.129772	0.0170194	0.0496406	0.12285	0.034385
NUCKS1	NUCKS1	grey	grey	0.0799162	0.0433734	0.210043	0.10306	0.170467	0.255864	0.177911	0.103187	0.11769
RAB29	RAB29	grey	grey	0.137587	0.116623	0.0406098	0.0996383	0.0584806	0.105845	0.127201	0.0118108	0.0600692
C1orf186	C1orf186	Malignant-M1	red	0.368456	0.33716	0.0890399	0.237525	0.00645924	0.166847	0.22818	-0.0643531	0.117083
RASSF5	RASSF5	Malignant-M7	blue	-0.0181751	-0.0091568	-0.0258756	-0.00683055	-0.0428522	-0.0228313	-0.0404701	0.0390086	-0.00855807
EIF2D	EIF2D	grey	grey	0.0565389	0.065076	0.131874	0.063716	0.066191	0.13544	0.0793426	0.0199587	0.0279428
MAPKAPK2	MAPKAPK2	grey	grey	0.0534245	0.0141456	0.032115	0.108366	0.0786826	0.0929385	0.0617867	0.0967961	0.107862
CD55	CD55	Malignant-M5	turquoise	-0.0579577	-0.0915678	-0.065903	-0.0204225	0.0476564	-0.037647	-0.00583463	0.066419	0.0121901
CD46	CD46	Malignant-M5	turquoise	0.0203777	0.013274	0.0758928	0.0492505	0.172654	0.13298	0.106968	0.116897	0.076884
CD34	CD34	grey	grey	-0.0476325	-0.0118204	0.0184057	-0.0480445	-0.0593068	-0.0328622	-0.0710012	0.0303631	-0.0194549
G0S2	G0S2	Malignant-M8	green	-0.0404443	-0.133942	-0.158616	0.131516	-0.0857074	-0.100997	-0.110109	0.118371	0.197981
TRAF3IP3	TRAF3IP3	Malignant-M7	blue	-0.106247	-0.064147	-0.105064	-0.101077	-0.0899128	-0.111598	-0.116539	0.0191105	-0.0770774
RCOR3	RCOR3	Malignant-M5	turquoise	-0.00684332	-0.0238009	0.00562573	0.0103423	0.0951249	0.0484893	0.0506064	0.0762528	0.0443874
SLC30A1	SLC30A1	grey	grey	0.0124412	0.0390122	0.0332414	0.0105643	0.0673649	0.0779912	0.00275116	0.121506	0.0933525
LPGAT1	LPGAT1	Malignant-M5	turquoise	-0.00434471	-0.0520867	0.00463238	0.0633816	0.13029	0.0609214	0.0513149	0.14383	0.109305
PPP2R5A	PPP2R5A	grey	grey	0.00687283	0.0252856	0.0764079	0.0198441	0.0677866	0.0884102	0.0474865	0.0417641	0.0133095
NENF	NENF	Malignant-M2	black	0.295525	0.297104	0.339817	0.239795	0.108412	0.356921	0.295628	-0.062506	0.0943615
ATF3	ATF3	grey	grey	0.178127	0.227766	0.360346	0.177776	-0.231984	0.209148	-0.0418626	-0.0235421	0.199929
NSL1	NSL1	grey	grey	0.0685939	0.0775585	0.100554	0.0632259	0.0828685	0.131704	0.107256	0.0224003	0.0403444
SMYD2	SMYD2	grey	grey	0.0711538	0.088929	0.13253	0.0748883	0.0911418	0.157361	0.108502	0.0255041	0.0446207
PTPN14	PTPN14	Malignant-M5	turquoise	-0.0165545	-0.0773723	-0.0460485	0.0307594	0.218065	0.0568524	0.114478	0.13827	0.0731891
KCTD3	KCTD3	Malignant-M5	turquoise	0.0341492	-0.0230883	0.0174024	0.0743276	0.1578	0.0977192	0.0962034	0.12239	0.09219
GPATCH2	GPATCH2	grey	grey	0.0551051	0.0110894	-0.0104446	0.0811751	0.100414	0.0765481	0.0842482	0.0876166	0.0807656
RRP15	RRP15	grey	grey	0.0799971	0.102003	0.0955916	0.0796736	0.0667687	0.133505	0.0954941	0.0273673	0.0528584
LYPLAL1	LYPLAL1	grey	grey	0.101365	0.0655341	0.0977869	0.0961363	0.152024	0.169523	0.168777	0.0396554	0.0573279
EPRS	EPRS	Malignant-M5	turquoise	0.0184136	-0.00836586	0.0694326	0.0702676	0.158593	0.119501	0.100525	0.119233	0.0929643
IARS2	IARS2	Malignant-M5	turquoise	0.0605474	0.017735	0.042317	0.0804324	0.170154	0.124269	0.136975	0.0820371	0.0731526
RAB3GAP2	RAB3GAP2	grey	grey	0.026792	0.00242399	0.00744615	0.0407143	0.0839716	0.0572631	0.0541285	0.0849182	0.0606232
DUSP10	DUSP10	Malignant-M8	green	-0.0315149	-0.141931	-0.133866	0.103351	0.0254166	-0.0579393	-0.0382669	0.119526	0.138104
MIA3	MIA3	Malignant-M5	turquoise	0.0171844	-0.0292963	-0.0276649	0.0703697	0.102923	0.0488396	0.0569121	0.110495	0.096186
AIDA	AIDA	grey	grey	0.0489441	0.0598406	0.0972576	0.0617529	0.0717368	0.118731	0.0681681	0.0578462	0.0687604
BROX	BROX	Malignant-M5	turquoise	-0.0254448	-0.0549211	0.000236204	0.0117159	0.128556	0.0478486	0.0612942	0.0855429	0.0471689
CAPN2	CAPN2	Malignant-M5	turquoise	-0.0370511	-0.0863027	-0.0368244	0.0440753	0.187978	0.0632663	0.0925047	0.121609	0.077254
TP53BP2	TP53BP2	Malignant-M8	green	0.0213128	-0.103775	-0.0977856	0.164762	0.041522	0.00538813	-0.0106077	0.149406	0.183264
DEGS1	DEGS1	Malignant-M5	turquoise	0.074276	0.0230935	0.0590931	0.16193	0.186057	0.169818	0.155511	0.106731	0.118796
CNIH4	CNIH4	Malignant-M6	yellow	0.176688	0.130592	0.114579	0.19536	0.147899	0.200515	0.23175	0.013596	0.109107
WDR26	WDR26	grey	grey	0.0236244	-0.0239816	-0.0413602	0.0582671	0.0412622	0.0179465	0.0226627	0.0881797	0.0701877
LBR	LBR	Malignant-M5	turquoise	-0.00518914	-0.0558275	-0.0410809	0.0247043	0.113835	0.0341796	0.0595951	0.0914924	0.0426794
ENAH	ENAH	Malignant-M8	green	0.0320744	-0.0902528	-0.0822876	0.152629	0.162251	0.0639646	0.0925575	0.143999	0.180122
SRP9	SRP9	grey	grey	0.178461	0.180199	0.234751	0.146214	0.177276	0.297024	0.24745	0.0122247	0.0684754
EPHX1	EPHX1	Malignant-M5	turquoise	0.0269952	-0.0731145	-0.0391774	0.101989	0.169091	0.0730649	0.129474	0.0702706	0.0840299
PYCR2	PYCR2	grey	grey	0.12432	0.0952891	0.0774674	0.114486	0.0956063	0.148417	0.135831	0.0173859	0.0577935
H3F3A	H3F3A	Malignant-M6	yellow	0.149391	0.0707009	0.184623	0.100661	0.235436	0.280056	0.32866	-0.0359297	0.0157247
ACBD3	ACBD3	Malignant-M8	green	0.10162	0.0228827	0.0251878	0.19712	0.128534	0.138073	0.122328	0.134406	0.200315
PARP1	PARP1	Malignant-M5	turquoise	0.0291817	-0.0456331	-0.0268667	0.0851789	0.213725	0.104353	0.14931	0.120703	0.100659
CDC42BPA	CDC42BPA	Malignant-M6	yellow	0.134754	0.0946237	0.0380951	0.0676575	0.108931	0.112183	0.141132	0.0535581	0.0605009
SNAP47	SNAP47	grey	grey	0.0745242	0.0824398	0.0744569	0.0690575	0.0478717	0.10171	0.0726733	0.0136572	0.0437232
ARF1	ARF1	grey	grey	0.199355	0.158979	0.238696	0.248851	0.143817	0.348994	0.245012	0.0463628	0.14204
C1orf35	C1orf35	grey	grey	0.0837469	0.0279648	0.0255234	0.12469	0.0966849	0.102266	0.104878	0.0603987	0.117089
MRPL55	MRPL55	Malignant-M1	red	0.253274	0.207042	0.147298	0.212115	0.10992	0.232199	0.241212	-0.0145249	0.112153
GUK1	GUK1	Malignant-M1	red	0.257817	0.162369	0.245744	0.300786	0.159661	0.353693	0.3327	-0.0174541	0.196024
HIST3H2A	HIST3H2A	Malignant-M5	turquoise	-0.00566898	-0.0325046	0.00983854	-0.0035136	0.221676	0.0912655	0.16479	0.0454741	-0.0096572
RNF187	RNF187	grey	grey	0.20642	0.250449	0.261944	0.15981	0.0911108	0.297469	0.203088	-0.0223613	0.0612055
RAB4A	RAB4A	Malignant-M3	brown	0.101493	0.148363	0.217938	0.0880867	0.0630472	0.200302	0.119263	-0.0034137	0.0246115
GALNT2	GALNT2	grey	grey	-0.0314934	-0.058432	0.0103149	0.0496428	0.011113	-0.00534894	-0.0372494	0.0791278	0.094622
AGT	AGT	grey	grey	0.256045	0.308444	0.231307	0.172445	-0.0138724	0.250171	0.157478	-0.0750127	0.0337551
ARV1	ARV1	grey	grey	0.0728072	0.0676586	0.0716215	0.0615153	0.0829092	0.11335	0.106511	0.0172777	0.0262132
C1orf131	C1orf131	grey	grey	0.0483591	0.0376196	0.0399757	0.0601803	0.0852277	0.0879652	0.0826003	0.0417804	0.0595969
GNPAT	GNPAT	grey	grey	0.0793048	0.0960638	0.0852753	0.0636998	0.0202355	0.0959399	0.0666306	-0.00713927	0.0169878
EGLN1	EGLN1	grey	grey	0.124756	0.124654	0.131072	0.115259	0.0873032	0.178629	0.110572	0.065485	0.107094
TSNAX	TSNAX	grey	grey	0.0767169	0.0544511	0.0592205	0.0821367	0.0879773	0.116423	0.105549	0.0373667	0.0647422
NTPCR	NTPCR	grey	grey	0.119238	0.167774	0.216181	0.102214	0.0608758	0.198311	0.134261	-0.0132592	0.0502986
COA6	COA6	grey	grey	0.101147	0.0715694	0.0666335	0.113772	0.0766892	0.112317	0.1257	-0.00725006	0.0828004
IRF2BP2	IRF2BP2	grey	grey	0.0858237	0.105585	0.152093	0.0902965	0.038105	0.14148	0.0567156	0.076776	0.0720853
TOMM20	TOMM20	Malignant-M3	brown	0.0715392	0.135175	0.421131	0.0968806	0.0975152	0.32883	0.143891	0.047139	0.071617
ARID4B	ARID4B	Malignant-M7	blue	0.0638572	0.0476492	0.0330027	0.0856993	0.0881937	0.106068	0.0771393	0.145464	0.0817945
GGPS1	GGPS1	grey	grey	0.0408171	0.054395	0.0711292	0.0459751	0.066514	0.0966596	0.0734545	0.0276642	0.0330293
LYST	LYST	Malignant-M7	blue	-0.0406752	-0.0479491	-0.0307012	0.00181171	-0.000661485	-0.0140123	-0.0346907	0.103055	0.0326325
NID1	NID1	grey	grey	0.0223559	0.028449	0.0392684	0.0111678	-0.0241613	0.0127958	-0.0135128	0.0265288	0.0181677
GPR137B	GPR137B	grey	grey	0.128977	0.161272	0.0979211	0.0838572	0.00816782	0.118932	0.101879	-0.0494463	0.0155527
ERO1B	ERO1B	Malignant-M7	blue	0.0294488	0.0339606	0.0119058	0.0459211	0.00856882	0.0349012	0.014309	0.0586308	0.0542336
LGALS8	LGALS8	grey	grey	0.0725155	0.0784317	0.0618991	0.0504887	0.0477532	0.0981334	0.0734688	0.0348464	0.0322586
MTR	MTR	Malignant-M5	turquoise	0.00522397	-0.00883549	0.0119316	0.0135443	0.122479	0.0600643	0.0631642	0.105107	0.0561444
FH	FH	grey	grey	0.0673077	0.0278797	0.0408498	0.0859541	0.101742	0.111236	0.111955	0.0306136	0.046592
CEP170	CEP170	grey	grey	-0.0430719	-0.0804521	-0.02553	0.021521	0.0662146	0.00539744	0.000235228	0.122554	0.0753177
SDCCAG8	SDCCAG8	Malignant-M5	turquoise	0.0467727	-0.0444437	-0.0162567	0.108674	0.158938	0.0882165	0.122748	0.0938574	0.120836
AKT3	AKT3	grey	grey	-0.00449922	-0.0155819	0.0348508	0.00674817	0.0964995	0.0658804	0.0401386	0.092365	0.0371793
ADSS	ADSS	grey	grey	0.0521295	0.022607	0.0178467	0.048063	0.0899889	0.0720326	0.086769	0.055891	0.0459701
DESI2	DESI2	grey	grey	0.0481967	0.0303552	0.0401443	0.0799856	0.0644358	0.0835534	0.0619932	0.0606411	0.0837993
COX20	COX20	grey	grey	0.186447	0.219483	0.204458	0.131852	0.053756	0.212998	0.162997	-0.0164342	0.0670213
HNRNPU	HNRNPU	Malignant-M7	blue	-0.0121825	-0.0453588	0.0584744	0.0744227	0.150241	0.116763	0.0429414	0.246204	0.139376
SCCPDH	SCCPDH	Malignant-M5	turquoise	0.0763829	0.0264454	0.0702286	0.0845746	0.286609	0.186804	0.253904	0.0609775	0.0567626
SH3YL1	SH3YL1	grey	grey	0.0552086	0.0642692	0.109773	0.0179002	0.0951584	0.127047	0.0957884	0.0281284	0.0114686
ACP1	ACP1	grey	grey	0.109565	0.106812	0.205469	0.114008	0.18675	0.249563	0.210451	0.0379477	0.0552632
TMEM18	TMEM18	grey	grey	0.00715592	0.00498995	0.152675	0.0442083	0.165788	0.166554	0.122973	0.0701956	0.0432352
PXDN	PXDN	Malignant-M5	turquoise	-0.119819	-0.196386	-0.100735	-0.0470338	0.332734	0.0299975	0.150796	0.151403	0.0332156
TRAPPC12	TRAPPC12	Malignant-M5	turquoise	0.0424894	0.0298223	0.0440556	0.0487753	0.112343	0.097971	0.102371	0.0413625	0.0411299
ADI1	ADI1	Malignant-M1	red	0.366453	0.273656	0.129885	0.330194	0.108789	0.268371	0.304954	-0.02445	0.1882
RNASEH1	RNASEH1	grey	grey	0.0282482	0.00564157	0.0239725	0.0620775	0.106099	0.0926306	0.095536	0.0494591	0.0447014
AC092580.4	AC092580.4	Malignant-M7	blue	-0.0683848	-0.0289057	-0.0841027	-0.0651144	-0.088561	-0.081519	-0.0828887	0.0162856	-0.0469659
ID2	ID2	grey	grey	0.124932	0.193742	0.124682	0.165991	-0.0790782	0.118293	0.0273495	0.00108673	0.13381
KIDINS220	KIDINS220	Malignant-M5	turquoise	-0.0501796	-0.0904053	-0.0418816	-0.0133931	0.210941	0.0471289	0.0851057	0.149288	0.0514567
ASAP2	ASAP2	Malignant-M5	turquoise	-0.0438117	-0.100785	-0.0637812	0.0215732	0.161967	0.0264303	0.0597248	0.121949	0.0850023
ITGB1BP1	ITGB1BP1	grey	grey	0.0798994	0.0800466	0.131184	0.112823	0.137538	0.187097	0.160639	0.0290713	0.0659574
IAH1	IAH1	grey	grey	0.0682336	0.0488809	0.127753	0.0918148	0.152723	0.169912	0.156521	0.0437041	0.0632459
ADAM17	ADAM17	grey	grey	-0.00947585	-0.0626151	-0.0407292	0.0611301	0.0551507	0.00998198	0.00462354	0.112416	0.0889769
YWHAQ	YWHAQ	grey	grey	0.0842222	0.0140645	0.185038	0.204939	0.219074	0.29113	0.216505	0.120697	0.17848
KLF11	KLF11	grey	grey	0.0190412	-0.00922605	0.0340451	0.0500353	0.118757	0.0872192	0.0758982	0.0795377	0.0670319
CYS1	CYS1	Malignant-M5	turquoise	-0.108848	-0.220212	-0.103044	-0.0504686	0.524352	0.105959	0.302797	0.154276	0.00314277
HPCAL1	HPCAL1	Malignant-M3	brown	0.248054	0.353601	0.447551	0.192085	-0.0341715	0.359763	0.131133	-0.0364346	0.0473818
ODC1	ODC1	grey	grey	0.131449	0.0998267	0.154305	0.121213	0.140747	0.208881	0.166	0.060144	0.0831045
PDIA6	PDIA6	Malignant-M5	turquoise	0.17693	0.0313694	0.114533	0.292367	0.273471	0.287194	0.310636	0.0940528	0.204912
PQLC3	PQLC3	Malignant-M5	turquoise	0.0125887	0.0119211	0.0891346	0.0313685	0.168343	0.127407	0.126951	0.0519339	0.0217127
ROCK2	ROCK2	Malignant-M5	turquoise	-0.0723215	-0.166155	-0.0900267	0.0129433	0.295104	0.0515541	0.132036	0.192463	0.0907738
LPIN1	LPIN1	Malignant-M7	blue	-0.0603505	-0.0725669	-0.0773704	-0.0178686	0.010221	-0.0363358	-0.0341016	0.0859473	0.00466529
TRIB2	TRIB2	grey	grey	0.0954467	0.124539	0.106729	0.0293554	-0.00447626	0.0987946	0.0347301	0.0148556	0.00886434
DDX1	DDX1	grey	grey	0.114406	0.131595	0.158221	0.107514	0.168885	0.228233	0.1962	0.0434019	0.0543455
FAM49A	FAM49A	Malignant-M5	turquoise	-0.0831923	-0.129904	-0.0717638	-0.0429931	0.17914	-0.00149713	0.0720662	0.0927727	0.0118646
SMC6	SMC6	Malignant-M5	turquoise	-0.0409956	-0.0944998	-0.0479933	-0.00182917	0.200805	0.0466913	0.0941271	0.128031	0.0476947
RDH14	RDH14	Malignant-M5	turquoise	0.0479423	0.00612706	0.0449161	0.0653262	0.172024	0.126518	0.140056	0.0603927	0.050754
TTC32	TTC32	Malignant-M3	brown	0.0561909	0.110234	0.145113	0.0269276	0.0141882	0.129465	0.0416078	0.00607047	0.00582001
LAPTM4A	LAPTM4A	Malignant-M5	turquoise	0.179363	0.0266424	0.156063	0.19133	0.448038	0.360286	0.45741	0.0457925	0.0721089
PUM2	PUM2	Malignant-M5	turquoise	-0.0100846	-0.0639883	-0.0483699	0.0383439	0.137158	0.0339964	0.0688293	0.100851	0.0544391
RHOB	RHOB	Malignant-M3	brown	0.0541631	0.178807	0.339157	0.0680375	-0.0155416	0.183776	0.00304204	0.0291238	0.0856508
HS1BP3	HS1BP3	grey	grey	0.0946815	0.112075	0.112058	0.0702233	0.078636	0.138429	0.11515	0.0112272	0.0370706
UBXN2A	UBXN2A	Malignant-M5	turquoise	-0.0227083	-0.0657004	-0.0365768	0.0291151	0.148114	0.0443093	0.0815348	0.0977421	0.0591697
SF3B6	SF3B6	Malignant-M5	turquoise	0.067035	0.00979269	0.198754	0.108838	0.29636	0.284424	0.29292	0.0429357	0.0750415
TP53I3	TP53I3	Malignant-M5	turquoise	0.0148357	-0.0264493	0.0038275	0.0469473	0.209986	0.0927936	0.155636	0.0669591	0.0650346
ITSN2	ITSN2	Malignant-M5	turquoise	0.00803197	-0.0118707	0.00349617	0.0350934	0.130371	0.0799986	0.0801309	0.098209	0.0477466
NCOA1	NCOA1	Malignant-M5	turquoise	0.000813736	-0.0400105	-0.0223892	0.0205916	0.151354	0.0550226	0.0823664	0.100356	0.0516562
PTRHD1	PTRHD1	Malignant-M5	turquoise	-0.0112496	-0.100544	0.00175436	0.0485662	0.281943	0.102772	0.201208	0.0781426	0.0545721
ASXL2	ASXL2	Malignant-M5	turquoise	-0.0147018	-0.0645764	-0.0568936	0.0108235	0.1783	0.0439045	0.0958928	0.105407	0.0451767
RAB10	RAB10	Malignant-M5	turquoise	0.00426739	-0.0524185	0.026746	0.0752871	0.268052	0.150134	0.168623	0.148698	0.0840216
HADHA	HADHA	Malignant-M5	turquoise	0.0588178	0.0074739	0.0781812	0.0917001	0.243579	0.174589	0.19122	0.11377	0.0761373
HADHB	HADHB	Malignant-M5	turquoise	0.0811246	0.0588012	0.163416	0.0861202	0.263435	0.237837	0.240342	0.067365	0.0384177
SLC35F6	SLC35F6	Malignant-M5	turquoise	0.0284813	-0.0482176	-0.0409284	0.0634688	0.238959	0.0868508	0.17164	0.102401	0.0734289
TMEM214	TMEM214	Malignant-M5	turquoise	0.0747311	0.0183024	-0.000860836	0.121558	0.131562	0.0990938	0.126032	0.0600706	0.0917774
OST4	OST4	Malignant-M5	turquoise	0.10641	-0.0881035	0.00552184	0.182876	0.379869	0.224797	0.406741	0.0353482	0.140198
KHK	KHK	grey	grey	0.330977	0.372499	0.210243	0.19618	-0.0233589	0.240992	0.203257	-0.0858453	0.0671704
ATRAID	ATRAID	Malignant-M5	turquoise	0.164481	0.0890558	0.19205	0.204847	0.338109	0.335305	0.385394	0.0432858	0.111355
MPV17	MPV17	Malignant-M5	turquoise	0.0748721	0.0239634	0.0890349	0.118536	0.217498	0.176549	0.199837	0.0776764	0.0901495
EIF2B4	EIF2B4	grey	grey	0.0442722	0.0509817	0.052955	0.0494794	0.0547959	0.0835691	0.0645281	0.0221948	0.0290512
SNX17	SNX17	Malignant-M5	turquoise	0.0916185	0.0478289	0.0898114	0.108523	0.26619	0.210845	0.254669	0.0546783	0.0724235
PPM1G	PPM1G	Malignant-M5	turquoise	-0.000422215	-0.0739112	-0.00579152	0.0602223	0.301908	0.136288	0.198848	0.138077	0.0945965
NRBP1	NRBP1	Malignant-M5	turquoise	0.000860087	-0.0390271	0.00636593	0.0779289	0.176993	0.0998757	0.119843	0.0986934	0.0808878
GPN1	GPN1	grey	grey	0.0292931	-0.0320052	0.00299902	0.0913024	0.134676	0.0852976	0.100559	0.0702174	0.0723028
SUPT7L	SUPT7L	Malignant-M5	turquoise	0.0256633	-0.0046531	0.0184609	0.0496515	0.127884	0.0834182	0.0981154	0.0648286	0.0478752
SLC4A1AP	SLC4A1AP	Malignant-M5	turquoise	-0.0563513	-0.118008	-0.0346906	0.0151028	0.272289	0.0825559	0.145266	0.134623	0.0593047
MRPL33	MRPL33	Malignant-M5	turquoise	-0.0566096	-0.209482	-0.0945995	0.0378848	0.57422	0.151703	0.370146	0.16004	0.0699635
RBKS	RBKS	Malignant-M5	turquoise	-0.0648401	-0.197597	-0.104904	0.00838713	0.501587	0.106396	0.311697	0.159673	0.0675173
BRE	BRE	grey	grey	0.204613	0.275627	0.18954	0.131432	-0.00407518	0.21137	0.126511	-0.0445876	0.0409156
FOSL2	FOSL2	Malignant-M5	turquoise	-0.0365604	-0.0892949	0.0268737	0.0112206	0.177372	0.0625893	0.0637658	0.158949	0.0757431
PPP1CB	PPP1CB	Malignant-M5	turquoise	-0.0415887	-0.0713773	0.00725318	0.0199244	0.127454	0.050487	0.0507042	0.132814	0.0411126
WDR43	WDR43	Malignant-M5	turquoise	0.0386862	-0.00845537	0.0172514	0.0831357	0.174009	0.115271	0.12071	0.116568	0.09165
YPEL5	YPEL5	grey	grey	0.0321982	0.00940504	0.0973871	0.101173	0.0650557	0.118293	0.0585976	0.103044	0.0874546
LBH	LBH	Malignant-M5	turquoise	-0.0606105	-0.057062	-0.0444828	-0.0233177	0.0897473	-0.00370355	0.0296699	0.0630552	0.00989832
GALNT14	GALNT14	grey	grey	0.244913	0.220831	0.208683	0.199526	0.15973	0.294706	0.251011	0.0105554	0.0771296
DPY30	DPY30	grey	grey	0.171747	0.150545	0.185987	0.165585	0.181574	0.261193	0.243369	0.0184378	0.0954846
YIPF4	YIPF4	Malignant-M5	turquoise	0.0109788	-0.0252123	0.0230579	0.0283118	0.238502	0.12569	0.155596	0.114014	0.0378893
BIRC6	BIRC6	Malignant-M5	turquoise	-0.0463924	-0.110328	-0.0789213	-0.00129184	0.206523	0.0304662	0.0904999	0.163869	0.0530547
RASGRP3	RASGRP3	grey	grey	0.0181533	-0.0172491	-0.0224305	0.0462167	0.00941832	0.00064441	0.00302996	0.0584693	0.0455034
LINC01320	LINC01320	Malignant-M1	red	0.353453	0.29957	0.210843	0.15779	0.167454	0.299655	0.296102	0.00141194	0.0345858
CRIM1	CRIM1	Malignant-M5	turquoise	-0.0576063	-0.157017	-0.0648993	0.0111708	0.334275	0.039444	0.145778	0.205426	0.103163
FEZ2	FEZ2	grey	grey	0.0346413	0.029326	0.0531321	0.0386334	0.0969593	0.0986878	0.0895928	0.0374644	0.0309659
EIF2AK2	EIF2AK2	Malignant-M5	turquoise	-0.00306122	-0.0630245	-0.0160859	0.047458	0.223019	0.0937313	0.129321	0.149436	0.0824949
CEBPZOS	CEBPZOS	Malignant-M5	turquoise	0.0286437	-0.0354827	-0.00638174	0.053061	0.233006	0.0995408	0.179539	0.0864866	0.0622845
CEBPZ	CEBPZ	Malignant-M5	turquoise	0.0182362	0.0483341	0.124492	0.0358875	0.170465	0.164339	0.122957	0.0946257	0.0456214
PRKD3	PRKD3	Malignant-M5	turquoise	-0.0103638	-0.0489633	-0.0459381	0.0187981	0.0706998	0.00511821	0.0265901	0.0694737	0.0433129
CDC42EP3	CDC42EP3	Malignant-M5	turquoise	-0.0877272	-0.149759	-0.102886	0.00177426	0.113188	-0.0243191	0.0193792	0.114319	0.0401705
HNRNPLL	HNRNPLL	Malignant-M5	turquoise	-0.0348078	-0.0396925	-0.016246	-0.0126398	0.0882188	0.0342838	0.0347741	0.0661843	0.0113558
GALM	GALM	Malignant-M5	turquoise	0.0527127	0.0316059	0.0444004	0.0499572	0.0954391	0.0917014	0.105774	0.0308942	0.0283946
SRSF7	SRSF7	Malignant-M7	blue	-0.0408409	-0.00133654	0.106711	-0.0165331	0.0771855	0.0928471	0.0230933	0.153135	0.0235524
GEMIN6	GEMIN6	Malignant-M5	turquoise	0.0395797	0.0138248	0.0377648	0.0456029	0.115508	0.0861684	0.110475	0.0218523	0.0308344
MORN2	MORN2	Malignant-M6	yellow	0.174181	0.0522122	0.00691168	0.179422	0.245498	0.165026	0.314335	0.0278666	0.12496
SOS1	SOS1	Malignant-M5	turquoise	-0.0431163	-0.079446	-0.0564383	-0.00774742	0.137508	0.0179445	0.0433569	0.115419	0.0598848
EML4	EML4	Malignant-M7	blue	0.0321834	0.0329473	-0.0210739	0.0323404	0.0434224	0.0473297	0.045792	0.113438	0.0426339
COX7A2L	COX7A2L	Malignant-M3	brown	0.139159	0.152753	0.295815	0.133221	0.226585	0.313257	0.266462	0.0345748	0.0666827
HAAO	HAAO	grey	grey	0.136874	0.186333	0.207141	0.079904	-0.0105189	0.170187	0.0865266	-0.0428746	0.0272825
ZFP36L2	ZFP36L2	Malignant-M7	blue	0.0327944	0.0462682	0.0354982	0.0198295	-0.0385683	0.0240229	-0.0200143	0.124541	0.0438306
PLEKHH2	PLEKHH2	Malignant-M5	turquoise	-0.165901	-0.282638	-0.151542	-0.0987428	0.520619	0.0397408	0.229272	0.243163	0.0117057
DYNC2LI1	DYNC2LI1	Malignant-M5	turquoise	0.0179031	-0.0608054	0.0227144	0.0431571	0.376618	0.171044	0.273394	0.112867	0.0398434
LRPPRC	LRPPRC	Malignant-M5	turquoise	-0.031496	-0.0549883	0.0246002	-0.0113846	0.185585	0.0744487	0.088717	0.111639	0.0373304
PPM1B	PPM1B	Malignant-M5	turquoise	-0.0344263	-0.104403	-0.0669629	0.0324056	0.191882	0.0472493	0.0955098	0.122094	0.0593655
SLC3A1	SLC3A1	Malignant-M5	turquoise	0.239738	0.135336	0.105707	0.116191	0.383299	0.27494	0.376754	0.065171	0.0263462
PREPL	PREPL	Malignant-M5	turquoise	-0.0278694	-0.0809602	-0.027404	-0.00497883	0.232856	0.0649488	0.130094	0.114636	0.047382
EPAS1	EPAS1	Malignant-M3	brown	0.0127974	0.0905439	0.147801	0.0235835	-0.056507	0.0824829	-0.0423219	0.0330123	0.0232933
RHOQ	RHOQ	Malignant-M5	turquoise	-0.00551059	-0.0691921	-0.0414557	0.0548669	0.177686	0.061122	0.0998321	0.121972	0.101263
PIGF	PIGF	Malignant-M5	turquoise	0.0723207	0.0348543	0.0587043	0.0755837	0.142565	0.119845	0.148185	0.033257	0.0424369
CRIPT	CRIPT	grey	grey	0.0440486	0.0208805	0.0602783	0.0639748	0.113655	0.105112	0.112005	0.0408955	0.0510669
MCFD2	MCFD2	grey	grey	0.140783	0.116806	0.11792	0.14941	0.163507	0.195212	0.19078	0.0764298	0.116201
CALM2	CALM2	Malignant-M5	turquoise	0.0622977	-0.0935172	0.0581424	0.133435	0.457169	0.306275	0.401024	0.11541	0.115378
EPCAM	EPCAM	Malignant-M5	turquoise	0.0816877	0.0522805	0.0969739	0.0426461	0.154317	0.143523	0.140623	0.0331494	0.0215941
FBXO11	FBXO11	Malignant-M5	turquoise	-0.0494391	-0.106857	-0.0494682	0.0141937	0.19309	0.0458044	0.0835678	0.135081	0.0571697
ERLEC1	ERLEC1	Malignant-M5	turquoise	0.0807251	-0.0247511	-0.0222415	0.148487	0.328814	0.163909	0.268295	0.132599	0.131909
PSME4	PSME4	grey	grey	-0.0331828	-0.0731932	-0.0712704	0.0185505	0.0652364	-0.00553034	0.00804837	0.0928745	0.0485021
ACYP2	ACYP2	Malignant-M5	turquoise	0.0219514	-0.0355782	-0.0207686	0.0587274	0.135423	0.0575817	0.109492	0.054062	0.0635723
SPTBN1	SPTBN1	Malignant-M5	turquoise	-0.0713243	-0.165765	-0.0603443	0.021998	0.338444	0.0826095	0.143693	0.236564	0.105092
RTN4	RTN4	Malignant-M6	yellow	0.25065	0.0832466	0.141247	0.27698	0.366364	0.39791	0.450622	0.0970132	0.169976
MTIF2	MTIF2	Malignant-M5	turquoise	-0.00624648	-0.0493996	0.0112245	0.0290959	0.201327	0.094515	0.12629	0.09945	0.0535499
CCDC88A	CCDC88A	Malignant-M7	blue	-0.0587412	-0.0615335	0.0112237	-0.0281461	0.0258717	-0.0107634	-0.037783	0.102413	0.0243056
CFAP36	CFAP36	grey	grey	0.140439	0.153584	0.259242	0.130358	0.156197	0.267491	0.213304	0.0145599	0.0516488
PPP4R3B	PPP4R3B	Malignant-M5	turquoise	0.0135621	-0.0293473	0.00353983	0.0433865	0.178656	0.0909534	0.110002	0.116705	0.0656785
EFEMP1	EFEMP1	Malignant-M5	turquoise	-0.0658569	-0.201028	-0.116726	0.0604756	0.37176	0.0541963	0.201843	0.155281	0.0930707
REL	REL	Malignant-M7	blue	-0.0471494	-0.085363	-0.0769727	0.0424031	0.0013138	-0.0298758	-0.0640651	0.175926	0.0925567
C2orf74	C2orf74	Malignant-M5	turquoise	-0.00668296	-0.0619976	-0.019041	0.0255529	0.259225	0.0893813	0.178962	0.0846981	0.0546741
USP34	USP34	Malignant-M5	turquoise	-0.067473	-0.12033	-0.079499	-0.0110035	0.216708	0.0336056	0.0857842	0.165911	0.0704136
XPO1	XPO1	Malignant-M5	turquoise	-0.063298	-0.113927	-0.0588948	0.00408276	0.17744	0.0255379	0.0553933	0.151817	0.0762841
CCT4	CCT4	grey	grey	-0.0106067	-0.0336232	0.146782	0.0675355	0.204264	0.182688	0.121743	0.110261	0.0725413
COMMD1	COMMD1	grey	grey	0.0887141	0.0704315	0.124391	0.0919741	0.131344	0.161103	0.155514	0.027451	0.064223
B3GNT2	B3GNT2	Malignant-M5	turquoise	0.0385367	0.00592561	0.00372808	0.0611434	0.0995231	0.0636831	0.0748526	0.0781128	0.0582057
MDH1	MDH1	Malignant-M5	turquoise	0.104814	-0.00237908	0.0401923	0.102654	0.386962	0.221088	0.34651	0.0511942	0.0484887
UGP2	UGP2	grey	grey	0.0166722	0.0549909	0.129806	0.0406482	0.154404	0.152556	0.121293	0.0621252	0.0468795
PELI1	PELI1	Malignant-M5	turquoise	-0.0938203	-0.17421	-0.106148	-0.016527	0.275937	0.0216697	0.110658	0.1628	0.0405232
AFTPH	AFTPH	grey	grey	0.0891411	0.0288013	0.00393864	0.102117	0.14323	0.115184	0.128946	0.102261	0.0946306
SERTAD2	SERTAD2	Malignant-M8	green	0.0630059	-0.0356336	-0.0311659	0.170556	0.0900829	0.0676993	0.0548117	0.150803	0.205099
RAB1A	RAB1A	Malignant-M6	yellow	0.225342	0.167777	0.157027	0.233498	0.231814	0.304179	0.308709	0.0741469	0.13868
ACTR2	ACTR2	Malignant-M5	turquoise	-0.068082	-0.129599	-0.0599009	0.00613453	0.226432	0.0481983	0.0971949	0.156573	0.0556819
C1D	C1D	Malignant-M6	yellow	0.158672	0.127252	0.126721	0.123097	0.147465	0.204092	0.203075	0.032977	0.0765313
PNO1	PNO1	Malignant-M5	turquoise	0.00997467	-0.00737094	0.0586111	0.0431868	0.172011	0.128508	0.125886	0.0700904	0.0377535
PPP3R1	PPP3R1	Malignant-M5	turquoise	-0.0215573	-0.0561106	-0.0191216	0.0208174	0.0831294	0.0281314	0.0237234	0.0905232	0.0445708
PLEK	PLEK	Malignant-M7	blue	-0.0354335	-0.0360398	-0.0271298	-0.0213345	-0.0466735	-0.0538142	-0.0544831	0.0476761	0.0135159
ARHGAP25	ARHGAP25	Malignant-M7	blue	-0.0554029	-0.0466816	-0.019707	-0.0452228	0.0111167	-0.0237768	-0.0206953	0.0348726	-0.0222124
GFPT1	GFPT1	Malignant-M5	turquoise	0.0186695	-0.0749152	-0.072768	0.10468	0.188897	0.0716373	0.111643	0.13931	0.124346
NFU1	NFU1	Malignant-M3	brown	0.0751607	0.107312	0.219869	0.0481945	0.161762	0.223245	0.177698	0.0167193	-0.00274841
AAK1	AAK1	Malignant-M5	turquoise	-0.0409571	-0.130425	-0.159149	0.0164609	0.29769	0.0342015	0.170712	0.165618	0.0590784
ANXA4	ANXA4	grey	grey	0.313776	0.261372	0.3049	0.292251	0.181155	0.434406	0.368619	-0.0297748	0.17376
GMCL1	GMCL1	Malignant-M5	turquoise	0.0127123	0.0182608	0.0634747	0.0376061	0.129527	0.106415	0.0889434	0.0764335	0.0555464
SNRNP27	SNRNP27	Malignant-M5	turquoise	0.111904	0.068197	0.0840423	0.136303	0.199242	0.188992	0.205438	0.0824523	0.107744
MXD1	MXD1	grey	grey	0.0277191	0.0196955	0.0388186	0.0482841	0.00617983	0.0424014	-0.0158503	0.0859975	0.0973628
PCBP1	PCBP1	Malignant-M3	brown	0.167681	0.181728	0.345888	0.165155	0.17308	0.396484	0.256319	0.0482351	0.100841
TIA1	TIA1	Malignant-M5	turquoise	-0.0763013	-0.117002	-0.061577	-0.0192456	0.194101	0.0185033	0.0728701	0.131918	0.0303416
PCYOX1	PCYOX1	Malignant-M5	turquoise	0.0405319	-0.0255998	0.0155757	0.044875	0.263257	0.122578	0.188296	0.105157	0.0638492
SNRPG	SNRPG	Malignant-M5	turquoise	0.131007	0.0268258	0.0576612	0.169374	0.39484	0.26385	0.383358	0.0715144	0.111925
FAM136A	FAM136A	Malignant-M5	turquoise	0.056406	0.00342227	0.0356069	0.0804215	0.141803	0.100633	0.127828	0.0541976	0.0812483
TGFA	TGFA	grey	grey	0.059775	0.0495109	0.078378	0.0996812	0.0716	0.119141	0.0665136	0.0637227	0.0879981
TEX261	TEX261	grey	grey	0.0434757	0.0246928	0.0324659	0.057093	0.0973355	0.0823203	0.0883463	0.0543458	0.0512481
NAGK	NAGK	Malignant-M5	turquoise	0.0252694	0.0164552	0.0433147	0.0436613	0.126522	0.0947258	0.112073	0.0520513	0.0371695
MPHOSPH10	MPHOSPH10	Malignant-M5	turquoise	-0.00717772	-0.0359056	0.0329159	0.0429958	0.182552	0.109011	0.108666	0.0933422	0.0512291
ZNF638	ZNF638	Malignant-M5	turquoise	-0.0657645	-0.0931242	-0.0286528	-0.0290725	0.198715	0.0462288	0.0653217	0.167521	0.0423811
SPR	SPR	grey	grey	0.107484	0.085568	0.0772186	0.0961494	0.132438	0.147069	0.1622	0.0208857	0.0559729
CCT7	CCT7	Malignant-M5	turquoise	0.0136085	0.00293314	0.156164	0.0571557	0.240747	0.199983	0.179126	0.0749594	0.0445049
NAT8	NAT8	Malignant-M2	black	0.580971	0.545735	0.16146	0.29936	-0.0541178	0.27734	0.325357	-0.20574	0.0314168
TPRKB	TPRKB	grey	grey	0.0828753	0.063095	0.135506	0.0656765	0.144948	0.166732	0.155235	0.022655	0.0480627
DUSP11	DUSP11	grey	grey	0.0575319	0.0554209	0.0937008	0.0587459	0.124907	0.143199	0.128347	0.0459688	0.0331441
STAMBP	STAMBP	Malignant-M5	turquoise	0.0406668	-0.00819837	0.0465951	0.0746956	0.204827	0.137673	0.168472	0.0813604	0.0707449
DGUOK	DGUOK	Malignant-M5	turquoise	0.0458552	-0.0287443	0.0598801	0.117898	0.273644	0.172398	0.224229	0.0936243	0.111685
BOLA3	BOLA3	grey	grey	0.0881985	0.0209194	0.0564082	0.12762	0.161027	0.134181	0.176023	0.038657	0.108119
MOB1A	MOB1A	Malignant-M5	turquoise	-0.0212708	-0.136352	-0.0979555	0.0706045	0.257768	0.0587763	0.140088	0.160963	0.107763
MTHFD2	MTHFD2	grey	grey	-0.00544038	-0.0615086	-0.0460642	0.0731197	0.052772	0.0189876	0.0230538	0.0798239	0.0703168
DCTN1	DCTN1	Malignant-M5	turquoise	0.0026888	-0.00253954	0.0501613	0.0255185	0.139432	0.0967306	0.0838575	0.0915177	0.0490629
WDR54	WDR54	grey	grey	0.102374	0.150503	0.217252	0.0871619	0.109363	0.218226	0.161731	0.00422724	0.00705327
MOGS	MOGS	grey	grey	0.0523944	0.0108496	0.00178207	0.081207	0.106057	0.0766543	0.0915094	0.0484909	0.062108
AUP1	AUP1	grey	grey	0.130394	0.106877	0.106578	0.133965	0.128529	0.182407	0.174729	0.0276917	0.0648539
HTRA2	HTRA2	grey	grey	0.0738573	0.107235	0.148986	0.0536901	0.0519925	0.148293	0.0876649	-0.00186722	0.0064221
POLE4	POLE4	Malignant-M3	brown	0.0544652	0.133492	0.268794	0.0531354	0.0190201	0.182002	0.0681023	-0.0175913	0.0114593
EVA1A	EVA1A	grey	grey	0.0400179	0.0381772	0.0740686	0.112074	0.0978188	0.115887	0.0957373	0.0510635	0.0848712
MRPL19	MRPL19	Malignant-M5	turquoise	0.0136517	-0.0593482	-0.0211606	0.0535684	0.245167	0.101482	0.174658	0.0952586	0.0835108
SUCLG1	SUCLG1	Malignant-M5	turquoise	0.136026	0.0670822	0.0638085	0.106204	0.248921	0.200863	0.283424	0.00583004	0.0227278
TMSB10	TMSB10	grey	grey	-0.305752	-0.283096	0.074937	-0.110477	-0.0555932	-0.140751	-0.173024	-0.0351146	-0.0254245
KCMF1	KCMF1	Malignant-M5	turquoise	-0.00319332	-0.12274	-0.0542739	0.136145	0.201134	0.0793119	0.0984941	0.170233	0.158323
TGOLN2	TGOLN2	Malignant-M5	turquoise	0.0142879	-0.0639083	-0.0124303	0.0990223	0.329289	0.144252	0.208593	0.195038	0.15993
CAPG	CAPG	Malignant-M8	green	0.0241137	-0.0817655	-0.00736565	0.195325	0.107264	0.0723195	0.0878911	0.0983586	0.202561
MAT2A	MAT2A	grey	grey	0.0798269	0.0762219	0.121333	0.074176	0.0548183	0.131381	0.0654773	0.0745349	0.0708411
GGCX	GGCX	grey	grey	0.0161164	-0.0116144	0.0166783	0.0570856	0.083294	0.0586553	0.0584289	0.0691007	0.0654988
VAMP8	VAMP8	Malignant-M5	turquoise	0.230264	0.0634357	0.0592586	0.237525	0.370149	0.298003	0.442794	0.050101	0.160361
VAMP5	VAMP5	Malignant-M5	turquoise	0.0633922	-0.001193	0.0859223	0.164202	0.282663	0.193275	0.242904	0.112262	0.163278
RNF181	RNF181	Malignant-M6	yellow	0.207694	0.12435	0.180914	0.229857	0.266737	0.324138	0.378469	0.012001	0.130914
GNLY	GNLY	Malignant-M7	blue	-0.0441329	0.00537608	-0.0235439	-0.0486724	-0.0729082	-0.0430479	-0.0627311	0.020812	-0.046448
ST3GAL5	ST3GAL5	Malignant-M5	turquoise	0.00458553	-0.0480878	-0.0213182	0.029001	0.169982	0.0628756	0.11582	0.0793256	0.035083
PTCD3	PTCD3	Malignant-M5	turquoise	-0.0331419	-0.062524	-0.0241258	-0.00994777	0.175536	0.0499114	0.091002	0.092812	0.0246826
IMMT	IMMT	Malignant-M5	turquoise	0.010135	-0.0437181	-0.00229383	0.0536783	0.207542	0.105478	0.139242	0.0964819	0.0627564
MRPL35	MRPL35	Malignant-M5	turquoise	-0.0059496	-0.072192	-0.0272284	0.034604	0.215243	0.0757407	0.142594	0.0876551	0.0615189
KDM3A	KDM3A	Malignant-M5	turquoise	-0.00975887	-0.0268065	-0.0033525	0.0118569	0.113288	0.0417895	0.0521849	0.0824328	0.0353835
CHMP3	CHMP3	Malignant-M5	turquoise	0.049334	0.0405881	0.113626	0.080397	0.218466	0.18237	0.183037	0.0792952	0.0767527
RMND5A	RMND5A	Malignant-M5	turquoise	0.016566	-0.0123942	0.00527611	0.015453	0.110302	0.0623941	0.0794986	0.0578499	0.0257613
CD8A	CD8A	Malignant-M7	blue	-0.0602277	-0.0367414	-0.0360526	-0.0595903	-0.0489689	-0.0599791	-0.0673492	0.0306464	-0.0347505
LINC00152	LINC00152	grey	grey	0.217558	0.390477	0.295134	0.141648	-0.0666143	0.26605	0.114182	-0.0652571	0.0477665
KRCC1	KRCC1	Malignant-M5	turquoise	0.0480445	0.00694501	0.0319979	0.0559749	0.166879	0.108904	0.147072	0.0544167	0.0442484
THNSL2	THNSL2	Malignant-M5	turquoise	0.0557879	0.0194609	0.0734384	0.0571186	0.203607	0.152822	0.176282	0.0533272	0.0295896
RPIA	RPIA	grey	grey	0.0434134	0.0355525	0.0519672	0.0428519	0.0792883	0.087723	0.0824669	0.0293267	0.0286215
IGKC	IGKC	Malignant-M7	blue	-0.449009	-0.366622	0.0102254	-0.380819	-0.244678	-0.360113	-0.436172	0.0467511	-0.172883
MAL	MAL	Malignant-M5	turquoise	-0.247185	-0.429446	-0.215701	-0.0893273	0.611278	0.0189844	0.271791	0.227902	0.0173679
MRPS5	MRPS5	Malignant-M5	turquoise	0.0415739	0.0290109	0.0731228	0.0678526	0.15838	0.133676	0.132356	0.0763762	0.0631044
ANKRD36C	ANKRD36C	Malignant-M7	blue	-0.0630844	-0.0438443	-0.0548476	-0.0649894	-0.00114697	-0.0409418	-0.0583558	0.0888253	-0.00144636
DUSP2	DUSP2	Malignant-M7	blue	-0.167965	-0.109086	-0.119563	-0.153849	-0.155781	-0.178578	-0.188562	0.0687257	-0.0807346
STARD7	STARD7	Malignant-M5	turquoise	0.0397371	-0.00539876	-0.0034918	0.0657879	0.158439	0.0901236	0.125986	0.0753586	0.0670878
TMEM127	TMEM127	Malignant-M5	turquoise	-0.0020851	-0.0451435	-0.0140755	0.0274109	0.203949	0.0787912	0.128922	0.0941989	0.0441317
CIAO1	CIAO1	Malignant-M5	turquoise	0.00911518	-0.0506791	-0.0251875	0.0536537	0.188328	0.0729819	0.133424	0.0808454	0.0586887
SNRNP200	SNRNP200	Malignant-M5	turquoise	-0.0416704	-0.0763041	-0.0336062	-0.00789675	0.191846	0.0555682	0.0913863	0.12728	0.0357775
ARID5A	ARID5A	Malignant-M3	brown	0.0559025	0.107335	0.155574	0.0464104	-0.0415048	0.121628	0.00231184	-0.000734121	0.00911368
ANKRD39	ANKRD39	grey	grey	0.0810262	0.0660293	0.0802	0.0950573	0.0926355	0.123715	0.120151	0.0192725	0.0663467
COX5B	COX5B	Malignant-M5	turquoise	0.153808	-0.0421071	0.0813853	0.199336	0.44301	0.314237	0.472233	0.0265924	0.13295
ACTR1B	ACTR1B	grey	grey	0.0649434	0.0767087	0.0973592	0.0554145	0.113173	0.141649	0.120347	0.0157654	0.016096
TMEM131	TMEM131	Malignant-M5	turquoise	-0.00459128	-0.0604444	-0.0437806	0.0294984	0.172599	0.0443849	0.0945135	0.106376	0.0684615
INPP4A	INPP4A	Malignant-M5	turquoise	-0.103991	-0.155777	-0.109919	-0.053531	0.212889	-0.00914273	0.0785473	0.122719	0.000781371
COA5	COA5	Malignant-M5	turquoise	0.0783111	0.050401	0.0821887	0.0691537	0.180476	0.150964	0.183058	0.027735	0.054702
UNC50	UNC50	Malignant-M5	turquoise	0.0315875	-0.0513255	-0.00109322	0.0761215	0.31981	0.155466	0.236581	0.10087	0.0638398
MGAT4A	MGAT4A	Malignant-M5	turquoise	-0.043178	-0.0736692	-0.0601448	-0.0372894	0.133567	0.0129107	0.0667185	0.0893891	0.00323499
MITD1	MITD1	Malignant-M5	turquoise	0.0246443	0.00407815	0.0430309	0.0489365	0.196218	0.11635	0.148419	0.0768408	0.0706889
MRPL30	MRPL30	Malignant-M5	turquoise	-0.0282459	-0.0567283	0.0174552	-0.00224384	0.182741	0.075558	0.103951	0.0813599	0.0256415
TXNDC9	TXNDC9	Malignant-M5	turquoise	0.0126831	-0.0797353	-0.0381588	0.0636788	0.316471	0.119465	0.229156	0.0894199	0.0614316
EIF5B	EIF5B	Malignant-M5	turquoise	0.0400254	-0.0716076	-0.0284377	0.0998307	0.493617	0.206058	0.359299	0.168729	0.0942045
REV1	REV1	Malignant-M5	turquoise	0.0110577	-0.0168025	0.00282468	0.0224611	0.130172	0.0699588	0.0802826	0.0901459	0.0485258
PDCL3	PDCL3	Malignant-M5	turquoise	0.0127105	-0.0140446	0.0469234	0.0433983	0.156034	0.10217	0.119454	0.0588716	0.0465249
CNOT11	CNOT11	grey	grey	0.0886009	0.0737273	0.0859829	0.0954714	0.10211	0.14205	0.121803	0.0353502	0.0759122
RNF149	RNF149	grey	grey	0.100543	0.102207	0.109592	0.111541	0.0720956	0.152783	0.0933961	0.0808779	0.0695596
MAP4K4	MAP4K4	Malignant-M5	turquoise	-0.0702554	-0.110425	-0.0525572	0.0159633	0.157917	0.01954	0.0341114	0.179312	0.0934876
LINC01127	LINC01127	grey	grey	0.104439	0.168819	0.0347788	0.106187	-0.0541723	0.0140969	0.0358863	-0.0156786	0.119178
POU3F3	POU3F3	Malignant-M5	turquoise	0.0600732	0.0204403	0.0473192	0.0641227	0.171883	0.116745	0.107	0.112487	0.097519
MRPS9	MRPS9	Malignant-M5	turquoise	0.0219049	0.00980188	0.0766441	0.0310408	0.146954	0.117116	0.116846	0.0430748	0.0207926
C2orf49	C2orf49	Malignant-M5	turquoise	-0.0269631	-0.0485731	-0.0102688	0.0315154	0.144297	0.0493527	0.0785422	0.087086	0.0546037
FHL2	FHL2	grey	grey	0.0101539	0.0304541	0.161081	0.119435	0.191506	0.216121	0.145592	0.0919529	0.0970544
NCK2	NCK2	Malignant-M7	blue	0.0318763	0.0280631	0.029121	0.0549116	0.0164893	0.0580213	0.00413524	0.093131	0.0713249
UXS1	UXS1	Malignant-M5	turquoise	0.0582734	0.0328079	0.0633066	0.0768174	0.151946	0.135247	0.133534	0.057233	0.0455279
GCC2	GCC2	Malignant-M5	turquoise	-0.0604916	-0.112138	-0.0674646	0.0129774	0.265774	0.0666965	0.120131	0.19948	0.0974617
LIMS1	LIMS1	Malignant-M5	turquoise	-0.00589392	-0.044654	0.040727	0.0705653	0.143071	0.0984707	0.0760011	0.146258	0.086907
RANBP2	RANBP2	Malignant-M5	turquoise	-0.0776212	-0.131023	-0.094639	-0.0259595	0.196743	0.00981883	0.0709229	0.144929	0.0296985
2024-09-10	2024-09-10	grey	grey	0.0106632	0.00302085	0.0986528	0.0337273	0.145788	0.137713	0.0918229	0.0907636	0.0587726
MALL	MALL	Malignant-M5	turquoise	-0.0894849	-0.116883	-0.0287789	-0.0274755	0.264069	0.0657647	0.13256	0.0864248	0.000340893
LINC00116	LINC00116	grey	grey	0.262824	0.326036	0.176987	0.170715	-0.00798788	0.210894	0.179002	-0.0739375	0.0572377
BCL2L11	BCL2L11	Malignant-M5	turquoise	-0.0487897	-0.0946877	-0.0595094	0.016737	0.113438	0.0039161	0.035505	0.0963077	0.054042
MIR4435-2HG	MIR4435-2HG	grey	grey	0.0544396	0.0751001	0.126423	0.0744492	0.152331	0.168936	0.145978	0.0511059	0.0753222
ZC3H8	ZC3H8	Malignant-M5	turquoise	-0.00230921	-0.0143738	0.00518951	0.010224	0.119514	0.0524434	0.0761391	0.0626938	0.0272149
ZC3H6	ZC3H6	Malignant-M5	turquoise	-0.0329616	-0.0473369	0.0176808	-0.00427029	0.195333	0.0793872	0.111734	0.0969398	0.0277025
CHCHD5	CHCHD5	Malignant-M5	turquoise	0.0280971	-0.0883182	-0.0216123	0.0965426	0.348702	0.130853	0.271146	0.0925906	0.0959215
SLC20A1	SLC20A1	grey	grey	-0.0422367	-0.0624274	-0.0372189	0.00412291	0.0533094	0.00344218	-0.00711304	0.0920207	0.033693
IL1B	IL1B	Malignant-M7	blue	-0.0745903	-0.05158	-0.0391041	-0.0890799	-0.0750309	-0.0963229	-0.0925878	0.0285324	-0.0418089
PAX8	PAX8	Malignant-M5	turquoise	-0.0227842	-0.17798	-0.12955	0.0872277	0.346722	0.072989	0.1731	0.221519	0.158138
SLC35F5	SLC35F5	Malignant-M5	turquoise	-0.0846436	-0.194323	-0.0814978	-0.0254058	0.485726	0.114549	0.263371	0.189883	0.0400359
ACTR3	ACTR3	Malignant-M5	turquoise	-0.0275843	-0.0914887	0.0319239	0.0543491	0.295307	0.148995	0.167316	0.177727	0.0893439
DDX18	DDX18	Malignant-M5	turquoise	0.0598027	0.0607673	0.131628	0.0703118	0.306001	0.234715	0.254301	0.0991079	0.048283
INSIG2	INSIG2	Malignant-M3	brown	0.0937261	0.190767	0.285589	0.0729619	-0.0102858	0.200927	0.056584	0.0011661	0.0199558
DBI	DBI	Malignant-M6	yellow	0.159391	0.0106027	0.0967042	0.214068	0.282497	0.273835	0.360885	0.033142	0.158479
TMEM37	TMEM37	Malignant-M2	black	0.351723	0.374353	0.215674	0.229687	0.000196801	0.251176	0.225923	-0.0718066	0.0885062
PTPN4	PTPN4	Malignant-M7	blue	-0.0356528	-0.0455853	-0.0400073	-0.0239896	0.050067	-0.00741977	0.00539504	0.0830077	0.00754482
RALB	RALB	grey	grey	0.122709	0.142453	0.146339	0.109337	0.0801498	0.189322	0.129677	0.0298396	0.062568
NIFK	NIFK	Malignant-M5	turquoise	0.0179427	-0.00172455	0.113158	0.0565167	0.183992	0.155473	0.134667	0.0782173	0.0559675
TSN	TSN	Malignant-M5	turquoise	0.0225776	0.0128675	0.077806	0.0474488	0.180109	0.144309	0.134447	0.0641258	0.0381191
GYPC	GYPC	Malignant-M6	yellow	0.21864	0.177275	0.186199	0.201031	0.187295	0.262033	0.276299	0.0322436	0.106234
BIN1	BIN1	Malignant-M6	yellow	0.10816	-0.0187541	-0.0500441	0.131901	0.191584	0.103066	0.193932	0.062765	0.10598
MAP3K2	MAP3K2	Malignant-M5	turquoise	-0.0532748	-0.0998138	-0.0408599	0.00526877	0.168297	0.0325089	0.0555687	0.15707	0.0736204
IWS1	IWS1	Malignant-M5	turquoise	-0.00144478	-0.0275287	-0.0125722	0.0238356	0.131379	0.0645577	0.0819801	0.0871509	0.0367084
LIMS2	LIMS2	grey	grey	0.00620436	0.00158683	0.0123194	-0.00461057	0.0277441	0.0175082	0.0170887	0.013125	0.00288678
WDR33	WDR33	grey	grey	0.0870704	0.0745004	0.0995003	0.090813	0.106286	0.145821	0.115351	0.0512373	0.0587624
MZT2B	MZT2B	Malignant-M5	turquoise	0.0796462	0.00848391	0.283768	0.0842338	0.294206	0.301187	0.325168	-0.017739	0.040287
CCDC115	CCDC115	grey	grey	0.121877	0.155773	0.208816	0.0945334	0.0887	0.22209	0.144995	0.00530005	0.0293153
IMP4	IMP4	Malignant-M5	turquoise	0.0597695	0.0186035	0.0746034	0.103086	0.164192	0.139926	0.157608	0.0516669	0.0747383
PTPN18	PTPN18	Malignant-M5	turquoise	0.0390507	0.0157658	0.0497395	0.0508787	0.128495	0.0939316	0.110565	0.0552156	0.0486306
FAM168B	FAM168B	Malignant-M5	turquoise	0.0198707	-0.0241872	-0.0121083	0.0420711	0.129618	0.062854	0.0853268	0.0801045	0.0494966
PLEKHB2	PLEKHB2	Malignant-M5	turquoise	0.0921791	0.0181123	-0.00179883	0.149577	0.180347	0.136374	0.162142	0.108347	0.136455
MZT2A	MZT2A	Malignant-M5	turquoise	0.111787	-0.0781959	0.0968644	0.194818	0.430753	0.294004	0.411663	0.0825007	0.160314
CCDC74A	CCDC74A	Malignant-M5	turquoise	0.0348591	-0.0515312	-0.0339657	0.0664096	0.3143	0.120511	0.252089	0.0890498	0.0678977
ACMSD	ACMSD	Malignant-M1	red	0.337315	0.239354	0.0866708	0.204433	0.109972	0.212966	0.270092	-0.0249399	0.097631
CCNT2	CCNT2	Malignant-M5	turquoise	-0.0626521	-0.11231	-0.0711439	-0.000651495	0.161581	0.0117938	0.0516725	0.142397	0.0538385
RAB3GAP1	RAB3GAP1	Malignant-M5	turquoise	-0.0176686	-0.0575568	-0.0194844	0.030368	0.145809	0.0560837	0.0691961	0.108831	0.0615519
UBXN4	UBXN4	Malignant-M5	turquoise	0.0914604	-0.0524068	0.000760169	0.190833	0.38812	0.236328	0.311591	0.189407	0.197154
DARS	DARS	Malignant-M3	brown	0.0971705	0.168337	0.389518	0.0731262	0.147828	0.308041	0.155215	0.0504601	0.0260596
CXCR4	CXCR4	Malignant-M7	blue	-0.159378	0.0143921	0.0589378	-0.135534	-0.245934	-0.107639	-0.240909	0.0744645	-0.077641
HNMT	HNMT	Malignant-M3	brown	0.164073	0.286059	0.395178	0.0830204	-0.0262601	0.265503	0.106998	-0.0689995	-0.0246166
SPOPL	SPOPL	Malignant-M5	turquoise	-0.0015523	-0.026703	0.0119068	0.00968451	0.0984928	0.0436272	0.0535359	0.0684831	0.0318153
ARHGAP15	ARHGAP15	Malignant-M7	blue	-0.0697413	-0.0450527	-0.0592753	-0.070344	-0.0710849	-0.0805367	-0.0843359	0.0258974	-0.0470825
ZEB2	ZEB2	grey	grey	-0.00140725	-0.00905243	0.0324425	0.081111	-0.0975743	-0.0216377	-0.114725	0.129713	0.127215
TEX41	TEX41	grey	grey	0.184111	0.238787	0.246211	0.120469	-0.0419702	0.189721	0.0898552	-0.0511828	0.0279039
ORC4	ORC4	Malignant-M5	turquoise	-0.0143378	-0.0669202	0.00751221	0.0249366	0.264831	0.117775	0.170092	0.108161	0.0420939
MBD5	MBD5	Malignant-M5	turquoise	-0.0959961	-0.1481	-0.0709974	-0.0466428	0.217688	0.0135529	0.0714355	0.145283	0.0297759
MMADHC	MMADHC	grey	grey	0.136151	0.149769	0.227016	0.136351	0.131651	0.269262	0.185705	0.026399	0.059832
RND3	RND3	Malignant-M8	green	0.0422211	-0.0839254	-0.0926466	0.226357	0.0263632	-0.00218733	-0.0237375	0.167486	0.355199
RBM43	RBM43	grey	grey	0.0126175	0.0226809	0.0685519	0.0142769	0.096037	0.0735893	0.0629282	0.0588594	0.047595
NMI	NMI	Malignant-M5	turquoise	0.0290292	-0.0430919	-0.00900414	0.0842207	0.230557	0.107391	0.173897	0.104431	0.0999591
TNFAIP6	TNFAIP6	Malignant-M5	turquoise	0.247421	0.100172	0.0306036	0.152118	0.467758	0.265775	0.448368	0.0763784	0.0623478
RIF1	RIF1	Malignant-M5	turquoise	-0.0611267	-0.114864	-0.0560618	-0.00927647	0.247323	0.0547757	0.100939	0.183634	0.050484
ARL5A	ARL5A	grey	grey	0.206198	0.297694	0.242801	0.136738	0.0115546	0.253778	0.142	-0.01871	0.0305964
FMNL2	FMNL2	Malignant-M5	turquoise	-0.00483258	-0.05156	-0.0283152	0.039062	0.1271	0.0352833	0.0623777	0.100681	0.0664177
PRPF40A	PRPF40A	Malignant-M5	turquoise	-0.0108748	-0.0858984	-0.00513973	0.0827099	0.270987	0.133447	0.163159	0.181238	0.110243
ARL6IP6	ARL6IP6	grey	grey	0.00346771	0.0165121	0.111419	0.023656	0.120575	0.127887	0.0840883	0.0519592	0.0201184
NR4A2	NR4A2	Malignant-M7	blue	-0.115913	-0.043615	0.0889736	-0.0995984	-0.106423	-0.048513	-0.138324	0.0533431	-0.0512152
CYTIP	CYTIP	Malignant-M7	blue	-0.144859	-0.088242	-0.119041	-0.133212	-0.133289	-0.148783	-0.162885	0.0445556	-0.07637
PKP4	PKP4	Malignant-M5	turquoise	0.0800845	-0.0358989	-0.0512149	0.0945045	0.296932	0.120451	0.223326	0.150582	0.111673
BAZ2B	BAZ2B	Malignant-M5	turquoise	-0.103676	-0.190659	-0.125155	-0.0393564	0.261504	-0.00228965	0.0923611	0.186031	0.0460182
2024-03-07	2024-03-07	grey	grey	-0.0112111	-0.0317436	0.0239394	0.0414261	0.111201	0.0832282	0.0513672	0.115874	0.0529994
RBMS1	RBMS1	Malignant-M7	blue	-0.00118892	-0.0214037	0.0239001	0.0503203	0.10001	0.0778213	0.0521904	0.111438	0.0580794
TANK	TANK	grey	grey	0.0112264	-0.03116	0.021322	0.0774754	0.0938592	0.0782897	0.0558789	0.105306	0.0748871
PSMD14	PSMD14	Malignant-M5	turquoise	0.0594611	-0.0636392	-0.0602581	0.175814	0.231456	0.106408	0.181338	0.116389	0.157459
DPP4	DPP4	grey	grey	0.159722	0.117008	0.106067	0.117885	0.0797685	0.16046	0.130294	0.0269984	0.0606721
IFIH1	IFIH1	Malignant-M5	turquoise	0.0117938	-0.0250577	-0.015591	0.0482623	0.121935	0.0558648	0.0739577	0.0899831	0.0788385
GCA	GCA	grey	grey	0.0271942	0.0199993	0.0776595	0.0229209	0.119451	0.11598	0.100565	0.0197436	0.00936923
COBLL1	COBLL1	Malignant-M5	turquoise	-0.057807	-0.157865	-0.0923067	0.00859129	0.324813	0.0652906	0.152661	0.19342	0.0877944
NOSTRIN	NOSTRIN	grey	grey	0.0983243	0.113598	0.099533	0.0407392	-0.0231551	0.0759791	0.0333804	-0.0183429	0.0136448
LRP2	LRP2	Malignant-M1	red	0.352556	0.290398	0.079729	0.151916	-0.0130146	0.134245	0.170133	-0.0413499	0.0550144
PPIG	PPIG	Malignant-M5	turquoise	0.087764	0.0458423	0.107436	0.118615	0.243573	0.217577	0.215775	0.111742	0.0957056
SSB	SSB	Malignant-M5	turquoise	0.084904	0.0282112	0.101653	0.106773	0.251664	0.201978	0.228193	0.0802561	0.0692861
METTL5	METTL5	grey	grey	0.115188	0.0966145	0.184788	0.128203	0.116066	0.213434	0.156404	0.0161711	0.0883549
GORASP2	GORASP2	Malignant-M5	turquoise	0.0392419	-0.00704834	0.0257858	0.100053	0.210797	0.144422	0.169892	0.0953284	0.0768159
TLK1	TLK1	Malignant-M5	turquoise	-0.0864772	-0.142605	-0.0781646	-0.032885	0.247928	0.0300314	0.102104	0.142877	0.0406592
DYNC1I2	DYNC1I2	Malignant-M5	turquoise	0.163487	0.147703	0.142475	0.134274	0.265463	0.261985	0.288731	0.056987	0.0581083
HAT1	HAT1	grey	grey	0.0674931	0.0577041	0.113866	0.0611202	0.119022	0.147606	0.124351	0.0341935	0.032766
ITGA6	ITGA6	Malignant-M5	turquoise	0.0356292	0.0181185	0.00227723	0.01474	0.0921323	0.0618326	0.0763549	0.0596987	0.0265886
PDK1	PDK1	grey	grey	0.0367062	0.0727888	0.0896307	0.0156512	0.0235794	0.0731592	0.020341	0.0467151	0.026558
SP3	SP3	Malignant-M5	turquoise	-0.0264997	-0.0526995	-0.00485564	0.00724449	0.164884	0.0610088	0.0786103	0.120161	0.0567058
OLA1	OLA1	grey	grey	0.0539776	0.0477549	0.170225	0.0886442	0.113775	0.176153	0.109663	0.0448528	0.066223
CIR1	CIR1	Malignant-M5	turquoise	0.0741929	0.0166668	0.0849741	0.101014	0.268181	0.188298	0.223326	0.111635	0.0991507
WIPF1	WIPF1	Malignant-M7	blue	-0.0569407	-0.0273268	-0.0489051	-0.074032	-0.0250982	-0.0439105	-0.0469175	0.0716736	-0.0335221
ATF2	ATF2	Malignant-M5	turquoise	-0.0369665	-0.0890049	-0.033827	0.0128787	0.149534	0.0344428	0.0547424	0.125005	0.0587407
ATP5G3	ATP5G3	Malignant-M2	black	0.524033	0.627519	0.327505	0.300573	-0.0412312	0.385847	0.325631	-0.162316	0.0573398
HOXD8	HOXD8	grey	grey	0.0665978	0.108713	0.13625	0.0562193	-0.00142301	0.122328	0.0301898	0.019555	0.0490478
MTX2	MTX2	Malignant-M5	turquoise	0.0605238	0.00995513	0.0501132	0.0861621	0.191425	0.147061	0.167223	0.0691039	0.0884007
LINC01116	LINC01116	Malignant-M3	brown	0.174451	0.261447	0.286512	0.145452	-0.0340687	0.226405	0.0929732	-0.023939	0.0787308
HNRNPA3	HNRNPA3	grey	grey	-0.039066	-0.0445259	0.104817	0.0270499	0.179541	0.145821	0.0848747	0.145149	0.0650784
NFE2L2	NFE2L2	Malignant-M5	turquoise	0.0353919	-0.0107035	0.109917	0.14685	0.282181	0.218473	0.178633	0.221702	0.188282
AGPS	AGPS	Malignant-M5	turquoise	0.0296441	-0.00390285	0.0274957	0.0533706	0.151586	0.0978322	0.107177	0.0929581	0.0607987
PRKRA	PRKRA	Malignant-M5	turquoise	0.0474909	0.038159	0.0980702	0.0615632	0.166956	0.153465	0.150385	0.0472556	0.0361646
PLEKHA3	PLEKHA3	Malignant-M5	turquoise	0.0617265	0.0133124	0.041165	0.0907803	0.202701	0.148345	0.170236	0.101198	0.0865026
SESTD1	SESTD1	Malignant-M5	turquoise	0.0262864	0.000437091	0.0253507	0.0192035	0.180914	0.102178	0.121312	0.108365	0.0438457
CWC22	CWC22	Malignant-M5	turquoise	-0.0184692	-0.0454086	0.0119634	0.0156913	0.157889	0.0726769	0.0799492	0.100548	0.0460771
UBE2E3	UBE2E3	grey	grey	0.169844	0.153361	0.213707	0.150485	0.186731	0.281569	0.237743	0.0428122	0.0843847
ITGA4	ITGA4	Malignant-M7	blue	-0.107306	-0.0694149	-0.0870887	-0.100438	-0.0833766	-0.104326	-0.113131	0.0273151	-0.0652066
SSFA2	SSFA2	grey	grey	0.0515889	0.00535281	-0.000105526	0.0525542	0.085419	0.0609151	0.0679283	0.077084	0.0660604
DNAJC10	DNAJC10	Malignant-M5	turquoise	-0.0571412	-0.142685	-0.102876	0.0174105	0.2541	0.0310628	0.122226	0.144764	0.0735925
NCKAP1	NCKAP1	Malignant-M5	turquoise	-0.00939371	-0.0904081	-0.0307541	0.0448529	0.281882	0.104416	0.153689	0.157176	0.0799614
ZC3H15	ZC3H15	Malignant-M5	turquoise	0.070733	0.0259098	0.102053	0.122393	0.263019	0.221216	0.218767	0.117979	0.0949673
ITGAV	ITGAV	Malignant-M5	turquoise	-0.0786904	-0.166013	-0.0237667	-0.00738198	0.261274	0.0410317	0.0939414	0.188186	0.0787268
CALCRL	CALCRL	Malignant-M7	blue	-0.0474651	-0.0269881	0.0129206	-0.0521327	-0.0498995	-0.0396669	-0.0734616	0.0433399	0.00191874
TFPI	TFPI	grey	grey	0.10526	0.190702	0.317147	0.0888558	-0.130562	0.14484	-0.0500341	0.0151383	0.0520132
GULP1	GULP1	Malignant-M5	turquoise	-0.0305684	-0.0823522	-0.00630776	-0.00163256	0.321176	0.123634	0.204518	0.12052	0.0264041
SLC40A1	SLC40A1	Malignant-M5	turquoise	-0.00227848	-0.0909255	-0.0479869	0.000524372	0.376327	0.11101	0.25191	0.135319	0.0271567
ASNSD1	ASNSD1	grey	grey	0.0387858	0.0461004	0.0805096	0.0426632	0.0979732	0.107523	0.095113	0.0438193	0.036899
ORMDL1	ORMDL1	Malignant-M5	turquoise	0.0170918	-0.00214467	0.0152655	0.0420699	0.211337	0.11345	0.163885	0.095207	0.0316074
HIBCH	HIBCH	Malignant-M6	yellow	0.145018	0.136755	0.0930423	0.073023	0.114739	0.164749	0.185336	0.00889366	0.015371
NAB1	NAB1	Malignant-M5	turquoise	0.0205978	-0.0123009	0.00811594	0.0376119	0.13159	0.0742644	0.09042	0.0811662	0.0595074
GLS	GLS	Malignant-M5	turquoise	-0.0320182	-0.196221	-0.190942	0.0854125	0.337423	0.0440395	0.170542	0.226948	0.150883
STAT1	STAT1	Malignant-M5	turquoise	-0.149508	-0.322122	-0.228573	0.0139815	0.572764	0.0559083	0.283372	0.257925	0.118464
STAT4	STAT4	Malignant-M7	blue	-0.114283	-0.0940472	-0.109619	-0.0961156	-0.0149187	-0.0886994	-0.0657574	0.0495839	-0.0596152
NABP1	NABP1	Malignant-M7	blue	0.0227861	0.0126073	-0.0288156	0.02089	0.00560617	0.00522051	0.0107114	0.0845786	0.0389882
SLC39A10	SLC39A10	Malignant-M5	turquoise	-0.0342463	-0.0710941	-0.0377164	0.00316724	0.158854	0.0376819	0.0760296	0.10305	0.0478302
STK17B	STK17B	Malignant-M7	blue	-0.110623	-0.0736693	-0.0991892	-0.0910408	-0.0855562	-0.111446	-0.114234	0.0588566	-0.0528676
ANKRD44	ANKRD44	Malignant-M7	blue	-0.0862121	-0.0814365	-0.0983326	-0.0671663	-0.0276731	-0.0832539	-0.0689468	0.0635219	-0.0369592
SF3B1	SF3B1	Malignant-M5	turquoise	-0.0602829	-0.0608592	0.0385467	-0.0279755	0.221029	0.103363	0.09375	0.153083	0.0179521
COQ10B	COQ10B	grey	grey	0.0800618	0.0864263	0.138229	0.0832408	0.138921	0.193207	0.130261	0.0875519	0.0818342
HSPD1	HSPD1	Malignant-M5	turquoise	0.0482362	-0.0749066	0.0372737	0.132634	0.302779	0.207076	0.205534	0.200041	0.222166
HSPE1	HSPE1	Malignant-M5	turquoise	0.173945	-0.0163427	-0.0201265	0.188926	0.368649	0.246876	0.391786	0.0819879	0.199928
MOB4	MOB4	grey	grey	0.0509542	0.0312163	0.0610015	0.0692167	0.139485	0.129723	0.126754	0.0505608	0.0510499
SPATS2L	SPATS2L	Malignant-M6	yellow	0.348694	0.219534	0.12697	0.219838	0.390213	0.35686	0.515548	0.0342363	0.10144
BZW1	BZW1	Malignant-M5	turquoise	-0.0227572	-0.0281684	0.086088	0.0358768	0.209495	0.142122	0.120747	0.135822	0.0656595
CLK1	CLK1	grey	grey	0.0566212	0.0796678	0.0958504	0.0509978	-0.0105188	0.0945253	0.00749771	0.0743148	0.0542425
PPIL3	PPIL3	grey	grey	0.0743323	0.105751	0.180454	0.0372712	0.0924055	0.176026	0.120531	0.00356636	0.00397635
FAM126B	FAM126B	Malignant-M5	turquoise	0.0310061	0.000768782	-0.0202658	0.0282929	0.116618	0.0539435	0.0846026	0.0744072	0.0403215
NDUFB3	NDUFB3	Malignant-M5	turquoise	0.0559335	-0.0655649	-0.0177509	0.0754023	0.446913	0.184226	0.366236	0.0754057	0.05358
CFLAR	CFLAR	Malignant-M5	turquoise	0.0204681	-0.0940606	-0.08811	0.111909	0.34426	0.114307	0.210169	0.238812	0.183466
CASP8	CASP8	Malignant-M7	blue	-0.0482201	-0.0466171	-0.0380702	-0.0184353	0.106115	0.0163927	0.0481712	0.11108	0.0268158
SUMO1	SUMO1	Malignant-M6	yellow	0.167958	0.146709	0.16353	0.135618	0.245455	0.268165	0.296429	0.0284705	0.0598532
NOP58	NOP58	Malignant-M5	turquoise	-0.010617	-0.0170004	0.0518578	0.0176832	0.141014	0.0966446	0.0815427	0.0947133	0.0300477
BMPR2	BMPR2	Malignant-M5	turquoise	-0.0928782	-0.146257	-0.0560457	-0.0414439	0.279044	0.0435176	0.119208	0.164354	0.0380836
NBEAL1	NBEAL1	Malignant-M5	turquoise	0.0291874	0.0482195	0.113296	0.0164758	0.170385	0.150915	0.13066	0.0638731	0.0191154
CYP20A1	CYP20A1	Malignant-M5	turquoise	0.0078225	0.0208379	0.036653	0.00462109	0.135213	0.0868542	0.0865074	0.083504	0.0300088
ABI2	ABI2	Malignant-M5	turquoise	-0.0150956	-0.0517727	0.0045067	-2.58e-05	0.241242	0.0954719	0.144891	0.119493	0.0311892
NRP2	NRP2	Malignant-M8	green	0.0057554	-0.0164735	-0.0407784	0.0848028	-0.0273025	-0.0321652	-0.0344163	0.081084	0.144432
INO80D	INO80D	Malignant-M5	turquoise	-0.0424058	-0.0704356	-0.0421673	-0.0114566	0.106848	0.00784399	0.024563	0.115049	0.0439866
NDUFS1	NDUFS1	Malignant-M5	turquoise	-0.0419329	-0.110977	-0.0532013	-0.00629107	0.330053	0.095007	0.186142	0.148384	0.0391873
EEF1B2	EEF1B2	Malignant-M3	brown	-0.0271075	0.054403	0.414102	-0.0830739	0.10035	0.231185	0.15499	-0.0843751	-0.124086
KLF7	KLF7	grey	grey	-0.00309788	0.0620832	0.115781	0.000191636	0.0363782	0.0943738	0.0144606	0.0483088	0.0112545
CREB1	CREB1	Malignant-M5	turquoise	-0.0163259	-0.0354779	0.00405321	0.00682108	0.15029	0.0633543	0.07945	0.100233	0.0394149
METTL21A	METTL21A	Malignant-M5	turquoise	0.01845	-0.0212811	0.0114152	0.0310779	0.162924	0.0800255	0.129339	0.0463136	0.0251246
IDH1	IDH1	Malignant-M5	turquoise	-0.0122152	-0.0316042	-0.019907	0.00922138	0.108513	0.0354831	0.0682117	0.0554827	0.0293829
RPE	RPE	Malignant-M5	turquoise	-0.0107768	-0.0280656	0.00523627	0.00429412	0.133789	0.0591726	0.086334	0.046896	0.0172687
KANSL1L	KANSL1L	Malignant-M5	turquoise	0.000225483	-0.0568845	-0.0392011	0.00915924	0.220759	0.0591659	0.11832	0.136746	0.0691944
SPAG16	SPAG16	Malignant-M6	yellow	0.120774	0.108582	0.0936587	0.0735066	0.145495	0.163525	0.198475	0.0158697	0.0345408
ATIC	ATIC	Malignant-M5	turquoise	0.0404085	0.0114343	0.0352167	0.0469914	0.180542	0.108842	0.150429	0.0348978	0.0323513
FN1	FN1	Malignant-M8	green	-0.0688084	-0.26799	-0.224292	0.188292	-0.0400852	-0.120012	-0.129536	0.187399	0.281226
XRCC5	XRCC5	Malignant-M5	turquoise	-0.023773	-0.0413687	0.0912438	0.0197387	0.303483	0.172401	0.192711	0.137519	0.0434582
IGFBP5	IGFBP5	Malignant-M3	brown	-0.145689	-0.0635003	0.237809	-0.110302	0.0428415	0.0628816	-0.0729003	0.0501469	-0.078193
TNS1	TNS1	grey	grey	0.131609	0.175152	0.16563	0.0621974	0.0272654	0.1419	0.0812363	0.0331958	0.0647063
ARPC2	ARPC2	Malignant-M5	turquoise	0.0282304	-0.0411556	-0.00323676	0.0804666	0.330345	0.152285	0.258834	0.12721	0.0930934
AAMP	AAMP	grey	grey	0.18537	0.216652	0.193258	0.144639	0.08958	0.243511	0.189187	-0.0204522	0.0480651
PNKD	PNKD	Malignant-M5	turquoise	0.143959	0.0708586	0.0716946	0.125111	0.308599	0.222171	0.319728	0.052107	0.0599797
TMBIM1	TMBIM1	grey	grey	0.129377	0.151816	0.139879	0.119257	0.063052	0.166945	0.121145	0.00125065	0.0532243
CTDSP1	CTDSP1	grey	grey	0.0719346	0.0914445	0.105159	0.0524904	0.13543	0.149658	0.135713	0.0420042	0.0347195
CYP27A1	CYP27A1	Malignant-M2	black	0.28191	0.302003	0.190583	0.145584	0.00178743	0.213194	0.179179	-0.0851507	-0.00297437
CNPPD1	CNPPD1	grey	grey	0.0997849	0.121165	0.121042	0.0817966	0.105984	0.162792	0.136831	0.0245273	0.0539772
FAM134A	FAM134A	Malignant-M2	black	0.268821	0.388194	0.272794	0.15565	-0.0252316	0.273847	0.153655	-0.0692411	0.030642
ZFAND2B	ZFAND2B	grey	grey	0.141839	0.142144	0.0926662	0.108907	0.0525598	0.140601	0.122392	0.00707692	0.0635761
ANKZF1	ANKZF1	grey	grey	0.0517505	0.0463719	0.0250739	0.0338046	0.0843438	0.0740481	0.0888828	0.0408064	0.0253376
STK16	STK16	grey	grey	0.0872407	0.0832643	0.118347	0.0835363	0.156112	0.169684	0.177673	0.0232491	0.0443571
TUBA4A	TUBA4A	Malignant-M5	turquoise	-0.0649031	-0.118516	0.0093779	-0.00502958	0.363008	0.137074	0.224308	0.112357	0.0184893
DNAJB2	DNAJB2	grey	grey	0.0662541	0.0667984	0.0734648	0.0647932	0.113594	0.126595	0.109769	0.0327512	0.0420286
DNPEP	DNPEP	grey	grey	0.105738	0.121525	0.121698	0.0977717	0.113155	0.170776	0.147235	0.0208417	0.0725698
GMPPA	GMPPA	grey	grey	0.0930886	0.0704752	0.0719452	0.0981989	0.126147	0.140485	0.146701	0.0241969	0.0654998
CHPF	CHPF	Malignant-M5	turquoise	-0.000948215	-0.0795148	-0.0223106	0.0580348	0.395552	0.156188	0.26992	0.116648	0.0662819
ACSL3	ACSL3	Malignant-M5	turquoise	-0.0940946	-0.171234	-0.0950271	-0.0202688	0.330579	0.0545931	0.152983	0.165029	0.0367558
WDFY1	WDFY1	Malignant-M5	turquoise	-0.004677	-0.0267473	-0.00131298	0.0200293	0.0882799	0.0371931	0.0401453	0.07897	0.0524771
MRPL44	MRPL44	grey	grey	0.0680208	0.0853984	0.120879	0.0536857	0.107501	0.149182	0.122559	0.0213349	0.0182898
SERPINE2	SERPINE2	Malignant-M3	brown	-0.032316	0.0972097	0.302782	0.026613	-0.0359951	0.149731	-0.0636143	0.0727928	0.0355494
CUL3	CUL3	Malignant-M5	turquoise	-0.0442766	-0.0908771	-0.0307714	-0.00603331	0.222663	0.0622874	0.105896	0.131259	0.0435634
DOCK10	DOCK10	Malignant-M7	blue	-0.0712394	-0.0531237	-0.0542565	-0.06464	-0.0147669	-0.0508898	-0.04949	0.0440336	-0.0361753
MFF	MFF	Malignant-M5	turquoise	0.0620153	0.0578555	0.150871	0.0571901	0.241032	0.20995	0.212571	0.0537979	0.0223266
AGFG1	AGFG1	Malignant-M5	turquoise	-0.0701479	-0.130171	-0.0541247	-0.0030739	0.242306	0.0409569	0.103486	0.147095	0.0653787
CCL20	CCL20	grey	grey	-0.000117715	0.0608901	-0.0501302	0.0438111	-0.113561	-0.0758073	-0.0726155	0.00810206	0.119851
TRIP12	TRIP12	Malignant-M5	turquoise	-0.042642	-0.103659	-0.0709814	0.00790701	0.219236	0.0356868	0.0957872	0.152593	0.0712296
SP110	SP110	Malignant-M5	turquoise	-0.0723368	-0.095794	0.00959732	-0.0224357	0.151993	0.0388524	0.0579583	0.0897539	0.0246049
SP140	SP140	Malignant-M7	blue	-0.0667777	-0.0406137	-0.0541692	-0.052283	-0.0570737	-0.0665843	-0.0691993	0.0136872	-0.0332987
SP140L	SP140L	Malignant-M7	blue	-0.0673403	-0.0822245	-0.0582432	-0.0268162	0.0877828	-0.0110679	0.0166074	0.10076	0.0220736
SP100	SP100	Malignant-M7	blue	-0.0452469	0.0038965	0.107551	-0.00145286	0.113927	0.109393	0.0563079	0.1228	0.0316299
CAB39	CAB39	Malignant-M5	turquoise	-0.0239594	-0.0405635	-0.0201789	-0.000320423	0.106162	0.0346009	0.0462003	0.084225	0.0298916
ITM2C	ITM2C	Malignant-M5	turquoise	-0.057695	-0.101367	-0.074957	-0.0149876	0.138697	-0.0105328	0.0677918	0.0448484	0.00289846
PSMD1	PSMD1	Malignant-M5	turquoise	-0.034912	-0.117673	-0.0662046	0.0596933	0.27682	0.0771904	0.156235	0.163497	0.0925204
NCL	NCL	Malignant-M5	turquoise	0.0323739	0.0117432	0.170144	0.0651568	0.299924	0.259827	0.222728	0.178979	0.100448
PTMA	PTMA	Malignant-M3	brown	-0.268015	-0.0247121	0.267034	-0.305698	-0.16866	-0.0547052	-0.21472	-0.0912869	-0.250608
EIF4E2	EIF4E2	Malignant-M5	turquoise	0.0719055	0.0290372	0.0774688	0.0848755	0.205678	0.155241	0.191729	0.0531904	0.0640236
EFHD1	EFHD1	Malignant-M5	turquoise	0.0133824	-0.0500589	-0.00945869	-0.0115418	0.259419	0.100041	0.185462	0.0678742	-0.00841303
GIGYF2	GIGYF2	Malignant-M5	turquoise	0.00420571	-0.0406861	-0.00464687	0.0214545	0.24509	0.0985087	0.148591	0.143996	0.0661145
INPP5D	INPP5D	Malignant-M7	blue	-0.0629077	-0.0486201	-0.0622351	-0.0437241	-0.0569716	-0.0686953	-0.0748588	0.0342667	-0.0142316
DGKD	DGKD	Malignant-M7	blue	-0.0296938	-0.00398287	0.0480384	-0.0208266	0.0268166	0.0297673	-0.0157572	0.0703442	0.00416047
ARL4C	ARL4C	Malignant-M7	blue	-0.133137	-0.0569886	0.0836387	-0.0149848	-0.0800802	-0.0192731	-0.147345	0.146141	0.0639864
ACKR3	ACKR3	Malignant-M3	brown	-0.101099	-0.0120891	0.14696	-0.0514642	-0.0679742	0.0200706	-0.114399	0.0498552	-0.00469976
COPS8	COPS8	Malignant-M5	turquoise	0.0703399	0.0643768	0.125408	0.0737671	0.183647	0.186427	0.177625	0.0421649	0.0329508
RAB17	RAB17	Malignant-M6	yellow	0.189468	0.171108	0.114949	0.110202	0.0961255	0.169039	0.205718	-0.0100275	0.0434684
LRRFIP1	LRRFIP1	Malignant-M5	turquoise	-0.0993814	-0.13021	0.0219255	0.0144698	0.273886	0.103178	0.107774	0.218159	0.0921578
UBE2F	UBE2F	grey	grey	0.0573143	0.0239272	0.0145481	0.0769729	0.110783	0.0865891	0.121469	0.0426161	0.0612519
ILKAP	ILKAP	Malignant-M5	turquoise	0.0144571	-0.00528208	0.0335382	0.0295097	0.137	0.0897225	0.105565	0.0518045	0.0253869
PER2	PER2	grey	grey	0.0406139	0.0692074	0.117721	0.0183685	0.0238977	0.0921444	0.0185131	0.0515956	0.0377801
NDUFA10	NDUFA10	Malignant-M5	turquoise	0.0721773	0.0546611	0.144314	0.0693028	0.226419	0.206274	0.214813	0.0549435	0.0362534
MYEOV2	MYEOV2	Malignant-M2	black	0.372412	0.454907	0.22852	0.225142	-0.014481	0.276279	0.24968	-0.101401	0.0648563
RNPEPL1	RNPEPL1	Malignant-M5	turquoise	0.00294398	-0.0436631	-0.00409536	0.0367242	0.216956	0.0850223	0.148726	0.0847673	0.0576961
MTERF4	MTERF4	grey	grey	0.0150297	0.0341596	0.0775536	0.00584135	0.0987617	0.0989255	0.0826792	0.0336197	-0.00256631
PPP1R7	PPP1R7	grey	grey	0.0582063	0.07407	0.149489	0.0579955	0.175503	0.190279	0.174592	0.0247453	0.0232657
HDLBP	HDLBP	Malignant-M5	turquoise	0.00791325	-0.0553588	0.00629168	0.0624466	0.322247	0.150884	0.205785	0.151647	0.104923
2024-09-02	2024-09-02	Malignant-M5	turquoise	-0.0349197	-0.0914002	0.00572048	0.00529341	0.321323	0.122786	0.185185	0.148643	0.0565333
STK25	STK25	grey	grey	0.0455604	0.0700144	0.145662	0.0353066	0.0972095	0.138926	0.0992259	0.021881	0.0123936
THAP4	THAP4	Malignant-M5	turquoise	0.0890289	0.0597922	0.0639233	0.072902	0.134885	0.125119	0.156501	0.0107608	0.0312468
ATG4B	ATG4B	Malignant-M5	turquoise	0.0126763	-0.0154997	-0.00285118	0.0303248	0.128326	0.0631043	0.0891948	0.0558509	0.0288629
DTYMK	DTYMK	Malignant-M5	turquoise	0.0321854	-0.0160072	-0.00106411	0.0453803	0.183138	0.0845338	0.152102	0.0429932	0.0370089
CRBN	CRBN	Malignant-M5	turquoise	-0.0171243	-0.01164	0.046807	0.00220859	0.123478	0.0821081	0.0766938	0.0810815	0.0321959
BHLHE40	BHLHE40	Malignant-M3	brown	0.00598275	0.0557485	0.198052	0.050962	0.0168565	0.135699	0.00235231	0.0585012	0.0308244
ARL8B	ARL8B	Malignant-M5	turquoise	-0.0165203	-0.047956	-0.0081055	0.0329833	0.120187	0.0482142	0.0633254	0.0854084	0.0513696
EDEM1	EDEM1	grey	grey	-0.00247854	-0.0255007	-0.0201066	0.0140236	0.039848	0.0012784	0.0134837	0.0589456	0.0343565
THUMPD3-AS1	THUMPD3-AS1	Malignant-M7	blue	0.00748152	-0.0112488	-0.0433988	0.00801328	0.0566592	0.0244557	0.0282037	0.0954343	0.0296007
SETD5	SETD5	Malignant-M5	turquoise	0.0102411	-0.0354003	-0.0449995	0.0389236	0.102453	0.0296925	0.0546089	0.106518	0.0637084
CAMK1	CAMK1	grey	grey	0.137227	0.131083	0.0924907	0.12154	0.0258395	0.119733	0.108767	-0.01321	0.0631418
TADA3	TADA3	grey	grey	0.0618225	0.0751865	0.119038	0.0739047	0.0774289	0.131664	0.0971418	0.0301151	0.0466534
ARPC4	ARPC4	grey	grey	0.0604996	0.0649018	0.0948549	0.087836	0.0709	0.116934	0.0907125	0.0225784	0.0570108
JAGN1	JAGN1	grey	grey	0.106814	0.117815	0.128654	0.102548	0.0692385	0.154189	0.124991	-0.00537332	0.0412962
CRELD1	CRELD1	grey	grey	0.09156	0.085369	0.0772043	0.0824152	0.0673926	0.11134	0.10392	0.00693692	0.0411726
EMC3	EMC3	grey	grey	0.0610358	0.0538729	0.0863279	0.077688	0.125184	0.135231	0.131818	0.0258366	0.0363441
BRK1	BRK1	grey	grey	0.195344	0.249101	0.306653	0.148334	0.134175	0.311597	0.244239	-0.0157876	0.0382843
SEC13	SEC13	grey	grey	0.0476095	0.0216325	0.0252038	0.0835788	0.0929391	0.0948061	0.10142	0.0328735	0.0567373
VGLL4	VGLL4	Malignant-M5	turquoise	0.0145714	-0.0408231	0.00424085	0.0604413	0.22309	0.108967	0.154025	0.116429	0.0766058
RAF1	RAF1	grey	grey	0.0165371	0.00697833	0.0148503	0.046365	0.040742	0.0540627	0.0239355	0.0704038	0.0552262
IQSEC1	IQSEC1	Malignant-M5	turquoise	-0.0475584	-0.0601112	-0.0497313	-0.0287531	0.0469691	-0.0178447	-0.000118656	0.0465007	0.00317779
TMEM43	TMEM43	Malignant-M5	turquoise	-0.0232452	-0.0336825	0.0318046	0.0266592	0.165959	0.0821816	0.0883672	0.0853981	0.0411374
XPC	XPC	Malignant-M5	turquoise	-0.015702	-0.00714116	0.0106705	0.0058812	0.167537	0.078562	0.100467	0.0933539	0.0375727
LSM3	LSM3	Malignant-M5	turquoise	0.122211	0.0661173	0.0739519	0.111	0.23847	0.187984	0.269613	-0.000825561	0.051909
SLC6A6	SLC6A6	Malignant-M7	blue	-0.0587874	-0.0566013	0.0156946	-0.00849524	-0.0192198	-0.0256126	-0.0623022	0.0690633	0.0203169
CCDC174	CCDC174	Malignant-M5	turquoise	0.0510843	0.0374202	0.0416755	0.0596817	0.0971167	0.0867892	0.100665	0.0469777	0.0468626
FGD5-AS1	FGD5-AS1	Malignant-M5	turquoise	-0.0269799	-0.0615555	-0.0346941	0.00969553	0.159067	0.0449332	0.083587	0.0922624	0.0398765
MRPS25	MRPS25	Malignant-M5	turquoise	0.031533	-0.0145985	-0.0146219	0.0348856	0.146542	0.0698713	0.126402	0.0473403	0.0331692
SH3BP5	SH3BP5	Malignant-M7	blue	-0.0356373	0.00736432	0.023109	-0.0172924	-0.0272863	-0.00162801	-0.0385307	0.0457807	0.0206212
ANKRD28	ANKRD28	Malignant-M7	blue	-0.0667163	-0.0841526	-0.0645464	-0.0194848	0.0464715	-0.0369711	-0.0234847	0.113051	0.0433449
DPH3	DPH3	grey	grey	0.0323815	0.0284602	0.0765488	0.0608125	0.0650402	0.102021	0.060056	0.0379736	0.0447118
OXNAD1	OXNAD1	Malignant-M7	blue	-0.0427814	-0.0325029	-0.0402271	-0.0319162	0.00223997	-0.0225286	-0.0207541	0.0428635	-0.0155777
RFTN1	RFTN1	grey	grey	0.0327426	-0.00347768	-0.016548	0.0546252	0.0678008	0.0432025	0.0567263	0.0531448	0.0569283
TBC1D5	TBC1D5	Malignant-M5	turquoise	-0.0568148	-0.0941833	-0.0494792	-0.0140595	0.177503	0.0302257	0.0769182	0.102142	0.0275702
SATB1	SATB1	Malignant-M7	blue	-0.0429803	-0.0404811	-0.0612862	-0.0458715	-0.0033413	-0.0390205	-0.0219516	0.0374427	-0.025244
RAB5A	RAB5A	grey	grey	0.0358798	0.0249533	0.0471971	0.0510065	0.0917156	0.102662	0.0732281	0.0657849	0.049199
UBE2E2	UBE2E2	grey	grey	0.0968378	0.0773373	0.0687751	0.111588	0.0276646	0.101843	0.0745758	0.0170123	0.0726959
UBE2E1	UBE2E1	grey	grey	0.0650806	0.0861112	0.112669	0.0753438	0.0427675	0.128914	0.0769407	0.0217311	0.0440627
NR1D2	NR1D2	grey	grey	-0.0245491	-0.0535417	-0.0437512	0.0360503	0.0332524	0.00321197	-0.0160529	0.0982093	0.0556426
TOP2B	TOP2B	Malignant-M5	turquoise	-0.049599	-0.0645222	-0.0327475	-0.0193935	0.0709733	0.000828146	0.0117155	0.0744845	0.0256329
NGLY1	NGLY1	grey	grey	0.00160745	0.0333204	0.0821923	0.0164373	0.0417807	0.079805	0.0302005	0.0336029	0.017313
SLC4A7	SLC4A7	Malignant-M7	blue	-0.045109	-0.0956497	-0.081853	0.0297941	0.0542338	-0.0207616	-0.0282177	0.151917	0.0987569
CMC1	CMC1	Malignant-M5	turquoise	0.0257787	-0.0123513	0.0122707	0.0529123	0.131382	0.0729013	0.115727	0.0445462	0.0504845
AZI2	AZI2	grey	grey	0.0320084	0.0352933	0.0634718	0.0359366	0.0642342	0.0859965	0.0607047	0.040065	0.0325897
RBMS3	RBMS3	Malignant-M5	turquoise	-0.0483526	-0.100684	-0.0415405	-0.00132225	0.196169	0.0371266	0.0890405	0.130127	0.052972
TGFBR2	TGFBR2	Malignant-M5	turquoise	-0.108747	-0.142603	-0.0831513	-0.0518319	0.172663	-0.00924687	0.0463265	0.121314	0.0147713
STT3B	STT3B	Malignant-M7	blue	-0.0120609	-0.0308241	-0.0408489	0.0186629	0.0655414	0.0125583	0.0308178	0.0837809	0.0340417
CMTM7	CMTM7	Malignant-M7	blue	-0.00390848	0.00558253	-0.00603276	0.00361789	-0.00562032	0.00406888	0.00693219	0.032736	0.003203
CMTM6	CMTM6	Malignant-M5	turquoise	-0.000147148	-0.0510072	-0.0339813	0.0290986	0.157018	0.0527791	0.103187	0.0950638	0.0469121
DYNC1LI1	DYNC1LI1	Malignant-M5	turquoise	0.000972043	-0.0176215	0.022819	0.0454374	0.121027	0.0843877	0.0831467	0.0763793	0.04451
GLB1	GLB1	Malignant-M5	turquoise	0.011024	-0.0455614	-0.0382817	0.039915	0.15111	0.0480212	0.109193	0.0597907	0.0317064
CRTAP	CRTAP	Malignant-M5	turquoise	-0.0345284	-0.0645624	0.0652527	0.0212598	0.290373	0.141574	0.170639	0.122401	0.055254
PDCD6IP	PDCD6IP	Malignant-M5	turquoise	-0.0445057	-0.0820814	-0.0343946	-0.00655273	0.178004	0.0486065	0.0815043	0.127151	0.0446566
EPM2AIP1	EPM2AIP1	Malignant-M7	blue	-0.0486967	-0.026696	0.00139789	-0.0327913	0.0610225	0.0228055	0.00347971	0.079931	-0.0117864
LRRFIP2	LRRFIP2	Malignant-M5	turquoise	0.0410951	-0.0286779	0.00404778	0.106507	0.221144	0.132143	0.157406	0.130198	0.110294
GOLGA4	GOLGA4	Malignant-M5	turquoise	-0.00850444	-0.0506754	-0.0230946	0.0536756	0.206385	0.109715	0.109603	0.185368	0.0801208
CTDSPL	CTDSPL	Malignant-M5	turquoise	0.0429726	-0.0030183	0.0163235	0.0609253	0.188845	0.11138	0.149078	0.0877314	0.0669331
ACAA1	ACAA1	grey	grey	0.123017	0.129238	0.107287	0.0686871	0.0630485	0.147951	0.135909	-0.0249904	0.0126239
OXSR1	OXSR1	grey	grey	0.00830929	0.0115837	0.0442121	0.0319386	0.0649535	0.0717987	0.0326801	0.0642912	0.0385867
CSRNP1	CSRNP1	grey	grey	0.156335	0.251649	0.288814	0.101636	-0.0461894	0.246229	0.0565341	-0.0306723	0.00633771
EIF1B	EIF1B	Malignant-M3	brown	0.0539321	0.135966	0.24591	0.0753265	0.115639	0.246329	0.1312	0.0425875	0.034682
CTNNB1	CTNNB1	Malignant-M7	blue	-0.0133198	-0.0123646	0.0183512	-0.00207041	0.0157269	0.0209504	-0.00421791	0.0775597	0.0120371
SEC22C	SEC22C	grey	grey	0.032007	0.0591423	0.0889648	0.0286148	0.0707915	0.113427	0.0753716	0.0260479	0.00245748
SS18L2	SS18L2	grey	grey	0.0556641	0.0735604	0.0907384	0.0516933	0.0585828	0.117766	0.0896534	-0.00184298	0.0121728
NKTR	NKTR	Malignant-M7	blue	-0.140896	-0.143353	-0.105081	-0.0838747	0.165143	-0.00971254	0.0155614	0.198837	-0.0208117
HIGD1A	HIGD1A	Malignant-M5	turquoise	0.0056678	-0.0653747	-0.0409386	0.0608769	0.189787	0.0708785	0.143772	0.0564393	0.0527239
SNRK	SNRK	Malignant-M5	turquoise	-0.0347103	-0.0562648	-0.034269	-0.017157	0.0754151	0.0022806	0.0218465	0.0817424	0.0175804
ABHD5	ABHD5	Malignant-M5	turquoise	-0.0352214	-0.0943673	-0.0301469	0.0122221	0.169838	0.0488193	0.0832474	0.0991729	0.0523163
KIAA1143	KIAA1143	Malignant-M5	turquoise	0.0117646	0.00308189	0.0250442	0.0274863	0.127068	0.0764934	0.0934149	0.0615942	0.0438105
ZDHHC3	ZDHHC3	Malignant-M5	turquoise	-0.0156556	-0.039661	-0.00904996	0.014919	0.120941	0.0481608	0.0764549	0.0557143	0.0264899
EXOSC7	EXOSC7	Malignant-M5	turquoise	0.0100591	-0.0117793	0.0330733	0.0337332	0.132049	0.0859865	0.10451	0.0415493	0.033296
SACM1L	SACM1L	Malignant-M5	turquoise	-0.042131	-0.0721599	-0.0643012	-0.0194748	0.0982929	-0.000901835	0.0328677	0.0652716	0.0136141
CCDC12	CCDC12	Malignant-M5	turquoise	0.006773	-0.00477942	0.0177113	0.0343192	0.126675	0.0830644	0.0950679	0.054224	0.0318702
SETD2	SETD2	Malignant-M7	blue	-0.0984305	-0.122218	-0.115547	-0.0414221	0.0940148	-0.0425904	-0.00605787	0.142143	0.0139796
KIF9	KIF9	Malignant-M6	yellow	0.178272	0.137542	0.0593169	0.117922	0.106221	0.141851	0.207188	-0.012175	0.0652751
SMARCC1	SMARCC1	Malignant-M5	turquoise	-0.0377254	-0.0691548	-0.0174367	0.00191717	0.169232	0.0602236	0.0865761	0.103756	0.0349217
DHX30	DHX30	Malignant-M5	turquoise	0.0170412	-0.0233047	-0.0231729	0.0267931	0.117046	0.0463541	0.0891027	0.0438177	0.0285204
MAP4	MAP4	Malignant-M5	turquoise	-0.0424913	-0.121549	-0.070535	0.0351989	0.224646	0.046481	0.0980837	0.170845	0.113919
TMA7	TMA7	Malignant-M5	turquoise	0.0803164	-0.0190416	-0.0147254	0.138928	0.224238	0.14933	0.247271	0.0509719	0.112465
SHISA5	SHISA5	Malignant-M5	turquoise	0.0521346	0.0360498	0.058558	0.0848691	0.147413	0.126171	0.130961	0.0567203	0.0663014
UQCRC1	UQCRC1	grey	grey	0.111225	0.0772601	0.0813785	0.109484	0.16019	0.173724	0.189818	0.0188893	0.0490405
IP6K2	IP6K2	grey	grey	0.0265473	0.00333104	0.0608056	0.0731418	0.125238	0.119929	0.0931214	0.0853181	0.0678159
PRKAR2A	PRKAR2A	Malignant-M5	turquoise	0.0206481	-0.0173771	-0.0221417	0.0429847	0.112686	0.0506614	0.0862673	0.0757671	0.0585579
ARIH2	ARIH2	grey	grey	-0.00589668	-0.0164409	-0.0084105	0.0184369	0.064869	0.0352775	0.0346913	0.058096	0.0294241
P4HTM	P4HTM	Malignant-M5	turquoise	0.0861844	0.0640322	0.0892712	0.0797174	0.164435	0.151769	0.166518	0.0354126	0.0273598
WDR6	WDR6	grey	grey	0.000197823	-0.00170398	0.0318	0.00842281	0.0725355	0.0606499	0.0416434	0.0438025	0.0149847
DALRD3	DALRD3	Malignant-M5	turquoise	0.0335368	0.0158462	0.049171	0.0445347	0.14873	0.099605	0.127071	0.0530082	0.0501823
NDUFAF3	NDUFAF3	Malignant-M5	turquoise	0.122047	0.0391652	0.0594856	0.134955	0.32894	0.22087	0.320023	0.0589841	0.0824527
IMPDH2	IMPDH2	grey	grey	-0.0096357	0.0326837	0.204677	0.00871233	0.173372	0.190045	0.127306	0.0386405	-0.00799617
QARS	QARS	Malignant-M5	turquoise	0.0357186	0.0192824	0.0615194	0.0426216	0.120454	0.105943	0.10141	0.0360176	0.0208857
LAMB2	LAMB2	grey	grey	0.0441864	0.0287877	0.0457005	0.0485954	0.079464	0.0748346	0.0636239	0.0486238	0.0461898
GPX1	GPX1	Malignant-M2	black	0.377261	0.514214	0.247388	0.254165	-0.0637821	0.268666	0.21447	-0.0995638	0.120847
RHOA	RHOA	Malignant-M5	turquoise	0.000281459	0.00576244	0.176167	0.0462897	0.287216	0.233188	0.209813	0.119508	0.0466689
TCTA	TCTA	grey	grey	0.0956623	0.121487	0.112028	0.0668678	0.0626501	0.133312	0.10709	0.000781562	0.0311203
APEH	APEH	Malignant-M5	turquoise	-0.0080884	-0.0620774	-0.0329485	0.0248764	0.194691	0.0641512	0.132273	0.0651778	0.0330961
RBM6	RBM6	Malignant-M7	blue	-0.0509942	-0.0487537	-0.0605467	-0.0336908	0.0300108	-0.0226365	-0.0204677	0.0925638	-0.00868502
RBM5	RBM5	Malignant-M7	blue	-0.0465623	-0.0396517	-0.0317602	-0.028349	0.0618356	0.0078338	0.00629849	0.0974769	0.0141346
SEMA3F	SEMA3F	Malignant-M5	turquoise	-0.0802239	-0.11349	-0.0576889	-0.0398065	0.178187	0.00923682	0.0684146	0.0805678	0.00826644
GNAI2	GNAI2	Malignant-M5	turquoise	-0.0775909	-0.0592985	0.0667733	0.000521552	0.144051	0.0782374	0.0460542	0.121683	0.0589097
HYAL2	HYAL2	grey	grey	0.00332328	0.00555651	0.0183375	0.0120109	0.047992	0.0392796	0.0352958	0.0317288	0.0174673
TUSC2	TUSC2	Malignant-M5	turquoise	0.0463472	0.0115513	0.0166248	0.0733812	0.137286	0.103389	0.135244	0.0290042	0.0383696
RASSF1	RASSF1	grey	grey	-7.52e-05	0.0424767	0.0697961	0.0173188	-0.0205173	0.0552041	-0.00378134	0.00607923	-0.0103255
CYB561D2	CYB561D2	Malignant-M5	turquoise	0.0319421	0.0139304	0.0262604	0.0553796	0.107561	0.0885246	0.104187	0.030046	0.0292227
TMEM115	TMEM115	grey	grey	0.0804808	0.0834763	0.0823113	0.0905846	0.0818088	0.136464	0.110722	0.0145742	0.0331943
MAPKAPK3	MAPKAPK3	Malignant-M5	turquoise	0.0249111	0.00847743	0.0527513	0.0406985	0.184117	0.129593	0.150707	0.0475783	0.0239826
MANF	MANF	Malignant-M5	turquoise	0.124522	0.0299205	-0.00725271	0.196663	0.18657	0.142387	0.211369	0.0646419	0.125977
TEX264	TEX264	Malignant-M5	turquoise	0.117445	0.0593237	0.0297266	0.123445	0.183673	0.142015	0.206855	0.027204	0.0660385
ABHD14B	ABHD14B	grey	grey	0.073518	0.0755591	0.143316	0.0673727	0.16917	0.201206	0.182507	0.0132852	0.0191802
ABHD14A	ABHD14A	Malignant-M5	turquoise	0.0419502	0.0197162	0.0586901	0.0407892	0.155984	0.119111	0.145399	0.0352736	0.0121139
TWF2	TWF2	Malignant-M5	turquoise	-0.0181515	-0.0284282	0.0270206	0.02927	0.129725	0.0720052	0.085169	0.0536479	0.0299102
WDR82	WDR82	Malignant-M5	turquoise	-0.0406076	-0.0717964	-0.0310415	0.00575722	0.147802	0.0380017	0.0669735	0.101583	0.0417628
STAB1	STAB1	Malignant-M7	blue	-0.0561557	-0.0376555	-0.000705815	-0.0525148	-0.0508302	-0.0566068	-0.0694174	0.0226717	-0.0243236
SMIM4	SMIM4	Malignant-M5	turquoise	0.0637636	0.0463886	0.0377853	0.0620552	0.146167	0.104496	0.158586	0.0233085	0.0360049
PBRM1	PBRM1	Malignant-M7	blue	-0.0603268	-0.0808868	-0.0640582	-0.0230356	0.0620314	-0.0227953	-0.00396661	0.0979279	0.0283855
GNL3	GNL3	grey	grey	0.0338504	0.0447269	0.0725439	0.0722394	0.0672622	0.113687	0.0673065	0.0559548	0.0438048
GLT8D1	GLT8D1	Malignant-M5	turquoise	0.0338916	0.00765879	0.0310464	0.0661348	0.126831	0.0895326	0.10856	0.0526302	0.0541955
SPCS1	SPCS1	Malignant-M5	turquoise	0.119414	0.0133632	0.0387527	0.167815	0.328744	0.20542	0.311973	0.068073	0.126296
TKT	TKT	Malignant-M5	turquoise	-0.0536885	-0.0845191	0.0458435	0.0599967	0.250919	0.119799	0.140841	0.121105	0.0976191
DCP1A	DCP1A	grey	grey	0.0537011	0.0547146	0.0470843	0.0638317	0.0446866	0.0837471	0.0573667	0.0352569	0.0429221
SELK	SELK	Malignant-M2	black	0.306543	0.508287	0.386752	0.162743	-0.0908203	0.356683	0.163805	-0.112221	-0.0100177
CCDC66	CCDC66	Malignant-M5	turquoise	-0.058964	-0.0898418	-0.0527541	-0.0254824	0.156968	0.0175338	0.0708829	0.0876886	0.00933385
FAM208A	FAM208A	Malignant-M5	turquoise	-0.0527262	-0.0875811	-0.059769	-0.0179951	0.137625	0.00862484	0.052958	0.0992728	0.0297051
ARHGEF3	ARHGEF3	Malignant-M7	blue	-0.061452	-0.059117	-0.0476864	-0.0434084	0.0160624	-0.0382544	-0.0275334	0.0507362	-0.0119311
APPL1	APPL1	Malignant-M5	turquoise	0.012359	-0.00193197	0.0549078	0.0287067	0.166949	0.110764	0.113005	0.101887	0.0544641
ARF4	ARF4	grey	grey	0.123022	0.0434086	0.0483881	0.201373	0.171747	0.182014	0.19099	0.0813533	0.151669
FLNB	FLNB	grey	grey	0.0358519	0.0387313	0.0201367	0.0460534	0.0522643	0.0507187	0.0430377	0.0631872	0.0664382
PDHB	PDHB	Malignant-M5	turquoise	0.0481123	0.0190165	0.0302247	0.048563	0.110862	0.0896459	0.114749	0.0229225	0.0222192
PTPRG	PTPRG	Malignant-M5	turquoise	-0.0229095	-0.029967	-0.00757347	-0.0141266	0.0547986	0.00622167	0.00813215	0.0644349	0.0204336
THOC7	THOC7	grey	grey	0.118567	0.109635	0.120977	0.113476	0.11748	0.169008	0.160491	0.0236459	0.0889623
PSMD6	PSMD6	Malignant-M5	turquoise	0.012591	-0.0310831	-0.0083696	0.053929	0.159155	0.0770103	0.11344	0.068373	0.0563963
ADAMTS9-AS1	ADAMTS9-AS1	Malignant-M6	yellow	0.149561	0.105535	0.0816148	0.0604782	0.213583	0.182232	0.24791	0.0466734	0.0255793
MAGI1	MAGI1	Malignant-M5	turquoise	0.00842548	-0.0167615	-0.0245549	0.0147166	0.0582349	0.0193918	0.0417371	0.0482969	0.0228808
SLC25A26	SLC25A26	grey	grey	0.0630199	0.0877496	0.104646	0.0573851	0.0416092	0.110688	0.0740078	0.00780567	0.0282988
SUCLG2	SUCLG2	grey	grey	0.0354352	0.0464909	0.0851827	0.0344898	0.104901	0.112772	0.0964188	0.0280293	0.0197534
TMF1	TMF1	Malignant-M5	turquoise	-0.0320383	-0.0661447	-0.0298963	0.0152356	0.176255	0.0528453	0.0836875	0.14064	0.059851
UBA3	UBA3	grey	grey	0.00390833	-0.0130936	0.00963631	0.0163378	0.0919014	0.0531612	0.0625165	0.0497243	0.0228053
ARL6IP5	ARL6IP5	Malignant-M5	turquoise	0.072298	0.0114508	0.0516895	0.130933	0.337704	0.197691	0.275445	0.129306	0.119272
FRMD4B	FRMD4B	grey	grey	0.0466499	-0.0120933	-0.0278385	0.0638751	0.0935838	0.0443612	0.0686552	0.09948	0.0802347
MITF	MITF	Malignant-M5	turquoise	0.0348237	0.00665476	0.0531222	0.0611175	0.223474	0.137129	0.158551	0.0988567	0.0754323
FOXP1	FOXP1	Malignant-M7	blue	-0.0834667	-0.0777221	-0.069937	-0.0462213	0.0172458	-0.0411629	-0.0341384	0.104809	-0.01148
RYBP	RYBP	grey	grey	0.0436944	-0.00488601	0.00208707	0.104446	0.086729	0.0659562	0.0564835	0.106787	0.116394
PPP4R2	PPP4R2	grey	grey	0.011926	-0.00914816	0.0137686	0.0612512	0.088249	0.0677165	0.0500432	0.09506	0.0853051
GBE1	GBE1	Malignant-M3	brown	-0.0270124	0.0425647	0.181944	-0.00469548	-0.035617	0.0798048	-0.0501378	0.0303303	0.00396439
CHMP2B	CHMP2B	grey	grey	0.0720991	0.0299237	0.0762552	0.1444	0.110305	0.148057	0.112457	0.0856661	0.111666
CGGBP1	CGGBP1	grey	grey	-0.0247867	-0.0111346	0.0384605	-0.00918591	0.0766132	0.0622362	0.0378857	0.0669467	0.0179587
C3orf38	C3orf38	Malignant-M7	blue	-0.0183173	0.00806553	0.0625738	-0.00186145	0.0491496	0.064213	0.0214879	0.0529076	0.00147879
PROS1	PROS1	Malignant-M5	turquoise	-0.0443543	-0.0317022	0.104422	0.0164474	0.194173	0.123429	0.0947926	0.110993	0.031891
ARL13B	ARL13B	grey	grey	0.0223267	0.00341065	0.0652052	0.0727263	0.100875	0.119442	0.0575813	0.103089	0.0757911
MTRNR2L12	MTRNR2L12	Malignant-M5	turquoise	-0.205811	-0.382389	-0.193792	-0.0422656	0.140444	-0.153739	-0.0861008	0.217538	0.128094
CLDND1	CLDND1	grey	grey	-0.0642692	-0.0208649	0.115443	-0.00268483	-0.00613518	0.0665001	-0.0525077	0.0781888	0.0137482
COL8A1	COL8A1	Malignant-M8	green	0.0502824	0.00630054	-0.0166685	0.145069	0.00564604	0.0356742	0.012896	0.0713109	0.131133
CMSS1	CMSS1	grey	grey	0.0484019	0.0353718	0.0828367	0.0931867	0.0444143	0.100577	0.060575	0.0210291	0.0707169
TBC1D23	TBC1D23	grey	grey	-0.0119899	-0.037741	0.00726972	0.0562629	0.0664139	0.0529283	0.0172574	0.102458	0.0675616
NIT2	NIT2	Malignant-M8	green	0.13999	0.0270528	0.0357386	0.198048	0.109007	0.13483	0.14643	0.0509666	0.208151
TMEM45A	TMEM45A	Malignant-M3	brown	0.0387415	0.118444	0.276827	0.0960973	-0.055383	0.162102	-0.0169037	0.00554385	0.0510472
TFG	TFG	grey	grey	0.076487	0.0214036	0.0815444	0.179301	0.13616	0.189247	0.119947	0.110499	0.156299
SENP7	SENP7	Malignant-M7	blue	-0.0556886	-0.0398166	0.000432173	-0.0336012	0.032847	-0.0005004	-0.0225611	0.0941807	0.0158885
TRMT10C	TRMT10C	grey	grey	0.0138237	0.0168856	0.0817424	0.0586469	0.0712912	0.109755	0.0530697	0.0508863	0.0410979
PCNP	PCNP	Malignant-M3	brown	0.0443531	0.178472	0.353339	0.0653569	0.00941896	0.262085	0.0374465	0.0312049	0.0244791
NFKBIZ	NFKBIZ	Malignant-M8	green	0.0173834	-0.12555	-0.0881398	0.166014	0.0579164	-0.00348069	-0.0248218	0.182223	0.278954
ALCAM	ALCAM	Malignant-M5	turquoise	-0.0396473	-0.0331653	0.0276644	-0.026478	0.141784	0.0605604	0.0541789	0.0977792	0.0356253
CBLB	CBLB	Malignant-M7	blue	-0.0635034	-0.0925213	-0.0858835	0.00500273	-0.0068783	-0.0465109	-0.0629681	0.103837	0.0523995
BBX	BBX	Malignant-M5	turquoise	0.0260573	-0.0396584	0.00571216	0.0686815	0.251553	0.137178	0.170089	0.143403	0.0889199
CD47	CD47	grey	grey	0.063475	0.0141679	0.0377764	0.14653	0.0727214	0.108904	0.0735486	0.0848983	0.107363
IFT57	IFT57	grey	grey	0.103229	0.0384948	0.0853659	0.165577	0.159763	0.19603	0.152856	0.107372	0.143707
DZIP3	DZIP3	Malignant-M5	turquoise	0.0542765	0.0266334	0.0302642	0.0440675	0.128827	0.0994139	0.104277	0.0698799	0.0544222
CD96	CD96	Malignant-M7	blue	-0.135334	-0.0774927	-0.127203	-0.122026	-0.124167	-0.138061	-0.144017	0.0322493	-0.0836037
PHLDB2	PHLDB2	Malignant-M5	turquoise	-0.0263211	-0.079007	-0.0162259	0.040226	0.184155	0.07262	0.0709004	0.162736	0.102539
CD200	CD200	grey	grey	0.0282802	0.0582462	0.0911932	0.0203882	0.100282	0.115422	0.0868482	0.0321526	-0.00315098
ATG3	ATG3	grey	grey	0.0336263	0.0299392	0.0902674	0.0791545	0.105184	0.137576	0.0892666	0.0601303	0.0721336
NAA50	NAA50	Malignant-M8	green	-0.0101725	-0.0789306	-0.0483974	0.100404	0.073131	0.0403118	0.0145653	0.129156	0.128441
ATP6V1A	ATP6V1A	grey	grey	0.0435338	-0.0231751	-0.010035	0.107552	0.105463	0.0859077	0.077264	0.104312	0.105717
ZBTB20	ZBTB20	Malignant-M5	turquoise	-0.14355	-0.287877	-0.0715113	0.0184457	0.381647	0.073755	0.11195	0.307864	0.116035
TIMMDC1	TIMMDC1	Malignant-M5	turquoise	0.0652714	0.0159072	0.0504575	0.106612	0.198663	0.157388	0.174864	0.0708822	0.0951547
COX17	COX17	Malignant-M8	green	0.093154	-0.0238146	-0.00978837	0.211308	0.159409	0.133479	0.165298	0.0739847	0.211759
GSK3B	GSK3B	Malignant-M5	turquoise	-0.033995	-0.0859447	-0.0470728	0.033374	0.145038	0.0398241	0.0574201	0.12808	0.0642677
LRRC58	LRRC58	grey	grey	0.0560366	0.0134581	0.00201738	0.0723832	0.0960264	0.0725416	0.0737194	0.0884578	0.0829761
FSTL1	FSTL1	grey	grey	0.0207515	-0.0109567	0.0335853	0.0903337	0.0142425	0.0650332	-0.00836553	0.0683879	0.0792286
NDUFB4	NDUFB4	Malignant-M2	black	0.275034	0.202576	0.295193	0.275952	0.121815	0.372378	0.330569	-0.0644491	0.144011
HGD	HGD	Malignant-M1	red	0.271648	0.164605	0.0383232	0.214873	0.0855807	0.166447	0.221488	-0.00967173	0.113466
HCLS1	HCLS1	Malignant-M7	blue	-0.0876343	-0.0510856	-0.0597819	-0.086383	-0.0816292	-0.0929636	-0.101906	0.0341387	-0.0565279
GOLGB1	GOLGB1	Malignant-M5	turquoise	0.0553081	-0.067541	-0.0672233	0.156238	0.234234	0.108772	0.124229	0.258658	0.21754
CCDC58	CCDC58	Malignant-M1	red	0.199221	0.181366	0.117787	0.135397	0.0442025	0.160751	0.153945	-0.0155765	0.0563583
FAM162A	FAM162A	Malignant-M3	brown	0.222152	0.280512	0.354087	0.157399	0.0137875	0.271585	0.160397	-0.0499077	0.0625977
KPNA1	KPNA1	grey	grey	0.0108674	-0.0561772	-0.0593023	0.0875274	0.069681	0.0283506	0.0265393	0.106171	0.0797
PARP9	PARP9	grey	grey	0.026053	-0.00642933	0.00234998	0.0744809	0.0807964	0.0548084	0.0491725	0.0803331	0.0931635
DTX3L	DTX3L	grey	grey	0.0119318	-0.0178942	-0.00372893	0.0563659	0.0772716	0.0401677	0.0390388	0.0895707	0.0985595
PARP14	PARP14	Malignant-M8	green	0.0304674	-0.0979215	-0.129184	0.15697	0.18778	0.0420157	0.0942931	0.223059	0.235692
PDIA5	PDIA5	grey	grey	0.15338	0.174984	0.138393	0.157658	0.00468434	0.160198	0.0961541	0.00766806	0.090266
MYLK	MYLK	grey	grey	0.0824842	0.0365637	0.0104916	0.110326	0.122698	0.0805477	0.1149	0.0806779	0.127075
CCDC14	CCDC14	grey	grey	0.0241753	0.0192189	0.0347803	0.0435722	0.0645338	0.0724023	0.0416018	0.0782862	0.0529289
ITGB5	ITGB5	grey	grey	-0.0024778	0.00442441	0.0456367	0.0547127	0.0600455	0.0653662	0.0266196	0.0663211	0.0719724
HEG1	HEG1	grey	grey	0.0467881	0.0317625	0.00568688	0.0418115	0.00632116	0.0304468	0.0226363	0.0460948	0.0322913
ZNF148	ZNF148	grey	grey	0.0519976	0.0223578	0.0522027	0.0776198	0.129592	0.120164	0.0896297	0.111387	0.0806044
SNX4	SNX4	grey	grey	0.112852	0.0791849	0.0656047	0.0981376	0.0902908	0.136146	0.115915	0.0366373	0.0725552
TPRA1	TPRA1	Malignant-M8	green	0.0510508	-0.00645857	-0.0184211	0.117199	0.0472566	0.0497811	0.0487707	0.0645305	0.101101
ABTB1	ABTB1	grey	grey	0.0496347	0.063687	0.0656759	0.037352	0.0181598	0.0749237	0.0437851	0.00697285	0.0165219
MGLL	MGLL	grey	grey	0.229017	0.21716	0.237239	0.250883	0.180668	0.319864	0.258506	0.0669332	0.171487
SEC61A1	SEC61A1	Malignant-M8	green	0.122662	0.0227639	-0.0278973	0.213493	0.0903473	0.100968	0.108846	0.0824634	0.189182
RUVBL1	RUVBL1	grey	grey	0.0497405	0.0169255	-0.00635888	0.0732599	0.0835402	0.0643707	0.0916841	0.0362236	0.0529229
RPN1	RPN1	Malignant-M4	pink	0.150775	0.0580478	0.020492	0.25302	0.113353	0.146184	0.14201	0.0819002	0.137757
RAB7A	RAB7A	grey	grey	0.1778	0.15056	0.171889	0.214339	0.102146	0.257716	0.167845	0.0651258	0.124734
ISY1	ISY1	grey	grey	0.0651628	0.0697882	0.0900776	0.0821521	0.0453921	0.11413	0.0706831	0.0257755	0.0483721
CNBP	CNBP	Malignant-M3	brown	0.184361	0.261518	0.412966	0.196684	0.0345464	0.376834	0.158908	0.0217926	0.0872134
COPG1	COPG1	grey	grey	0.0811664	0.0364878	0.0428986	0.125883	0.0895356	0.124331	0.101049	0.0651672	0.0886656
HMCES	HMCES	grey	grey	0.043364	0.0234178	0.0421078	0.0576972	0.0557048	0.0791126	0.0588561	0.0276627	0.0379256
H1FX	H1FX	grey	grey	-0.0306656	-0.0274609	0.0931313	0.0234453	0.0387289	0.0679041	-0.00249469	0.0641599	0.0406127
MBD4	MBD4	grey	grey	0.0303545	-0.0108499	-0.000919967	0.0828981	0.10317	0.0819391	0.0737299	0.0982732	0.0801568
PLXND1	PLXND1	Malignant-M7	blue	-0.0779998	-0.0789966	-0.0282053	-0.0434035	0.028368	-0.03288	-0.0350066	0.0792524	0.000366202
TMCC1	TMCC1	Malignant-M2	black	0.245362	0.330688	0.275357	0.148648	-0.012304	0.257386	0.146917	-0.0380105	0.0563114
ATP2C1	ATP2C1	Malignant-M5	turquoise	0.0155066	-0.0211888	0.0179221	0.0504347	0.135727	0.0843184	0.0759219	0.102679	0.0650226
NUDT16	NUDT16	Malignant-M4	pink	0.152073	0.0795769	0.0342389	0.228345	0.0650667	0.124349	0.133255	0.0402514	0.138687
MRPL3	MRPL3	grey	grey	0.0959943	0.047233	0.0888882	0.138741	0.137328	0.173544	0.146089	0.0629612	0.111866
UBA5	UBA5	grey	grey	0.154887	0.177197	0.165116	0.118761	0.0404924	0.190439	0.112546	0.0213818	0.0734452
CDV3	CDV3	Malignant-M8	green	0.0258245	-0.0949648	-0.0295482	0.208621	0.114238	0.0806993	0.0374854	0.200059	0.272371
SRPRB	SRPRB	Malignant-M4	pink	0.154635	0.0753996	0.00904958	0.231497	0.0833961	0.122922	0.140171	0.03047	0.118553
SLCO2A1	SLCO2A1	grey	grey	-0.0134787	-0.000253005	-0.00243053	-0.018899	-0.0379096	-0.0212561	-0.0376239	-0.00186322	-0.00436671
RYK	RYK	grey	grey	-0.0087765	-0.0454044	-0.0110616	0.040047	0.0789103	0.0349524	0.0281478	0.112492	0.0818867
AMOTL2	AMOTL2	Malignant-M8	green	0.0640344	-0.0590736	-0.0430126	0.197549	0.172494	0.108638	0.114702	0.162209	0.220817
ANAPC13	ANAPC13	grey	grey	0.180747	0.166564	0.149085	0.137761	0.115624	0.220382	0.201888	-0.00375177	0.0616321
CEP63	CEP63	grey	grey	0.0480017	0.00737696	0.0274537	0.0871293	0.101897	0.0911182	0.0871216	0.0650255	0.0914547
PPP2R3A	PPP2R3A	Malignant-M5	turquoise	0.042666	-0.100561	-0.0808181	0.132256	0.260162	0.0991832	0.148148	0.220637	0.180717
STAG1	STAG1	grey	grey	0.013084	0.0266098	0.0467761	0.0257637	0.0410091	0.0606527	0.0222478	0.0681545	0.0471171
NCK1	NCK1	grey	grey	0.00922229	-0.0276447	0.00656995	0.0743755	0.0835434	0.0577946	0.0479815	0.0943601	0.0901485
ARMC8	ARMC8	grey	grey	0.00830167	-0.0231829	-0.0186113	0.0539013	0.0465099	0.0344564	0.0233668	0.0681987	0.0603249
PIK3CB	PIK3CB	grey	grey	0.0649546	0.0278909	0.00915893	0.0826973	0.063336	0.0664816	0.0659022	0.0695909	0.0717092
MRPS22	MRPS22	grey	grey	0.0475992	0.0144514	0.0623036	0.0848255	0.0771269	0.103254	0.0758749	0.049456	0.0706383
COPB2	COPB2	Malignant-M5	turquoise	0.0510338	-0.0239318	0.0110954	0.141668	0.170194	0.132241	0.124736	0.12292	0.134238
SLC25A36	SLC25A36	grey	grey	0.0170984	-0.0236127	0.0224377	0.0617456	0.0949793	0.0621111	0.0524022	0.116206	0.0910167
ZBTB38	ZBTB38	Malignant-M5	turquoise	-0.0461329	-0.0887403	-0.0196032	0.0631301	0.129137	0.051102	0.0237006	0.172097	0.107983
RASA2	RASA2	Malignant-M7	blue	-0.014798	-0.0355829	-0.0462573	0.00857801	0.0356025	-0.000771472	0.00297199	0.0832933	0.0306465
RNF7	RNF7	grey	grey	0.218887	0.213061	0.239378	0.207861	0.119344	0.284111	0.231946	0.0086631	0.108728
ATP1B3	ATP1B3	grey	grey	0.0938575	0.0391104	0.0044214	0.125342	0.102076	0.103785	0.125401	0.0693952	0.0812626
TFDP2	TFDP2	Malignant-M5	turquoise	0.00126186	-0.131472	-0.0849162	0.0736447	0.341586	0.0947935	0.213567	0.167897	0.111886
XRN1	XRN1	Malignant-M7	blue	-0.0559286	-0.0948598	-0.0680747	0.0149291	0.0797997	-0.0067085	-0.003873	0.145666	0.0732826
PCOLCE2	PCOLCE2	grey	grey	0.241857	0.279772	0.256251	0.13674	-0.0216318	0.251574	0.117246	-0.0480686	0.00330979
U2SURP	U2SURP	grey	grey	0.0528303	0.00790361	0.0493672	0.106053	0.162417	0.141826	0.12459	0.119588	0.11027
PLOD2	PLOD2	grey	grey	0.0558981	-0.00330517	0.14673	0.216754	0.103478	0.176303	0.0474813	0.202897	0.220247
PLSCR1	PLSCR1	grey	grey	0.117593	0.0417701	0.0918058	0.180207	0.19762	0.203987	0.170864	0.135238	0.184133
GYG1	GYG1	grey	grey	0.00856506	-0.0484245	-0.0306878	0.066149	0.0897662	0.0394062	0.0636335	0.0610756	0.0674932
HLTF	HLTF	Malignant-M5	turquoise	0.0138971	-0.020726	-0.00384748	0.0243311	0.119438	0.0518563	0.0767652	0.0724969	0.0479754
HPS3	HPS3	grey	grey	0.00272672	-0.000466018	0.0369393	0.0351837	0.055739	0.0526651	0.0287428	0.0715494	0.0506784
CP	CP	grey	grey	0.060328	-0.0329307	0.0104127	0.216134	-0.0973679	-0.0478249	-0.0823314	0.114249	0.293882
TM4SF18	TM4SF18	Malignant-M5	turquoise	0.0758706	-0.0485706	-0.0135545	0.110779	0.297045	0.11413	0.233149	0.117607	0.127712
TM4SF1	TM4SF1	grey	grey	0.113643	0.0110819	0.0883412	0.114104	0.220644	0.160978	0.193767	0.0851335	0.0781259
WWTR1	WWTR1	grey	grey	0.141362	0.0732731	0.0990674	0.158244	0.117234	0.166613	0.129666	0.1023	0.138061
COMMD2	COMMD2	Malignant-M5	turquoise	0.040357	0.0173118	0.0328868	0.060919	0.119957	0.106678	0.0985318	0.0734276	0.0491119
RNF13	RNF13	grey	grey	0.173424	0.185064	0.182143	0.130083	0.0958352	0.228508	0.166613	0.0275289	0.062679
PFN2	PFN2	Malignant-M4	pink	0.15187	0.0630617	0.00241972	0.243839	0.0936822	0.114859	0.154152	0.0351161	0.136516
TSC22D2	TSC22D2	Malignant-M8	green	0.0576521	-0.0592804	-0.0610905	0.171218	0.0504237	0.0350055	0.00477583	0.169366	0.227765
SERP1	SERP1	grey	grey	0.22491	0.141706	0.163551	0.290079	0.106805	0.288156	0.237635	0.0506797	0.206953
EIF2A	EIF2A	Malignant-M3	brown	0.0815963	0.170336	0.321249	0.0813821	-0.0642264	0.202849	0.00433264	-0.000283217	0.0204031
SELT	SELT	Malignant-M2	black	0.28913	0.408027	0.275971	0.179835	-0.0352227	0.294624	0.163821	-0.0682924	0.0296012
SIAH2	SIAH2	grey	grey	0.126206	0.123152	0.0846478	0.124972	0.0106746	0.129397	0.0740638	0.0243326	0.0679497
MBNL1	MBNL1	Malignant-M7	blue	-0.0470199	-0.107575	-0.101159	0.0304667	0.0234932	-0.0419828	-0.0537908	0.181275	0.0968271
RAP2B	RAP2B	Malignant-M7	blue	-0.0404502	-0.0578217	-0.0247202	0.0156129	0.000889083	-0.0180601	-0.0413774	0.0966359	0.0493104
DHX36	DHX36	Malignant-M7	blue	0.0474119	0.0403012	0.04521	0.0670318	0.0729279	0.100125	0.0642104	0.134402	0.0647503
SLC33A1	SLC33A1	grey	grey	0.105167	0.0879396	0.0407311	0.104719	0.0407113	0.0947432	0.0791501	0.0240154	0.0693738
GMPS	GMPS	Malignant-M5	turquoise	0.000568416	-0.0335644	-0.00682426	0.0580017	0.0980534	0.057597	0.0594248	0.0633495	0.0667917
SSR3	SSR3	Malignant-M8	green	0.205936	0.0603812	0.0403808	0.29495	0.170828	0.190134	0.223325	0.0869759	0.252059
TIPARP	TIPARP	Malignant-M8	green	-0.00558468	-0.136834	-0.0873454	0.193744	-0.00863333	-0.0155626	-0.0798582	0.185803	0.270531
CCNL1	CCNL1	grey	grey	0.17356	0.147173	0.0850146	0.194781	-0.048864	0.131214	0.0208317	0.0986236	0.177506
RSRC1	RSRC1	grey	grey	0.0526249	0.0411529	0.0509468	0.0788528	0.0730984	0.097758	0.0728005	0.0671614	0.0902731
MLF1	MLF1	grey	grey	0.299162	0.329519	0.240738	0.225684	0.0323815	0.305763	0.204176	-0.00907792	0.115325
GFM1	GFM1	grey	grey	0.0239856	0.00331161	0.0054707	0.0450441	0.0694192	0.0622009	0.0516198	0.0506076	0.0266149
LXN	LXN	grey	grey	0.109591	0.0982064	0.0989167	0.107799	0.0432468	0.133643	0.102136	-0.00261176	0.0589712
RARRES1	RARRES1	Malignant-M8	green	0.0394999	-0.0154753	-0.0970004	0.159639	-0.0150273	-0.0356889	0.00409353	0.0420112	0.187556
MFSD1	MFSD1	grey	grey	0.0469126	0.0157362	0.0214573	0.070271	0.0354096	0.0507592	0.0419481	0.0578003	0.054036
SMC4	SMC4	Malignant-M5	turquoise	-0.0151441	-0.0755539	-0.0616843	0.0299038	0.113937	0.016101	0.0579769	0.0913093	0.059275
KPNA4	KPNA4	Malignant-M5	turquoise	-0.00125125	-0.0737792	-0.0327168	0.0908508	0.139685	0.0652755	0.056074	0.163681	0.131272
NMD3	NMD3	grey	grey	0.0637494	0.0723648	0.130331	0.0806329	0.040643	0.138358	0.0546967	0.0393708	0.0516943
PDCD10	PDCD10	Malignant-M5	turquoise	0.0257508	-0.0280887	0.0127421	0.0787935	0.148811	0.097529	0.115444	0.0864178	0.0992571
GOLIM4	GOLIM4	grey	grey	0.110521	0.0897161	0.0508442	0.0951604	0.066981	0.0994826	0.0859522	0.0724273	0.0898545
SEC62	SEC62	grey	grey	0.307982	0.239299	0.242778	0.288802	0.163409	0.396519	0.337977	-0.00291386	0.119522
GPR160	GPR160	grey	grey	0.108984	0.114995	0.115264	0.078469	0.0149545	0.128632	0.0754714	-6.38e-05	0.0451488
PHC3	PHC3	grey	grey	-0.0323874	-0.0605765	-0.0424537	0.0202863	0.0693738	0.00814306	0.00823383	0.103855	0.0549667
PRKCI	PRKCI	Malignant-M5	turquoise	-0.0131893	-0.0734765	-0.0446156	0.0479176	0.171722	0.0537731	0.0815397	0.131632	0.0814254
SKIL	SKIL	Malignant-M7	blue	-0.0406522	-0.0468222	0.0123559	0.040562	0.0169302	0.0306464	-0.0399175	0.127058	0.0537929
FNDC3B	FNDC3B	Malignant-M8	green	0.0896557	-0.0250103	-0.0520054	0.207658	0.121778	0.0773338	0.0864535	0.187186	0.250759
TNFSF10	TNFSF10	Malignant-M6	yellow	0.347706	0.288815	0.236561	0.302258	0.186441	0.36284	0.399232	-0.0409774	0.12922
NCEH1	NCEH1	Malignant-M8	green	0.0809793	-0.102063	-0.113645	0.247379	0.109504	0.0389442	0.058221	0.186202	0.313404
TBL1XR1	TBL1XR1	grey	grey	0.105568	0.0659795	0.0928961	0.122321	0.0479947	0.108571	0.0673671	0.0914751	0.126305
ZMAT3	ZMAT3	Malignant-M5	turquoise	-0.0159356	-0.117	-0.113591	0.0699382	0.220638	0.0363249	0.120837	0.145806	0.102019
GNB4	GNB4	grey	grey	-0.00395484	-0.0201261	-0.0244968	-0.0152344	0.0460923	-0.00641884	0.0270778	0.0276865	0.0100772
ACTL6A	ACTL6A	grey	grey	0.0429035	0.032943	0.0728122	0.0640386	0.106541	0.120898	0.0955879	0.0329609	0.0428671
MRPL47	MRPL47	grey	grey	0.0952237	0.0489616	0.0747007	0.15115	0.0973669	0.149284	0.124122	0.03267	0.0958343
NDUFB5	NDUFB5	grey	grey	0.17639	0.179193	0.243429	0.148386	0.162631	0.295785	0.249437	-0.00639142	0.0526122
TTC14	TTC14	Malignant-M7	blue	-0.0553427	-0.0907497	-0.0899348	-0.0126088	0.134466	0.00459255	0.045077	0.159133	0.0399615
FXR1	FXR1	grey	grey	-0.00474215	-0.0347432	0.0720011	0.113915	0.144116	0.130638	0.06057	0.164183	0.14912
DNAJC19	DNAJC19	grey	grey	0.147157	0.126572	0.148889	0.159289	0.135432	0.219517	0.192445	0.0211739	0.109412
ATP11B	ATP11B	grey	grey	0.00410365	-0.0256557	-0.0317991	0.0412743	0.0444078	0.0206143	0.0189395	0.0827298	0.0525583
DCUN1D1	DCUN1D1	grey	grey	0.0344311	-0.0374868	-0.0458116	0.08933	0.0883544	0.0372313	0.0651084	0.0850105	0.0867408
MCCC1	MCCC1	Malignant-M4	pink	0.173886	0.113796	0.0524915	0.206118	0.0218582	0.11864	0.120576	0.00228202	0.10279
KLHL24	KLHL24	grey	grey	0.00721509	-0.00871335	0.0310252	0.0541907	0.0736599	0.0683237	0.0237223	0.12418	0.0903195
PARL	PARL	grey	grey	0.123522	0.167986	0.218784	0.101906	0.00986453	0.188938	0.0898596	-0.0181566	0.034839
EIF2B5	EIF2B5	grey	grey	0.0734246	0.0660386	0.0559255	0.0860395	0.0224798	0.0888582	0.0535788	0.0245227	0.0513475
DVL3	DVL3	grey	grey	0.0476363	-0.00253299	-0.00769826	0.0887129	0.0945119	0.068598	0.0739762	0.0662055	0.08673
AP2M1	AP2M1	grey	grey	0.196466	0.208404	0.248945	0.21015	0.098808	0.293466	0.202052	-0.00236732	0.0904468
ALG3	ALG3	grey	grey	0.119328	0.0402803	0.0104404	0.16853	0.118452	0.117306	0.155433	0.0308078	0.107292
PSMD2	PSMD2	grey	grey	0.0418746	0.00220149	0.0348835	0.130666	0.132146	0.128372	0.106239	0.0947475	0.123124
EIF4G1	EIF4G1	grey	grey	0.0845102	0.0072697	-0.0233222	0.142485	0.130989	0.105563	0.108778	0.116733	0.125894
POLR2H	POLR2H	grey	grey	0.171697	0.200801	0.213347	0.147917	0.0211067	0.202345	0.133181	-0.0245134	0.0748286
MAGEF1	MAGEF1	grey	grey	0.120764	0.0939039	0.0703377	0.128746	0.0935662	0.148584	0.134666	0.0225593	0.0764124
MAP3K13	MAP3K13	Malignant-M2	black	0.244232	0.314811	0.320416	0.171709	0.0364378	0.295046	0.180426	-0.0162265	0.0744757
TMEM41A	TMEM41A	grey	grey	0.0804848	0.0508196	0.0495567	0.114645	0.0496844	0.103427	0.0718755	0.0412452	0.0829692
TRA2B	TRA2B	grey	grey	0.113536	0.11512	0.0747742	0.148389	0.0121418	0.132764	0.0487942	0.0956347	0.147166
DNAJB11	DNAJB11	Malignant-M4	pink	0.199442	0.14066	0.0603174	0.267102	0.0671519	0.167371	0.160411	0.0367529	0.129146
EIF4A2	EIF4A2	Malignant-M3	brown	0.0775409	0.125956	0.328513	0.107345	0.082045	0.31663	0.124597	0.0648177	0.0532455
ST6GAL1	ST6GAL1	Malignant-M5	turquoise	-0.0558722	-0.079713	-0.0591786	-0.0281868	0.0929939	-0.0150556	0.0326629	0.0570814	0.0056867
BCL6	BCL6	Malignant-M8	green	0.0811117	0.0143199	-0.00858753	0.123762	0.027425	0.0494863	0.0150506	0.113878	0.177643
LPP	LPP	grey	grey	0.0354699	-0.0163448	0.0325753	0.0730956	0.148413	0.099675	0.0795844	0.162658	0.12806
P3H2	P3H2	grey	grey	0.153327	0.180781	0.204201	0.158968	-0.0291787	0.192583	0.0433721	0.03067	0.0783816
CLDN1	CLDN1	Malignant-M5	turquoise	-0.0306393	-0.207662	-0.168762	0.0855509	0.395893	0.0469554	0.205155	0.204834	0.16194
CCDC50	CCDC50	Malignant-M4	pink	0.116745	0.0518207	0.0563125	0.233776	0.0696208	0.138578	0.0785796	0.123961	0.192698
OPA1	OPA1	Malignant-M5	turquoise	-0.0201232	-0.0525592	-0.017152	0.00722333	0.0986798	0.0303003	0.0393392	0.0804684	0.0442758
HES1	HES1	grey	grey	0.269858	0.316337	0.225925	0.147164	0.0595273	0.24325	0.216946	-0.0648661	0.0300148
ATP13A3	ATP13A3	grey	grey	0.00827744	-0.0464505	-0.00188131	0.109455	0.0111568	0.0248261	-0.0347021	0.151194	0.145206
ACAP2	ACAP2	grey	grey	-0.00300931	-0.0329325	0.00784554	0.0237657	0.0876426	0.0531632	0.0379878	0.102742	0.0629398
PPP1R2	PPP1R2	Malignant-M7	blue	0.0110367	0.0304073	0.054087	0.0500789	0.0100279	0.0793741	0.0186976	0.0945019	0.0424206
LINC00969	LINC00969	grey	grey	0.106688	0.213474	0.131557	0.0409285	-0.042227	0.129693	0.0201798	0.0372806	0.0392113
TFRC	TFRC	grey	grey	-0.00547114	0.00664073	0.0313646	0.022974	-0.00458437	0.0137025	-0.021688	0.0510559	0.0520721
PCYT1A	PCYT1A	grey	grey	0.0275745	-0.0261745	-0.0320429	0.0776848	0.0802377	0.0495147	0.059435	0.0847279	0.0879709
UBXN7	UBXN7	grey	grey	0.00473442	-0.0348268	-0.0175704	0.0543361	0.0629208	0.0306874	0.0159641	0.111268	0.0746719
RNF168	RNF168	grey	grey	-0.0324875	-0.0214842	0.0187128	0.0122933	0.0220042	0.0280559	-0.0133898	0.0714131	0.0320397
PIGX	PIGX	grey	grey	0.108731	0.0725465	0.0420397	0.105395	0.079432	0.110647	0.117355	0.0305464	0.0646369
PAK2	PAK2	Malignant-M5	turquoise	-0.0170811	-0.0935993	-0.0317786	0.100512	0.20519	0.089001	0.0963421	0.186164	0.149402
SENP5	SENP5	grey	grey	0.0252485	0.00643335	0.00452478	0.0670285	0.0415072	0.0493064	0.026112	0.0782141	0.0674956
NCBP2	NCBP2	grey	grey	0.0848449	0.0831963	0.102317	0.0997907	0.0740171	0.142464	0.100609	0.0316002	0.0587288
NCBP2-AS2	NCBP2-AS2	Malignant-M4	pink	0.125649	0.0836187	0.0489951	0.181852	0.0939111	0.130576	0.144848	0.0289012	0.0910998
DLG1	DLG1	grey	grey	0.0316383	-0.038091	-0.0497213	0.101203	0.103987	0.0504286	0.060778	0.127547	0.117586
FYTTD1	FYTTD1	grey	grey	0.0307955	-0.0172272	0.0196608	0.0996415	0.0920062	0.0941352	0.0580973	0.106416	0.100686
ZNF721	ZNF721	Malignant-M5	turquoise	-0.0179014	-0.0638139	-0.0419801	0.0317315	0.141024	0.040187	0.0653344	0.121178	0.0635367
ATP5I	ATP5I	Malignant-M2	black	0.545143	0.694798	0.350256	0.298453	-0.105455	0.374148	0.317761	-0.21722	0.0405776
GAK	GAK	grey	grey	0.00101243	-0.0206543	-0.0341479	0.0337848	0.0581079	0.0241445	0.0255909	0.0585051	0.0472895
SPON2	SPON2	grey	grey	0.111135	0.181946	0.137748	0.147658	-0.0499375	0.0967165	0.0402692	-0.00612723	0.121863
CTBP1	CTBP1	grey	grey	0.0605922	0.023524	0.00710165	0.0945702	0.0460631	0.0638058	0.0494066	0.0664411	0.0902421
MAEA	MAEA	grey	grey	0.111068	0.104298	0.0777995	0.0966553	0.0603899	0.135102	0.104038	0.0223664	0.0611021
SLBP	SLBP	grey	grey	0.0879949	0.0680526	0.0676331	0.112389	0.0929932	0.145721	0.112296	0.0567871	0.0677432
C4orf48	C4orf48	Malignant-M5	turquoise	-0.157151	-0.27181	-0.173268	-0.0472294	0.366549	-0.00747416	0.162413	0.144751	0.0268095
MXD4	MXD4	Malignant-M5	turquoise	0.0108535	-0.105516	-0.0947159	0.115032	0.211937	0.0618909	0.139687	0.137788	0.135537
RNF4	RNF4	grey	grey	0.0383755	-0.0131755	-0.0273836	0.0883526	0.0884341	0.0584791	0.070742	0.0790904	0.0759685
TNIP2	TNIP2	grey	grey	0.103741	0.0717458	0.0579535	0.125062	0.0668818	0.131105	0.0962621	0.0477275	0.0783795
SH3BP2	SH3BP2	grey	grey	0.0521375	0.0392441	0.0445443	0.0548272	0.067442	0.0781689	0.0518616	0.0767553	0.0621797
ADD1	ADD1	Malignant-M5	turquoise	0.0819388	0.0191962	-0.00563443	0.111432	0.149788	0.107601	0.131286	0.100661	0.104784
MFSD10	MFSD10	grey	grey	0.117167	0.0842374	0.0956061	0.159764	0.177554	0.194913	0.201437	0.0560158	0.0982783
RGS12	RGS12	grey	grey	0.135877	0.126164	0.0693368	0.145998	0.011052	0.115233	0.0692708	0.0597657	0.119177
LRPAP1	LRPAP1	grey	grey	0.250825	0.227362	0.198193	0.260064	0.140774	0.300366	0.256617	0.0161133	0.129992
TMEM128	TMEM128	Malignant-M5	turquoise	0.0839581	0.05559	0.0623212	0.0800085	0.147851	0.138776	0.15064	0.0369657	0.0393713
LYAR	LYAR	Malignant-M7	blue	0.0363823	0.0427176	0.0409383	0.0594187	0.0194325	0.0732738	0.0397223	0.0616747	0.0359544
MRFAP1	MRFAP1	Malignant-M2	black	0.316077	0.350869	0.333508	0.274811	0.144514	0.416633	0.30855	-0.0114097	0.110633
MRFAP1L1	MRFAP1L1	grey	grey	0.0771679	0.0820692	0.074417	0.0756852	0.0512781	0.121394	0.0819239	0.0315782	0.0448892
BLOC1S4	BLOC1S4	grey	grey	0.122449	0.137941	0.146313	0.133172	0.0669663	0.186184	0.130667	0.00944933	0.0595255
KIAA0232	KIAA0232	Malignant-M5	turquoise	0.0569113	0.0229347	0.00897405	0.0572135	0.121827	0.0914285	0.0833474	0.107302	0.0908535
GRPEL1	GRPEL1	grey	grey	0.166144	0.167533	0.139242	0.14184	0.0618857	0.19176	0.147304	0.000378285	0.0751901
WDR1	WDR1	grey	grey	0.0822066	0.0303291	0.0100929	0.123492	0.100816	0.115679	0.111919	0.0679787	0.091942
BOD1L1	BOD1L1	Malignant-M5	turquoise	-0.05613	-0.108261	-0.0719363	0.0171535	0.207024	0.0481555	0.0855243	0.175436	0.0805449
FBXL5	FBXL5	grey	grey	0.31662	0.327065	0.23114	0.178618	0.0871567	0.323793	0.250627	-0.019271	0.046907
FAM200B	FAM200B	grey	grey	0.174665	0.202676	0.200092	0.0965394	0.104908	0.24461	0.200622	-0.0166369	0.0152886
LDB2	LDB2	grey	grey	-0.0205611	0.0101085	0.0214504	-0.0312267	-0.0440845	-0.00855717	-0.0425631	0.00033173	-0.027823
QDPR	QDPR	Malignant-M1	red	0.214265	0.17096	0.0990141	0.148849	0.0786227	0.17849	0.189095	-0.0240527	0.0693101
LAP3	LAP3	Malignant-M8	green	0.120279	0.0477727	0.00665628	0.172281	0.0867041	0.113765	0.122055	0.0586183	0.15604
MED28	MED28	grey	grey	0.108808	0.103792	0.10415	0.0994309	0.0832002	0.160382	0.12391	0.0402033	0.0477205
DHX15	DHX15	grey	grey	0.0815366	0.0640467	0.0616587	0.101413	0.058036	0.120144	0.0724425	0.0585411	0.0671343
SOD3	SOD3	grey	grey	0.127579	0.0619289	0.0546394	0.167547	0.0690904	0.13552	0.106066	0.0517538	0.120225
SEL1L3	SEL1L3	Malignant-M5	turquoise	0.0880058	0.0533997	0.00119155	0.0983572	0.11886	0.082956	0.109447	0.0801692	0.104817
SMIM20	SMIM20	grey	grey	0.166856	0.138835	0.119929	0.142472	0.115055	0.183505	0.199544	-0.00094864	0.0718675
RBPJ	RBPJ	grey	grey	0.0839551	0.126382	0.136177	0.0796776	0.0656373	0.169962	0.0945552	0.0633848	0.053457
STIM2	STIM2	Malignant-M7	blue	-0.0427511	-0.0628783	-0.0617127	-0.0172654	0.0518206	-0.0171919	0.00399681	0.0783081	0.00521027
ARAP2	ARAP2	Malignant-M7	blue	-0.0540944	-0.0774287	-0.0976792	-0.0215923	0.0384857	-0.0346339	-0.0276199	0.123364	0.0313942
TBC1D1	TBC1D1	grey	grey	-0.0080092	-0.0198254	-0.0131502	0.0279869	0.0178773	0.0170745	0.000934997	0.0441029	0.03616
KLF3	KLF3	grey	grey	-0.0128321	-0.012512	0.0340039	0.0346184	0.0859611	0.0716301	0.0352856	0.100092	0.0576938
FAM114A1	FAM114A1	Malignant-M5	turquoise	0.0812102	0.0075489	0.0207209	0.138716	0.20772	0.147879	0.186862	0.093548	0.12959
KLHL5	KLHL5	grey	grey	0.0211901	-0.0106137	-0.0181182	0.0345945	0.0512645	0.0304316	0.0384584	0.0584413	0.0416255
RFC1	RFC1	grey	grey	0.12048	0.0802501	0.0661894	0.12403	0.159585	0.168903	0.170932	0.0761873	0.0939377
UGDH	UGDH	grey	grey	0.058896	0.0355582	0.0746104	0.13957	0.0831199	0.148995	0.0706819	0.0951838	0.107535
SMIM14	SMIM14	Malignant-M5	turquoise	0.0678496	-0.0301346	-0.0233794	0.145319	0.219889	0.127697	0.18193	0.108249	0.129195
UBE2K	UBE2K	grey	grey	0.072417	0.0322278	0.0312801	0.12006	0.117311	0.123101	0.11754	0.0825104	0.100295
PDS5A	PDS5A	Malignant-M5	turquoise	0.0150324	-0.0343149	-0.0307426	0.0433258	0.114689	0.0473804	0.0771049	0.0896489	0.062622
RHOH	RHOH	Malignant-M7	blue	-0.0788626	-0.0436242	-0.0625566	-0.0771203	-0.081321	-0.0845812	-0.0905133	0.0311033	-0.0417269
RBM47	RBM47	Malignant-M6	yellow	0.183438	0.094807	0.0178182	0.183615	0.155436	0.159823	0.206508	0.0933988	0.141325
LIMCH1	LIMCH1	grey	grey	0.0932849	0.0861076	0.101427	0.107201	0.124096	0.177584	0.131154	0.0684715	0.0649204
TMEM33	TMEM33	Malignant-M5	turquoise	0.0197852	-0.0381647	-0.0390869	0.0644692	0.139951	0.0566711	0.0975195	0.0780234	0.0521764
SLC30A9	SLC30A9	grey	grey	0.0793532	0.0639873	0.0409707	0.0661682	0.0922936	0.108845	0.10802	0.0337191	0.0398907
COMMD8	COMMD8	grey	grey	0.112908	0.0591717	0.0330196	0.108484	0.119937	0.128276	0.162971	0.0113132	0.0591421
SLAIN2	SLAIN2	Malignant-M5	turquoise	0.0073935	-0.055014	-0.0415378	0.0743998	0.121745	0.0542374	0.0641416	0.113608	0.0824556
FRYL	FRYL	Malignant-M5	turquoise	-0.0302867	-0.0882784	-0.0757834	0.00902152	0.179668	0.031222	0.0832794	0.136681	0.0603784
OCIAD1	OCIAD1	grey	grey	0.210487	0.225416	0.245382	0.182564	0.137445	0.313736	0.229152	0.0190572	0.0780332
OCIAD2	OCIAD2	Malignant-M1	red	0.477625	0.31362	0.217313	0.412835	0.184116	0.440113	0.458951	-0.0473452	0.235775
SGCB	SGCB	grey	grey	0.204245	0.223148	0.170204	0.161188	0.0531974	0.221849	0.151573	0.00765784	0.0709844
FIP1L1	FIP1L1	grey	grey	0.0490683	0.0303662	0.0421086	0.0759113	0.0857284	0.107835	0.0809859	0.0688031	0.06677
CHIC2	CHIC2	Malignant-M8	green	0.0824205	0.0258595	0.0351459	0.152497	0.0384497	0.104479	0.0519469	0.0850101	0.134457
KDR	KDR	grey	grey	-0.032146	-0.00136387	0.015808	-0.0393174	-0.0477568	-0.0237423	-0.0607906	0.0140229	-0.0115146
SRD5A3	SRD5A3	grey	grey	0.113416	0.0949955	0.0841664	0.101244	0.0925205	0.139622	0.133542	0.0120009	0.0475666
TMEM165	TMEM165	grey	grey	0.0820719	0.0224967	0.00695841	0.131764	0.120497	0.123267	0.118715	0.0929808	0.101456
CLOCK	CLOCK	Malignant-M5	turquoise	-0.000369055	-0.0775827	-0.0746399	0.0346028	0.178182	0.0420208	0.106886	0.105864	0.0715851
EXOC1	EXOC1	Malignant-M5	turquoise	-0.0036748	-0.0170779	0.00400602	0.0274994	0.125789	0.0680038	0.0699879	0.100904	0.0566707
PAICS	PAICS	grey	grey	0.103036	0.0872153	0.099788	0.096629	0.0788816	0.140985	0.109634	0.0299596	0.0598085
SRP72	SRP72	grey	grey	0.107855	0.0847855	0.118686	0.140708	0.149338	0.202857	0.165185	0.0722415	0.0897278
HOPX	HOPX	Malignant-M7	blue	-0.0437708	-0.0418193	-0.0368546	-0.0204195	-0.0441982	-0.0475979	-0.05359	0.0229909	-0.00747566
REST	REST	Malignant-M5	turquoise	0.0152719	-0.0250953	0.00353124	0.0686043	0.126745	0.0831729	0.080592	0.101385	0.0643956
POLR2B	POLR2B	grey	grey	0.00294765	-0.0116001	-0.00752911	0.0228602	0.0674687	0.0455906	0.0369644	0.0762625	0.0172571
IGFBP7	IGFBP7	Malignant-M5	turquoise	0.0822359	-0.0764598	-0.019531	0.201106	0.519015	0.277393	0.449155	0.0979231	0.125602
CENPC	CENPC	Malignant-M7	blue	-0.0438452	-0.0498192	-0.0179647	-0.0194663	0.0955916	0.0258327	0.0303407	0.116678	0.0131345
UBA6	UBA6	Malignant-M7	blue	0.00896433	0.00580547	0.0182029	0.0231029	0.0408356	0.0463257	0.0106323	0.0909981	0.0353919
YTHDC1	YTHDC1	grey	grey	0.0886282	0.0946088	0.118551	0.0847196	0.110221	0.175067	0.103717	0.111036	0.0851217
UGT2A3	UGT2A3	Malignant-M1	red	0.345404	0.290017	0.154925	0.201345	0.0106263	0.219256	0.174545	-0.0095299	0.1031
UGT2B7	UGT2B7	Malignant-M1	red	0.390631	0.244451	0.140373	0.330237	0.145592	0.297932	0.315995	0.00310494	0.175868
JCHAIN	JCHAIN	Malignant-M7	blue	-0.258287	-0.21228	0.0187174	-0.237044	-0.171719	-0.230393	-0.275551	0.0381519	-0.11206
UTP3	UTP3	grey	grey	0.0595764	0.0484781	0.0794783	0.0610964	0.0875639	0.121914	0.0904143	0.0414164	0.0355653
RUFY3	RUFY3	grey	grey	0.0547595	-0.00424843	-0.0204063	0.0725507	0.119914	0.0729902	0.0879987	0.108899	0.0923356
GRSF1	GRSF1	grey	grey	0.0977775	0.0517663	0.0561567	0.0963392	0.119778	0.136588	0.138029	0.0426119	0.0566429
DCK	DCK	grey	grey	0.0170995	0.0325686	0.057478	0.0103837	0.029585	0.0652945	0.0288776	0.0240935	0.00396362
SLC4A4	SLC4A4	grey	grey	0.128008	0.0922749	0.0557107	0.0974851	0.00186029	0.0854658	0.0540605	0.0252179	0.0788509
ANKRD17	ANKRD17	grey	grey	0.0433972	0.00254138	-0.00456331	0.0655443	0.109503	0.0732152	0.0809041	0.0922165	0.0760794
RASSF6	RASSF6	Malignant-M1	red	0.260051	0.20869	0.094856	0.157289	0.0288046	0.145681	0.147017	0.0154172	0.102519
CXCL8	CXCL8	Malignant-M8	green	-0.0313246	-0.100653	-0.158053	0.0756711	-0.131962	-0.137358	-0.130845	0.108139	0.145592
CXCL1	CXCL1	Malignant-M8	green	0.0670762	-0.074132	-0.160652	0.212407	-0.0293587	-0.0563216	-0.012384	0.104206	0.262739
CXCL3	CXCL3	Malignant-M8	green	0.130787	0.00965579	-0.0944017	0.225073	-0.057005	-0.0201097	0.00921434	0.0495419	0.241883
CXCL2	CXCL2	Malignant-M1	red	0.211809	0.0664694	-0.0767761	0.279645	-0.134209	-0.021801	-0.0105111	0.0362229	0.277775
MTHFD2L	MTHFD2L	grey	grey	0.067609	0.0548124	0.0413311	0.0738335	0.0217901	0.0706142	0.0495807	0.0286509	0.0419396
EREG	EREG	Malignant-M7	blue	-0.0630177	-0.0454851	-0.0294603	-0.0614462	-0.0628418	-0.0739308	-0.0809234	0.0430256	-0.010644
AREG	AREG	Malignant-M8	green	-0.0123942	-0.0511494	-0.0535918	0.0394538	-0.0281362	-0.0353253	-0.0364861	0.0363477	0.0487666
RCHY1	RCHY1	grey	grey	0.0995524	0.110555	0.117971	0.0874573	0.0503614	0.145475	0.0979403	0.014609	0.0424447
G3BP2	G3BP2	Malignant-M5	turquoise	0.0270695	-0.0216718	-0.0280641	0.0664901	0.116866	0.0643131	0.0836237	0.10648	0.0818646
USO1	USO1	grey	grey	0.0609782	0.057483	0.121207	0.0674297	0.105145	0.154246	0.0936467	0.0658877	0.0549561
NAAA	NAAA	Malignant-M5	turquoise	0.0477454	0.00981857	0.00793707	0.0247246	0.145899	0.083415	0.133026	0.0369904	0.0151395
SDAD1	SDAD1	Malignant-M5	turquoise	0.0428916	0.00931349	0.0254832	0.0573242	0.150861	0.101758	0.125968	0.0694487	0.0462229
NUP54	NUP54	grey	grey	0.00361671	0.0236132	0.10226	0.0162599	0.0513923	0.0919443	0.0322246	0.0365114	0.0126077
SCARB2	SCARB2	grey	grey	0.0633907	0.0137201	0.0692452	0.117301	0.0942782	0.106482	0.0695022	0.0991574	0.10124
2024-09-11	2024-09-11	Malignant-M4	pink	0.127382	0.0393098	0.0425533	0.2072	0.13248	0.139641	0.145153	0.0993461	0.143375
CCNI	CCNI	Malignant-M3	brown	0.101637	0.178722	0.494985	0.109064	0.114287	0.417956	0.206764	0.024471	0.0466292
CCNG2	CCNG2	grey	grey	0.113109	0.12549	0.137555	0.0800945	0.058786	0.151936	0.100748	0.027341	0.0499068
CNOT6L	CNOT6L	Malignant-M7	blue	-0.0609572	-0.0830564	-0.0976431	-0.0207149	0.0388494	-0.0361634	-0.0137976	0.123944	0.0178265
MRPL1	MRPL1	grey	grey	0.103402	0.103817	0.102619	0.0859319	0.0614021	0.13494	0.107982	0.00212177	0.0480324
BMP2K	BMP2K	grey	grey	0.0282882	-0.0214636	-0.0302864	0.0644299	0.0458738	0.015831	0.021724	0.0858086	0.0937162
RASGEF1B	RASGEF1B	Malignant-M7	blue	-0.0321414	-0.0422634	-0.00654897	-0.0112918	-0.0421301	-0.0387635	-0.0665167	0.0687951	0.0239577
HNRNPD	HNRNPD	Malignant-M3	brown	0.0842115	0.106257	0.228039	0.0869659	0.0821902	0.203493	0.0879881	0.0876744	0.0857267
HNRNPDL	HNRNPDL	Malignant-M3	brown	0.0793153	0.109033	0.245336	0.118459	0.0745425	0.25543	0.106988	0.0711179	0.0892153
ENOPH1	ENOPH1	grey	grey	0.106272	0.12757	0.145227	0.0942955	0.0484874	0.168621	0.100313	0.00840359	0.0332679
SEC31A	SEC31A	grey	grey	0.0518142	-0.00876783	0.024924	0.117707	0.155586	0.125878	0.108365	0.142339	0.118694
THAP9-AS1	THAP9-AS1	grey	grey	0.00752639	0.00646923	0.0352204	0.0303096	-0.00230865	0.0334902	-0.0083127	0.0423135	0.0455399
COPS4	COPS4	grey	grey	0.095174	0.11387	0.140361	0.0804501	0.0697155	0.166965	0.114163	0.0115207	0.0227997
PLAC8	PLAC8	Malignant-M5	turquoise	-0.117309	-0.184445	-0.110548	-0.057664	0.273357	0.00246915	0.127274	0.117147	0.00551444
MRPS18C	MRPS18C	grey	grey	0.121739	0.107195	0.14074	0.127732	0.154178	0.217687	0.199417	0.0276464	0.0744252
WDFY3	WDFY3	Malignant-M5	turquoise	0.0332322	-0.0162287	-0.0310942	0.0253712	0.137755	0.0528322	0.0925201	0.0910133	0.0510964
ARHGAP24	ARHGAP24	Malignant-M6	yellow	0.120706	0.077816	0.0517121	0.0767211	0.151393	0.135148	0.186666	0.0330785	0.0358028
AFF1	AFF1	Malignant-M5	turquoise	-0.0108347	-0.0941476	-0.0286205	0.0323859	0.231887	0.070594	0.118392	0.149616	0.0806283
HSD17B11	HSD17B11	grey	grey	0.21044	0.271525	0.30293	0.128913	-0.00639336	0.255141	0.139015	-0.0599416	-0.00889084
NUDT9	NUDT9	grey	grey	0.0481681	0.0223364	0.0298486	0.0665435	0.0969651	0.094038	0.0961438	0.0384197	0.045548
SPARCL1	SPARCL1	grey	grey	-0.0469212	0.0461272	0.053564	-0.0619244	-0.0828945	0.00595765	-0.0849907	-0.00122667	-0.0541001
SPP1	SPP1	Malignant-M5	turquoise	0.126551	-0.0944839	-0.0319878	0.152878	0.359625	0.170422	0.311155	0.0791256	0.122759
PKD2	PKD2	Malignant-M5	turquoise	-0.00177005	-0.0697462	-0.016787	0.0402107	0.21834	0.083172	0.11627	0.154087	0.097193
PPM1K	PPM1K	grey	grey	-0.0126565	-0.0390115	-0.0283256	0.0142681	0.0606672	0.0175342	0.0246819	0.0629471	0.0318261
PYURF	PYURF	grey	grey	0.214158	0.212803	0.212085	0.158645	0.156327	0.284807	0.248382	0.0115953	0.0661411
FAM13A	FAM13A	Malignant-M3	brown	0.101963	0.199021	0.248056	0.0846268	-0.0500771	0.157576	0.00474702	0.0572287	0.0998253
GPRIN3	GPRIN3	Malignant-M7	blue	-0.0642252	-0.0251114	-0.0299638	-0.0734277	-0.0724944	-0.0605457	-0.0839508	0.0323667	-0.0439822
PDLIM5	PDLIM5	grey	grey	0.0518109	0.00913055	0.0266447	0.102286	0.0973757	0.0992507	0.0718338	0.104141	0.103356
EIF4E	EIF4E	grey	grey	0.109557	0.106008	0.120317	0.116684	0.0675953	0.167778	0.114705	0.0360748	0.0582509
ADH5	ADH5	grey	grey	0.170136	0.157677	0.189445	0.148595	0.135859	0.255682	0.196194	0.0302383	0.0787561
LAMTOR3	LAMTOR3	grey	grey	0.0977849	0.0837351	0.0923219	0.0940424	0.0822366	0.144624	0.104439	0.0590204	0.0596752
DNAJB14	DNAJB14	Malignant-M5	turquoise	-0.0103097	-0.0600481	-0.034539	0.0360582	0.135109	0.0487657	0.0619548	0.128068	0.071781
H2AFZ	H2AFZ	grey	grey	0.130486	0.114819	0.252779	0.161695	0.102079	0.283022	0.18294	0.0071259	0.095535
EMCN	EMCN	grey	grey	-0.0162337	0.00397829	0.0119909	-0.0282954	-0.0440066	-0.015958	-0.0400645	0.00510095	-0.014799
PPP3CA	PPP3CA	grey	grey	-0.0199734	-0.0416634	0.0132698	0.00693604	0.0703687	0.0335794	0.0155515	0.098002	0.0414698
NFKB1	NFKB1	grey	grey	0.0318082	-0.0523889	-0.0470732	0.109604	0.111417	0.0526369	0.0631618	0.143188	0.107825
MANBA	MANBA	grey	grey	0.0468254	0.0535367	0.0522181	0.0413312	0.0261622	0.0650237	0.0384747	0.0300121	0.0274917
UBE2D3	UBE2D3	grey	grey	0.186554	0.178431	0.282946	0.198492	0.0500812	0.316395	0.164378	0.0510049	0.132937
CISD2	CISD2	Malignant-M1	red	0.277153	0.215361	0.147426	0.235766	0.110637	0.253812	0.240446	0.00239675	0.12243
BDH2	BDH2	grey	grey	0.19855	0.190872	0.181824	0.139414	0.0891514	0.23636	0.188535	-0.0231524	0.0491752
TET2	TET2	Malignant-M7	blue	-0.0301244	-0.0335407	0.00397993	-0.0199594	0.0334571	0.00593327	-0.0188351	0.0988616	0.0363876
PPA2	PPA2	grey	grey	0.14841	0.122077	0.0938699	0.121633	0.0846614	0.162141	0.155067	0.00653947	0.0573381
AIMP1	AIMP1	grey	grey	0.147703	0.142745	0.187398	0.141339	0.139852	0.24024	0.195714	0.0252595	0.0606335
PAPSS1	PAPSS1	grey	grey	0.0107988	-0.0254139	0.0118556	0.0358037	0.0847895	0.0603002	0.0561001	0.0635827	0.0365973
SGMS2	SGMS2	Malignant-M8	green	0.0547316	-0.0246761	-0.000886918	0.118148	0.0864834	0.080498	0.0464289	0.137331	0.157402
HADH	HADH	grey	grey	0.102207	0.0769819	0.0533711	0.0773441	0.0615972	0.100549	0.106997	-0.00478788	0.0342153
OSTC	OSTC	Malignant-M1	red	0.331968	0.2259	0.172038	0.31953	0.1239	0.278948	0.27686	0.00525763	0.16969
PLA2G12A	PLA2G12A	grey	grey	0.130121	0.110527	0.074347	0.107106	0.114468	0.151108	0.152554	0.0496029	0.0757342
CFI	CFI	Malignant-M8	green	0.200008	0.0625525	-0.0246341	0.265237	0.138049	0.13106	0.202189	0.063285	0.227037
GAR1	GAR1	grey	grey	0.103423	0.098773	0.12062	0.122403	0.0730779	0.166033	0.108879	0.0297308	0.062914
ENPEP	ENPEP	Malignant-M2	black	0.3251	0.315913	0.238689	0.230453	-0.0282408	0.255417	0.132721	-0.000421723	0.108828
TIFA	TIFA	grey	grey	0.08793	0.0804697	0.0773033	0.0656413	0.0348619	0.0943552	0.070669	0.0281518	0.0419732
LARP7	LARP7	grey	grey	0.118712	0.109606	0.132924	0.102533	0.16295	0.20685	0.182347	0.0526429	0.0610042
CAMK2D	CAMK2D	grey	grey	-0.00374376	-0.0198625	0.0214708	0.00221644	0.0879758	0.0497429	0.0386899	0.0986943	0.0389143
SNHG8	SNHG8	Malignant-M3	brown	0.131257	0.184154	0.455261	0.116005	0.0965513	0.368382	0.210895	-0.0362177	0.0130306
USP53	USP53	grey	grey	0.000569448	-0.0379503	0.00121762	0.0488863	0.101869	0.0572962	0.0469107	0.110717	0.071254
C4orf3	C4orf3	Malignant-M2	black	0.377211	0.45037	0.443864	0.223752	0.0401423	0.423696	0.309777	-0.104138	0.0595537
ANXA5	ANXA5	Malignant-M8	green	0.0563346	-0.0506603	0.139585	0.219235	0.211943	0.262299	0.200009	0.13739	0.238619
EXOSC9	EXOSC9	grey	grey	0.00129444	-0.00960663	0.0402116	0.0294238	0.0574001	0.0571646	0.0358091	0.0440475	0.0349583
KIAA1109	KIAA1109	Malignant-M7	blue	-0.0389605	-0.0510819	-0.0335896	-0.0185747	0.0703159	0.00462588	-0.00237926	0.119849	0.0357259
SPRY1	SPRY1	grey	grey	0.0388729	0.0884913	0.0845346	0.0187852	-0.0380363	0.0433004	-0.00156344	0.00379069	0.00365678
LARP1B	LARP1B	Malignant-M4	pink	0.124383	0.0638293	0.0213454	0.198689	0.0746138	0.119747	0.107454	0.0731381	0.12607
PGRMC2	PGRMC2	grey	grey	0.206469	0.239484	0.225403	0.185969	0.109903	0.278192	0.198288	0.0258484	0.0982477
JADE1	JADE1	Malignant-M5	turquoise	0.0191474	-0.0347208	0.000856766	0.0526128	0.181542	0.0918052	0.112663	0.112708	0.0661377
ELF2	ELF2	grey	grey	0.0108175	-0.00411668	0.0353382	0.045974	0.0875442	0.0707812	0.0476032	0.0949104	0.0572007
NDUFC1	NDUFC1	Malignant-M1	red	0.370992	0.191802	0.193353	0.298128	0.205915	0.35513	0.414697	-0.0471841	0.176332
NAA15	NAA15	grey	grey	0.120013	0.117279	0.121102	0.0966939	0.0605235	0.161444	0.0936772	0.0444452	0.0561547
MGST2	MGST2	Malignant-M1	red	0.226343	0.186525	0.0953187	0.173917	0.0829764	0.177133	0.203265	-0.0197503	0.0772143
SCOC	SCOC	Malignant-M5	turquoise	0.0781118	0.0183677	0.0670993	0.0948407	0.245777	0.180873	0.219927	0.0652655	0.0819872
ZNF330	ZNF330	grey	grey	0.0607095	0.051926	0.0753313	0.0721387	0.0653196	0.111101	0.0789027	0.0341973	0.0468863
SMARCA5	SMARCA5	Malignant-M5	turquoise	-0.0544442	-0.107665	-0.0368112	0.0292129	0.208768	0.0692893	0.0855264	0.173318	0.0773694
ANAPC10	ANAPC10	grey	grey	0.0596016	0.0330043	0.0585847	0.0758151	0.0656244	0.0942023	0.0756849	0.0343314	0.0592067
ABCE1	ABCE1	grey	grey	0.0398353	0.05584	0.100753	0.0335082	0.0344372	0.101631	0.0368854	0.0498712	0.0186489
OTUD4	OTUD4	grey	grey	0.0394361	-0.00994026	-0.00155529	0.0904315	0.0553693	0.0547765	0.0337268	0.0984735	0.0917537
LSM6	LSM6	grey	grey	0.128542	0.118497	0.137789	0.117048	0.0822384	0.173493	0.141042	0.012028	0.0693237
PRMT9	PRMT9	Malignant-M7	blue	-0.0465417	-0.0343512	0.00119824	-0.0287682	0.00155715	-0.0162537	-0.0276564	0.0437924	-0.0183692
LRBA	LRBA	grey	grey	-0.00826953	-0.0387334	-0.030447	0.00957832	0.0720401	0.0196705	0.029257	0.0761141	0.0252634
FBXW7	FBXW7	grey	grey	-0.0227885	-0.0559069	-0.0426421	0.0265441	0.0413993	0.000348205	-0.00652615	0.0935817	0.0604142
ARFIP1	ARFIP1	grey	grey	0.0206878	0.00406568	0.0324709	0.0458483	0.0947284	0.0755728	0.0707512	0.0510654	0.048519
PLRG1	PLRG1	grey	grey	0.0235999	0.0159861	0.0748946	0.0417737	0.0965568	0.107988	0.0788289	0.0382892	0.0325947
FGB	FGB	Malignant-M1	red	0.479202	0.200688	-0.0693152	0.439851	-0.00396583	0.119662	0.255683	-0.0337229	0.264889
FGG	FGG	Malignant-M1	red	0.364669	0.130502	-0.0804063	0.435541	-0.0111516	0.0946106	0.194713	0.00695908	0.296748
MAP9	MAP9	Malignant-M5	turquoise	0.00990662	-0.133027	-0.124086	0.0865065	0.307813	0.0664502	0.209898	0.129148	0.0977801
CTSO	CTSO	grey	grey	0.103669	0.0765234	0.062351	0.128078	0.0818089	0.121785	0.104269	0.0552029	0.0917012
FAM198B	FAM198B	grey	grey	-0.041106	-0.022823	-0.00160856	-0.0476556	-0.0475512	-0.0405795	-0.0620552	0.0182203	-0.0243102
ETFDH	ETFDH	grey	grey	0.0709637	0.115496	0.120966	0.0434334	-0.0124035	0.108019	0.0324126	0.0074287	0.0119759
PPID	PPID	Malignant-M5	turquoise	0.0385836	-0.0274667	-0.0122101	0.0774443	0.156094	0.0848036	0.120463	0.0807922	0.0754664
FNIP2	FNIP2	Malignant-M8	green	0.107317	-0.00466732	-0.028956	0.181474	0.0812366	0.0834113	0.0770584	0.143825	0.182401
RAPGEF2	RAPGEF2	Malignant-M5	turquoise	0.0143366	-0.0497399	-0.0463245	0.0409339	0.156135	0.0497424	0.0912095	0.113079	0.0664956
TMA16	TMA16	grey	grey	0.0964857	0.0872777	0.0883488	0.11757	0.0949254	0.14344	0.128835	0.0346519	0.0795949
TMEM192	TMEM192	grey	grey	0.119058	0.112233	0.0872324	0.0858398	0.0592584	0.134044	0.10078	0.0276407	0.0557305
MSMO1	MSMO1	grey	grey	0.059325	0.0189069	0.037731	0.097614	0.082856	0.099271	0.0887944	0.053075	0.0742003
CPE	CPE	Malignant-M8	green	-0.081006	-0.237999	-0.097941	0.170866	-0.0251386	-0.0658198	-0.107365	0.172689	0.240615
PALLD	PALLD	Malignant-M5	turquoise	-0.0125266	-0.123723	-0.082604	0.0973666	0.241767	0.0727295	0.146357	0.142371	0.102687
CBR4	CBR4	grey	grey	0.0598767	0.0315925	0.0135411	0.0459271	0.0724172	0.0690427	0.0822948	0.0354448	0.0197759
CLCN3	CLCN3	Malignant-M5	turquoise	0.0302065	-0.0410571	-0.0306472	0.0526858	0.173351	0.0705888	0.106287	0.124186	0.0784934
HMGB2	HMGB2	grey	grey	0.100085	0.132972	0.166718	0.0849972	-0.00995246	0.156896	0.0534358	0.0186579	0.0432039
RP11-798M19.6	RP11-798M19.6	grey	grey	0.213149	0.315463	0.251673	0.111076	-0.0371263	0.238952	0.118146	-0.05501	-0.00153364
SAP30	SAP30	grey	grey	0.0451259	0.0547934	0.161708	0.0946922	0.048731	0.122231	0.0466236	0.073669	0.123813
FBXO8	FBXO8	grey	grey	0.0509117	0.0443292	0.0646872	0.0583701	0.080255	0.108531	0.0846935	0.0305626	0.0365365
SPCS3	SPCS3	grey	grey	0.0624212	-0.0239533	-0.0274762	0.147428	0.0997583	0.0683744	0.0810069	0.115904	0.150179
AGA	AGA	grey	grey	0.0783449	0.0609426	0.059075	0.0879837	0.0664023	0.0977544	0.0951874	0.0139809	0.0478865
DCTD	DCTD	grey	grey	0.0745283	0.0343093	0.0456548	0.0949236	0.0985604	0.10775	0.112597	0.0384643	0.0740956
CDKN2AIP	CDKN2AIP	grey	grey	-0.00632275	-0.0467894	-0.014822	0.0596463	0.0549967	0.0344993	0.0125303	0.0853753	0.0807145
ING2	ING2	grey	grey	0.0566433	0.0198831	0.046937	0.108898	0.0551698	0.0920492	0.0670809	0.054732	0.0939305
RWDD4	RWDD4	grey	grey	0.105663	0.0987992	0.106721	0.0960375	0.0945234	0.157065	0.134282	0.0174419	0.0519756
IRF2	IRF2	Malignant-M5	turquoise	0.0110497	-0.0213622	0.00336335	0.040262	0.142279	0.0724821	0.100878	0.0807455	0.0633213
CASP3	CASP3	grey	grey	-0.01176	-0.104162	-0.0804244	0.0985914	0.0871709	0.0150466	0.0244181	0.111415	0.104391
ACSL1	ACSL1	grey	grey	0.152029	0.133869	0.0924181	0.12475	0.0267428	0.147871	0.0938549	0.014306	0.0634304
SLC25A4	SLC25A4	grey	grey	0.202513	0.212834	0.231742	0.146836	0.116221	0.27107	0.215887	-0.014689	0.0482982
CFAP97	CFAP97	Malignant-M5	turquoise	0.0618198	0.0361814	0.0748547	0.0799975	0.176579	0.151759	0.141354	0.110007	0.0953838
ANKRD37	ANKRD37	grey	grey	0.183258	0.217089	0.195867	0.0987823	-0.0254072	0.151679	0.0922695	-0.0298158	0.0601815
UFSP2	UFSP2	Malignant-M3	brown	0.0770069	0.125106	0.203221	0.050092	0.0501293	0.163975	0.0881026	-0.00235496	0.0183035
SORBS2	SORBS2	grey	grey	0.16691	0.163289	0.0863049	0.130926	-0.0114998	0.116375	0.0828609	0.00723953	0.0763769
TLR3	TLR3	grey	grey	0.095221	0.0950579	0.0821613	0.0898989	0.0799209	0.123823	0.0950409	0.0353723	0.0746741
FAT1	FAT1	Malignant-M5	turquoise	0.0312213	-0.0910942	-0.0840357	0.118985	0.241702	0.0729742	0.136403	0.191813	0.167129
FRG1	FRG1	grey	grey	0.0901635	0.0575979	0.0753866	0.112137	0.130117	0.145808	0.152144	0.0371311	0.0782154
CCDC127	CCDC127	grey	grey	0.0693274	0.0624101	0.0785666	0.0811329	0.132958	0.135887	0.13534	0.0499594	0.0621599
SDHA	SDHA	grey	grey	0.109463	0.101751	0.126436	0.103232	0.183678	0.211311	0.195932	0.0495037	0.0557866
PDCD6	PDCD6	Malignant-M5	turquoise	0.129374	0.0636318	0.105089	0.159579	0.34472	0.263892	0.32449	0.0810395	0.105369
EXOC3	EXOC3	Malignant-M3	brown	0.0457349	0.109531	0.184544	0.0271034	0.0565434	0.165996	0.0546861	0.0457321	0.0142118
BRD9	BRD9	Malignant-M5	turquoise	-0.0410728	-0.0480883	-0.0347411	0.00289985	0.0957052	0.0210529	0.0360214	0.0846203	0.0495939
SLC12A7	SLC12A7	grey	grey	0.0644451	0.0421297	0.0170195	0.0895278	0.0821353	0.0910774	0.0715616	0.0698116	0.0830664
CLPTM1L	CLPTM1L	Malignant-M5	turquoise	0.134444	0.056284	0.00772646	0.14154	0.209183	0.140393	0.213381	0.062593	0.118005
LPCAT1	LPCAT1	Malignant-M3	brown	0.0765402	0.136793	0.149244	0.0697756	0.0300689	0.144916	0.0606756	0.0159251	0.0342113
MRPL36	MRPL36	Malignant-M6	yellow	0.121693	0.0756423	0.0847895	0.126999	0.202354	0.180528	0.251983	0.0395965	0.0788542
NDUFS6	NDUFS6	Malignant-M5	turquoise	0.0978369	-0.0717105	-0.0490415	0.178312	0.424899	0.187345	0.366774	0.0998807	0.134983
ICE1	ICE1	Malignant-M5	turquoise	-0.0363289	-0.0725231	-0.0325663	0.00851111	0.173436	0.0515728	0.0784721	0.121689	0.051574
MED10	MED10	Malignant-M5	turquoise	0.0203725	0.0120767	0.106152	0.0837813	0.184054	0.168684	0.13952	0.101022	0.0719913
MIR4458HG	MIR4458HG	Malignant-M1	red	0.357762	0.382118	0.219309	0.193474	0.0431855	0.255176	0.268816	-0.0881868	0.051891
SNHG18	SNHG18	Malignant-M6	yellow	0.116124	0.065539	0.0669153	0.112428	0.166815	0.151606	0.211363	0.0297552	0.0704093
CCT5	CCT5	Malignant-M5	turquoise	-0.0171652	-0.115514	-0.0133449	0.0871666	0.316035	0.144569	0.195073	0.147967	0.0923967
CMBL	CMBL	Malignant-M3	brown	0.188013	0.302408	0.410531	0.0856513	0.0478217	0.334344	0.145581	-0.010069	0.025718
2024-03-06	2024-03-06	grey	grey	0.0199956	0.0246663	0.0950703	0.0253535	0.118743	0.122416	0.0642796	0.111602	0.0438612
DAP	DAP	grey	grey	0.0622999	0.0275585	0.0516129	0.0969715	0.146522	0.136011	0.135053	0.0543819	0.0813304
DNAH5	DNAH5	Malignant-M5	turquoise	-0.239575	-0.40036	-0.228711	-0.116059	0.662251	0.0370283	0.307578	0.236786	0.00211534
OTULIN	OTULIN	grey	grey	0.00337924	-0.0527997	-0.0653583	0.0859927	0.0708527	0.0126446	0.0231769	0.12869	0.11748
ANKH	ANKH	Malignant-M7	blue	-0.0228751	-0.0141051	0.0163871	-0.018767	0.0194433	0.0124738	-0.0105627	0.051085	0.0155259
ZNF622	ZNF622	grey	grey	0.122241	0.103605	0.124996	0.151961	0.106888	0.193783	0.139234	0.0693373	0.11863
FAM134B	FAM134B	Malignant-M2	black	0.396942	0.486924	0.28611	0.237885	-0.0224904	0.32499	0.231388	-0.0934585	0.0711369
MYO10	MYO10	Malignant-M5	turquoise	-0.0922469	-0.182023	-0.123278	-0.0195402	0.292035	0.0229227	0.134652	0.145608	0.0373616
BASP1	BASP1	Malignant-M5	turquoise	-0.16335	-0.250853	-0.141192	-0.0921911	0.361809	-0.0074082	0.152696	0.140543	0.000270143
CDH6	CDH6	Malignant-M5	turquoise	0.116447	-0.0298932	-0.0454061	0.183497	0.212502	0.0841127	0.166381	0.139455	0.201058
GOLPH3	GOLPH3	Malignant-M5	turquoise	0.0496305	0.00861283	0.0317273	0.0784273	0.156551	0.121039	0.124255	0.0977917	0.0720662
ZFR	ZFR	Malignant-M5	turquoise	-0.00988182	-0.057127	-0.00604216	0.0344408	0.216269	0.0910792	0.122383	0.136662	0.0802592
SUB1	SUB1	Malignant-M5	turquoise	0.121803	-0.00457058	0.130134	0.157649	0.278734	0.287995	0.318029	0.0668051	0.135322
NPR3	NPR3	grey	grey	0.231674	0.296468	0.249037	0.0849742	0.0521009	0.276505	0.15877	-0.0252299	-0.0112408
TARS	TARS	Malignant-M5	turquoise	0.0439228	0.016606	0.059613	0.0801367	0.154214	0.138119	0.113602	0.113369	0.0988239
RAI14	RAI14	Malignant-M5	turquoise	0.0721711	0.0134826	0.00417273	0.0636405	0.189783	0.103028	0.15505	0.0893997	0.0790033
RAD1	RAD1	grey	grey	0.0293366	0.0296564	0.0504573	0.0435438	0.0832274	0.0896773	0.0747172	0.0397847	0.046362
BRIX1	BRIX1	Malignant-M5	turquoise	-0.00476604	-0.0186081	0.0619273	0.0411441	0.147326	0.114499	0.0957072	0.0701031	0.0429848
DNAJC21	DNAJC21	Malignant-M5	turquoise	0.00642248	-0.0486844	0.00292916	0.0531411	0.240633	0.11733	0.150922	0.146385	0.0962014
IL7R	IL7R	Malignant-M7	blue	-0.192877	-0.118118	-0.154413	-0.184395	-0.16556	-0.192747	-0.211891	0.0562822	-0.116813
NIPBL	NIPBL	Malignant-M5	turquoise	-0.0733736	-0.129647	-0.0771928	-0.000273576	0.215147	0.0356015	0.071158	0.187963	0.0589998
WDR70	WDR70	Malignant-M7	blue	0.00769178	0.0367363	0.0515179	0.0182118	0.0666664	0.0712887	0.0492134	0.0532737	0.0202734
LIFR	LIFR	Malignant-M5	turquoise	0.0107864	-0.0907511	-0.0720575	0.0530758	0.212421	0.0547801	0.111733	0.14799	0.0865665
OSMR	OSMR	grey	grey	0.0645492	0.0518323	0.0879462	0.089492	0.0499607	0.093124	0.045065	0.0778575	0.0983867
RICTOR	RICTOR	Malignant-M7	blue	-0.0129309	-0.00747533	0.00219508	0.011836	0.00291389	0.0235467	-0.0235208	0.0948133	0.0195706
FYB	FYB	Malignant-M7	blue	-0.0871201	-0.0278804	-0.117506	-0.0873666	-0.105442	-0.111285	-0.111958	0.0155482	-0.0564905
DAB2	DAB2	Malignant-M1	red	0.419261	0.297729	0.162384	0.22941	0.229021	0.326631	0.398282	0.0237141	0.125615
PTGER4	PTGER4	Malignant-M7	blue	-0.0668122	-0.0527579	-0.0573961	-0.0551692	-0.0702226	-0.0766144	-0.0896445	0.0506906	-0.0216479
PRKAA1	PRKAA1	grey	grey	0.00818708	-0.0131862	0.00190116	0.0159026	0.0885445	0.0474461	0.0595336	0.0607581	0.0250386
SEPP1	SEPP1	Malignant-M3	brown	0.393077	0.579823	0.460178	0.189078	-0.0749473	0.424232	0.199925	-0.132979	-0.0316174
ANXA2R	ANXA2R	Malignant-M5	turquoise	-0.0659359	-0.059367	0.034622	-0.0386631	0.113031	0.0283719	0.0363995	0.0522923	0.01739
ZNF131	ZNF131	grey	grey	0.000392482	-0.0106909	0.0306308	0.0305796	0.0932416	0.0710725	0.0466642	0.0963328	0.0501229
HMGCS1	HMGCS1	Malignant-M5	turquoise	0.0342518	-0.0129593	-0.00841479	0.0581279	0.118152	0.0683923	0.0771927	0.0985511	0.0780569
CCL28	CCL28	Malignant-M5	turquoise	-0.122694	-0.157638	-0.0044706	-0.0674436	0.405306	0.0984234	0.198019	0.178231	0.0168692
PAIP1	PAIP1	Malignant-M5	turquoise	0.0180831	-0.00261186	0.0870128	0.0410357	0.256566	0.171831	0.184476	0.0943709	0.0404759
NNT-AS1	NNT-AS1	Malignant-M5	turquoise	0.000355046	-0.0249918	0.0163574	0.0139003	0.182584	0.088044	0.117467	0.0839404	0.0382253
NNT	NNT	Malignant-M5	turquoise	-0.0339713	-0.0921959	-0.0610471	-0.00148113	0.209429	0.0407682	0.11338	0.108482	0.0386573
MRPS30	MRPS30	grey	grey	0.0457714	0.0364872	0.0747223	0.0625774	0.113429	0.121304	0.10102	0.0522359	0.0501273
EMB	EMB	Malignant-M7	blue	-0.103599	-0.0664809	-0.087415	-0.0937722	-0.0807889	-0.102881	-0.10659	0.0285058	-0.0584221
PARP8	PARP8	Malignant-M7	blue	-0.079103	-0.0838447	-0.0785311	-0.0562891	0.0637098	-0.0272402	-0.00380579	0.0925127	-0.0177693
ITGA1	ITGA1	grey	grey	-0.00698402	0.00441054	0.0279103	-0.000790098	0.0344574	0.0193768	0.00504466	0.056069	0.0294332
PELO	PELO	grey	grey	0.0613559	0.0322116	0.0923342	0.131102	0.124143	0.154351	0.119623	0.0762424	0.104531
MOCS2	MOCS2	Malignant-M5	turquoise	0.115345	0.051982	0.0684704	0.109324	0.197111	0.167964	0.206447	0.0539108	0.0801677
NDUFS4	NDUFS4	grey	grey	0.189875	0.182001	0.268075	0.158101	0.2281	0.326929	0.304084	-0.00463148	0.055766
ESM1	ESM1	Malignant-M3	brown	0.0169586	0.10195	0.111516	-0.0180005	-0.0645345	0.0735927	-0.0269564	-0.0238268	-0.0584263
GZMK	GZMK	Malignant-M7	blue	-0.0937422	-0.0596378	-0.0490724	-0.0905564	-0.0851137	-0.0968746	-0.105676	0.0465209	-0.0531352
GZMA	GZMA	Malignant-M7	blue	-0.0885802	-0.0476117	-0.0470355	-0.0851665	-0.0887603	-0.0915704	-0.105073	0.038893	-0.0587698
GPX8	GPX8	Malignant-M5	turquoise	-0.0925972	-0.230776	-0.137894	0.0291662	0.366133	0.034202	0.183815	0.148239	0.0960847
DHX29	DHX29	Malignant-M5	turquoise	0.0374266	-0.0266657	-0.00757519	0.076158	0.250832	0.129834	0.19257	0.105632	0.0636687
PLPP1	PLPP1	Malignant-M5	turquoise	0.043851	-0.0345529	-0.0101054	0.062199	0.29203	0.132994	0.22272	0.098115	0.0539312
IL6ST	IL6ST	Malignant-M5	turquoise	0.00446047	-0.114178	-0.0685181	0.105646	0.245588	0.0788705	0.112895	0.227765	0.177639
MAP3K1	MAP3K1	Malignant-M5	turquoise	-0.0370761	-0.106721	-0.0705022	0.00628872	0.193613	0.0276473	0.0878881	0.12153	0.0477653
GPBP1	GPBP1	Malignant-M5	turquoise	-0.0140495	-0.0807792	-0.0563648	0.0614946	0.153511	0.0593681	0.0452554	0.21266	0.143105
PLK2	PLK2	Malignant-M8	green	0.100508	-0.0687025	-0.0979044	0.248786	0.174611	0.0789959	0.132097	0.164592	0.29924
PDE4D	PDE4D	Malignant-M5	turquoise	-0.0431112	-0.145217	-0.129241	0.0136458	0.285197	0.0352773	0.152033	0.17725	0.0771471
NDUFAF2	NDUFAF2	grey	grey	0.0739016	0.0342966	0.0727111	0.0848459	0.157628	0.131762	0.156843	0.0365568	0.0678994
SMIM15	SMIM15	Malignant-M5	turquoise	0.0429792	0.0109718	0.0880304	0.072566	0.227211	0.177013	0.177664	0.0939896	0.0613913
KIF2A	KIF2A	Malignant-M5	turquoise	-0.0332044	-0.116364	-0.096561	0.0834701	0.123068	0.00379916	0.042302	0.129564	0.140678
SREK1IP1	SREK1IP1	grey	grey	0.131923	0.0998482	0.105527	0.135543	0.149642	0.183847	0.187862	0.0414242	0.0778439
CWC27	CWC27	grey	grey	0.039931	0.042731	0.0899174	0.0517167	0.102942	0.121017	0.0966208	0.0481091	0.0346756
PPWD1	PPWD1	Malignant-M5	turquoise	-0.0428647	-0.0426827	0.011409	-0.0145837	0.125103	0.0496826	0.0596026	0.0649146	-0.00417275
ERBB2IP	ERBB2IP	grey	grey	0.126746	0.161697	0.0698646	0.0715349	-0.00589269	0.0963369	0.0600854	0.0103757	0.0511534
SREK1	SREK1	Malignant-M5	turquoise	0.0749209	0.0182603	0.024131	0.0979995	0.172365	0.128649	0.142816	0.135318	0.100007
MAST4	MAST4	Malignant-M1	red	0.269361	0.211039	0.0805967	0.195241	0.00897152	0.155199	0.1447	0.0216409	0.110829
PIK3R1	PIK3R1	Malignant-M7	blue	0.0181952	-0.0127724	-0.0335492	0.027445	0.0741077	0.0227386	0.0552271	0.122323	0.0558642
SLC30A5	SLC30A5	grey	grey	0.0367972	0.0157139	0.041556	0.0487506	0.128568	0.102548	0.104491	0.0500898	0.0364151
MRPS36	MRPS36	Malignant-M5	turquoise	0.0573717	-0.0147919	0.0785984	0.0696348	0.376248	0.21853	0.305687	0.0658442	0.0498575
CDK7	CDK7	Malignant-M5	turquoise	0.0054273	-0.0475586	0.00944421	0.0451543	0.207771	0.103153	0.142683	0.0872864	0.0562599
AK6	AK6	Malignant-M5	turquoise	0.0637454	0.0300288	0.0775455	0.0853552	0.164105	0.148809	0.145842	0.0549825	0.0657606
TAF9	TAF9	Malignant-M3	brown	0.10655	0.148844	0.216973	0.0817107	0.0430433	0.184431	0.103195	0.00327874	0.0312697
BDP1	BDP1	Malignant-M5	turquoise	-0.00896427	-0.0177644	0.0164746	0.0171754	0.158415	0.0886949	0.0810309	0.137688	0.0644549
MAP1B	MAP1B	Malignant-M5	turquoise	-0.141046	-0.299758	-0.187869	0.0448111	0.363372	0.018912	0.133156	0.236444	0.134962
MRPS27	MRPS27	Malignant-M5	turquoise	0.00916746	-0.0102444	0.0555065	0.022072	0.128744	0.0864167	0.0935726	0.0532188	0.0245973
TNPO1	TNPO1	Malignant-M5	turquoise	-0.0120791	-0.062259	-0.0342637	0.0371184	0.137483	0.0441382	0.0672663	0.120618	0.0725229
FCHO2	FCHO2	Malignant-M5	turquoise	-0.0711758	-0.102015	-0.0315625	-0.0361179	0.164533	0.0177984	0.0495743	0.127706	0.0367599
BTF3	BTF3	Malignant-M3	brown	-0.0535382	0.0615403	0.46319	-0.0718429	0.124004	0.275603	0.134657	-0.059868	-0.10374
ANKRA2	ANKRA2	grey	grey	0.0107679	0.0317709	0.0466863	0.0178797	0.0465817	0.0610393	0.0412143	0.0434107	0.0206222
ARHGEF28	ARHGEF28	Malignant-M5	turquoise	0.00890651	-0.0732257	-0.0452772	0.041373	0.234269	0.0643861	0.138217	0.127238	0.0782389
HEXB	HEXB	grey	grey	0.102833	0.095906	0.099323	0.105623	0.140648	0.16304	0.161393	0.033863	0.0562214
NSA2	NSA2	Malignant-M5	turquoise	-0.045833	-0.0541514	0.232851	0.0261442	0.321094	0.25727	0.221974	0.108773	0.0704648
COL4A3BP	COL4A3BP	Malignant-M5	turquoise	-0.0068742	-0.0277671	0.022678	0.0244807	0.152384	0.0791144	0.0814218	0.105073	0.0568097
POLK	POLK	Malignant-M5	turquoise	-0.0219333	-0.0626345	-0.0197873	0.0252529	0.148803	0.0511376	0.0654581	0.121922	0.0747243
IQGAP2	IQGAP2	Malignant-M7	blue	-0.0279277	-0.0059848	-0.0477266	-0.0559957	-0.0628933	-0.0516964	-0.0542434	0.0292363	-0.0418471
F2R	F2R	Malignant-M7	blue	-0.0539968	-0.0196397	-0.0121691	-0.0461561	-0.0522463	-0.0423164	-0.0638585	0.0194152	-0.0230522
AGGF1	AGGF1	grey	grey	0.0873071	0.0907629	0.0505756	0.0700687	0.0898332	0.110242	0.115763	0.041753	0.0553306
TBCA	TBCA	grey	grey	0.271542	0.208028	0.328438	0.220615	0.167585	0.398438	0.349287	-0.0566902	0.10921
AP3B1	AP3B1	Malignant-M5	turquoise	-0.0092809	-0.0386367	0.00106634	0.0233031	0.112664	0.0536215	0.0509133	0.0940092	0.0618845
SCAMP1	SCAMP1	Malignant-M5	turquoise	-0.012165	-0.0559662	0.00591288	0.0201125	0.191306	0.0753667	0.103629	0.10601	0.0525228
BHMT2	BHMT2	grey	grey	0.12795	0.0807019	0.0904463	0.122008	0.147844	0.174011	0.169262	0.0560412	0.0889037
BHMT	BHMT	grey	grey	0.157191	0.206548	0.2307	0.0507122	0.0807803	0.229577	0.155926	-0.0262823	-0.02782
SERINC5	SERINC5	Malignant-M7	blue	-0.00326934	8.22e-06	-0.0149246	-0.00560748	0.0187604	0.0104578	0.00111664	0.0685759	0.0133744
ZFYVE16	ZFYVE16	Malignant-M5	turquoise	-0.0513211	-0.0952795	-0.0403339	-0.00770743	0.157398	0.0255076	0.0565624	0.138451	0.0449202
MSH3	MSH3	Malignant-M5	turquoise	0.018749	-0.0149652	-0.00893393	0.0231263	0.121748	0.0579456	0.0860461	0.0653636	0.0423318
ZCCHC9	ZCCHC9	Malignant-M5	turquoise	0.045075	0.0264265	0.0356341	0.053723	0.135367	0.0965901	0.125743	0.0370221	0.0444902
SSBP2	SSBP2	Malignant-M5	turquoise	-0.0329206	-0.0404536	0.045377	0.00753283	0.145618	0.0740976	0.0683698	0.0927771	0.0363665
TMEM167A	TMEM167A	Malignant-M5	turquoise	0.057755	-0.0615391	-0.0587963	0.137265	0.245893	0.100139	0.193722	0.112655	0.146136
VCAN	VCAN	Malignant-M1	red	0.300702	0.275497	0.113072	0.217366	-0.010491	0.150166	0.137701	0.00845255	0.149409
EDIL3	EDIL3	Malignant-M5	turquoise	0.0360366	0.00778791	0.0325866	0.0345182	0.414133	0.204067	0.283364	0.152461	0.0562317
COX7C	COX7C	Malignant-M5	turquoise	0.0852469	0.0670361	0.0963361	-0.0410766	0.193588	0.145275	0.289808	-0.183539	-0.154222
RASA1	RASA1	Malignant-M5	turquoise	-0.09976	-0.169708	-0.093245	-0.039219	0.280392	0.0261353	0.120912	0.151085	0.0275973
CCNH	CCNH	Malignant-M5	turquoise	-0.0416157	-0.0566092	0.0171885	-0.00858075	0.131294	0.0561319	0.0663473	0.0797439	0.00359212
MEF2C	MEF2C	Malignant-M7	blue	-0.0534877	-0.0271754	-0.0158762	-0.0501711	-0.0626419	-0.0603965	-0.0780139	0.046751	-0.00431463
CETN3	CETN3	Malignant-M6	yellow	0.12145	0.0994398	0.0826124	0.0883199	0.140267	0.14262	0.180776	0.0197759	0.045023
LYSMD3	LYSMD3	Malignant-M5	turquoise	0.000794477	-0.0366919	-0.0150778	0.0421415	0.114416	0.0421424	0.0629896	0.0868175	0.0611263
ARRDC3	ARRDC3	Malignant-M3	brown	-0.0707063	-0.0471421	0.146573	-0.0539597	-0.0361334	0.0107168	-0.0934157	0.0701738	0.0124554
FAM172A	FAM172A	grey	grey	0.0101295	0.0458277	0.109817	0.00128747	0.0524408	0.0940589	0.0362647	0.0461899	0.00953218
TTC37	TTC37	Malignant-M5	turquoise	-0.0496955	-0.104626	-0.0464131	-0.00261673	0.207449	0.0403865	0.0849775	0.133792	0.0657101
GLRX	GLRX	grey	grey	0.165496	0.139661	0.194152	0.200851	0.150583	0.249203	0.246123	0.0251533	0.156982
ELL2	ELL2	grey	grey	-0.0792771	-0.053944	0.0810762	-0.0111374	-0.0670936	-0.0243886	-0.117791	0.0861173	0.0469812
CAST	CAST	Malignant-M5	turquoise	-0.113568	-0.167842	0.0251078	0.0324009	0.379844	0.143685	0.159758	0.273313	0.173439
ERAP1	ERAP1	Malignant-M5	turquoise	0.0304377	-0.0221243	-0.0306915	0.0774608	0.101625	0.0404856	0.069087	0.0759181	0.0849559
ERAP2	ERAP2	Malignant-M7	blue	-0.0546718	-0.111672	-0.0905565	0.0259857	0.0403652	-0.033604	-0.0316556	0.117398	0.0710426
LNPEP	LNPEP	Malignant-M5	turquoise	-0.0577844	-0.117368	-0.0637449	-0.0088112	0.226064	0.036488	0.0914741	0.161913	0.0590274
CHD1	CHD1	Malignant-M7	blue	0.0274822	0.0477186	0.0834454	0.0201446	0.0767821	0.114601	0.0380674	0.131576	0.0376147
FAM174A	FAM174A	grey	grey	0.146825	0.162937	0.185195	0.131092	0.104662	0.231017	0.166971	0.0152728	0.0574342
ST8SIA4	ST8SIA4	grey	grey	0.000218776	0.0586367	0.0766572	-0.0124206	-0.0412765	0.0483265	-0.03383	0.0220377	-0.0116173
SLCO4C1	SLCO4C1	Malignant-M5	turquoise	-0.0135879	-0.152709	-0.12434	0.0363324	0.421305	0.0944171	0.25609	0.174878	0.0791929
PAM	PAM	Malignant-M5	turquoise	0.0671637	0.0277615	0.0627666	0.0894362	0.226114	0.160032	0.176249	0.109759	0.0806631
PPIP5K2	PPIP5K2	Malignant-M5	turquoise	-0.0618753	-0.128479	-0.0597485	-0.00377939	0.223872	0.0386226	0.0951285	0.156406	0.0674057
PJA2	PJA2	Malignant-M5	turquoise	-0.0440267	-0.0927027	-0.0251135	0.0223455	0.217857	0.06899	0.0974641	0.175723	0.0883552
MAN2A1	MAN2A1	Malignant-M5	turquoise	-0.0515135	-0.114594	-0.0660332	-0.00203461	0.207164	0.0286315	0.0937038	0.125862	0.0514699
SLC25A46	SLC25A46	Malignant-M5	turquoise	0.00272816	-0.0268664	-0.00460144	0.023307	0.126309	0.057693	0.0793754	0.0704442	0.0369715
NREP	NREP	grey	grey	0.132444	0.165949	0.17285	0.0847554	0.0379633	0.189606	0.10814	0.00643227	0.022018
EPB41L4A	EPB41L4A	Malignant-M5	turquoise	0.0340049	-0.0103598	0.00118456	0.0351724	0.194624	0.0934015	0.139887	0.0896324	0.0544202
EPB41L4A-AS1	EPB41L4A-AS1	Malignant-M3	brown	0.0856281	0.237255	0.504304	0.0154842	0.0396612	0.31797	0.10328	-0.0361253	-0.056368
APC	APC	Malignant-M5	turquoise	-0.0452088	-0.0907153	-0.051933	-0.000229371	0.168233	0.0262176	0.0630164	0.13135	0.0527643
SRP19	SRP19	Malignant-M5	turquoise	0.0271002	-0.049381	-0.00191	0.106964	0.196234	0.119116	0.145653	0.0891323	0.0863637
REEP5	REEP5	Malignant-M5	turquoise	0.102297	0.00927597	0.0651235	0.15922	0.294688	0.208045	0.257934	0.0955731	0.107593
DCP2	DCP2	Malignant-M5	turquoise	-0.0410963	-0.0837671	-0.0636575	0.0127854	0.100159	0.00113768	0.0322373	0.104526	0.0538398
YTHDC2	YTHDC2	Malignant-M5	turquoise	-0.024071	-0.0504078	-0.0253097	0.00459596	0.130174	0.0363568	0.0613766	0.095976	0.0377718
PGGT1B	PGGT1B	Malignant-M5	turquoise	-0.0155459	-0.0399613	-0.0166212	0.0156769	0.131068	0.0489041	0.0715719	0.082372	0.0442667
CCDC112	CCDC112	Malignant-M5	turquoise	-0.0131323	-0.0251861	0.0330342	0.0173574	0.112395	0.0602199	0.0666889	0.0678628	0.0469915
FEM1C	FEM1C	Malignant-M8	green	0.0200335	-0.0413704	-0.0368649	0.100337	0.0618623	0.0308585	0.0249082	0.101738	0.141552
TMED7	TMED7	Malignant-M5	turquoise	0.0649133	0.00889831	0.0318246	0.0916299	0.201837	0.134149	0.15904	0.10637	0.0793571
ATG12	ATG12	grey	grey	0.0199004	0.00572541	0.0624403	0.0604946	0.108679	0.096728	0.0772742	0.0858833	0.0711984
AP3S1	AP3S1	Malignant-M3	brown	0.125991	0.158108	0.245392	0.129717	0.0819515	0.230687	0.136933	0.0265116	0.0758995
COMMD10	COMMD10	Malignant-M5	turquoise	-0.00248102	-0.0404918	0.0230711	0.0483493	0.159596	0.0943382	0.112678	0.0674609	0.0490014
SEMA6A	SEMA6A	Malignant-M5	turquoise	0.0644331	-0.00550012	-0.02273	0.063872	0.226057	0.105033	0.172723	0.110202	0.0735366
DMXL1	DMXL1	Malignant-M5	turquoise	-0.0429181	-0.0911691	-0.0466348	-0.00561629	0.173448	0.0298597	0.0736607	0.115925	0.041528
TNFAIP8	TNFAIP8	Malignant-M8	green	0.0027984	-0.0684257	-0.028218	0.110295	0.0760383	0.04434	0.0226639	0.147981	0.156544
HSD17B4	HSD17B4	Malignant-M5	turquoise	0.00526506	-0.0563508	-0.0282327	0.0552357	0.15143	0.0581018	0.0963087	0.0862343	0.0582125
SRFBP1	SRFBP1	Malignant-M5	turquoise	-0.0269096	-0.0771809	-0.0305897	0.0266808	0.157833	0.0496066	0.0746222	0.114109	0.0741735
LOX	LOX	Malignant-M3	brown	0.0406411	0.206942	0.350821	0.0456128	-0.132974	0.142448	-0.0596389	-0.0230725	0.00403535
SNX2	SNX2	grey	grey	0.0679967	0.0837887	0.16165	0.0648688	0.139346	0.190566	0.138503	0.058271	0.0499051
SNX24	SNX24	Malignant-M5	turquoise	-0.0219292	-0.0798473	-0.0289798	0.0314323	0.19351	0.0549854	0.114127	0.0885661	0.0565651
PPIC	PPIC	Malignant-M5	turquoise	-0.0286033	-0.218242	-0.173608	0.0846887	0.466436	0.084253	0.308483	0.158446	0.114033
CSNK1G3	CSNK1G3	Malignant-M5	turquoise	-0.0362743	-0.0801095	-0.0422343	0.0146598	0.131767	0.0283428	0.0537076	0.101554	0.0521541
ZNF608	ZNF608	Malignant-M5	turquoise	-0.0685907	-0.144292	-0.0790683	0.00971161	0.260954	0.0378967	0.116747	0.16349	0.082279
ALDH7A1	ALDH7A1	grey	grey	0.0887207	0.10007	0.114879	0.0568883	0.0917121	0.151225	0.122194	0.00526311	0.0279012
PHAX	PHAX	Malignant-M5	turquoise	0.0113467	-0.00668122	0.0644444	0.0486595	0.214515	0.146128	0.157117	0.094756	0.0459958
PRRC1	PRRC1	Malignant-M5	turquoise	-0.000862643	-0.0535674	-0.0266026	0.0495835	0.170856	0.0635175	0.105881	0.10609	0.0660905
HINT1	HINT1	Malignant-M6	yellow	0.187864	0.0294038	0.0224056	0.126485	0.276847	0.148808	0.39392	-0.0803033	0.0472485
LYRM7	LYRM7	grey	grey	0.0527407	0.0576024	0.0649848	0.0226385	0.0667993	0.0897038	0.0758413	0.0353097	0.0166514
CDC42SE2	CDC42SE2	Malignant-M5	turquoise	0.025361	-0.0296696	-0.0569843	0.00982671	0.154804	0.0448863	0.119607	0.105106	0.02742
FNIP1	FNIP1	grey	grey	0.0671775	0.0625656	0.0365369	0.0809863	0.0386439	0.0793422	0.0420838	0.0942862	0.0847926
P4HA2	P4HA2	grey	grey	0.0938515	0.134453	0.171375	0.103077	0.00925173	0.149175	0.0473525	0.0232215	0.063608
PDLIM4	PDLIM4	Malignant-M8	green	0.211462	0.0234278	-0.0573537	0.320728	0.139621	0.135681	0.207452	0.0869647	0.275193
C5orf56	C5orf56	grey	grey	0.119583	0.172857	0.0801224	0.0790351	-0.0312722	0.0886203	0.0619101	-0.0229313	0.045022
IRF1	IRF1	grey	grey	0.276105	0.20424	0.0869382	0.249905	0.0371654	0.18445	0.143483	0.0641994	0.225907
RAD50	RAD50	grey	grey	0.162507	0.208304	0.126277	0.109354	0.0415084	0.168303	0.119839	0.012546	0.0542441
UQCRQ	UQCRQ	Malignant-M6	yellow	0.316187	0.103605	0.0299504	0.330424	0.265165	0.289815	0.465017	-0.0452468	0.206632
AFF4	AFF4	Malignant-M5	turquoise	0.0148929	-0.0814625	-0.0713833	0.0953287	0.205773	0.0629289	0.103353	0.184679	0.127692
ZCCHC10	ZCCHC10	grey	grey	0.0752659	0.0491414	0.0598064	0.0875387	0.128741	0.135393	0.134256	0.059838	0.0577029
HSPA4	HSPA4	Malignant-M5	turquoise	-0.039638	-0.166836	-0.127518	0.073408	0.249806	0.0411864	0.108154	0.20332	0.124848
C5orf15	C5orf15	Malignant-M6	yellow	0.177576	0.117565	0.122908	0.191295	0.21571	0.236859	0.260815	0.0652469	0.107604
VDAC1	VDAC1	grey	grey	0.17875	0.137098	0.306119	0.192017	0.183351	0.371514	0.278296	0.0185656	0.11095
SKP1	SKP1	Malignant-M5	turquoise	0.118722	0.027368	0.207608	0.13388	0.332776	0.345207	0.38514	-0.00646417	0.0593208
PPP2CA	PPP2CA	grey	grey	0.0963124	0.0547492	0.0906014	0.159231	0.145562	0.194415	0.143891	0.0970581	0.111101
UBE2B	UBE2B	grey	grey	0.0548323	0.0528148	0.184838	0.103502	0.184858	0.223514	0.149832	0.118403	0.108608
CDKN2AIPNL	CDKN2AIPNL	grey	grey	0.0427645	0.0461153	0.0928557	0.0517722	0.0836042	0.109905	0.0896261	0.0184687	0.0319855
JADE2	JADE2	Malignant-M5	turquoise	-0.041989	-0.0933134	-0.0550053	0.00259181	0.199887	0.0443164	0.103401	0.112323	0.0383184
SAR1B	SAR1B	Malignant-M5	turquoise	-0.066481	-0.181455	-0.107295	0.013564	0.423847	0.0945156	0.249347	0.165084	0.0632739
CAMLG	CAMLG	Malignant-M3	brown	0.062986	0.101117	0.273373	0.0567951	0.171204	0.232659	0.165003	0.0319021	0.0159258
DDX46	DDX46	Malignant-M5	turquoise	0.0132636	-0.0253099	0.0166799	0.0457838	0.244932	0.138494	0.165987	0.133932	0.0578017
C5orf24	C5orf24	Malignant-M5	turquoise	0.0571313	0.0278353	0.0399692	0.0649047	0.174245	0.12758	0.149633	0.083069	0.0576151
TXNDC15	TXNDC15	grey	grey	0.0858543	0.0886146	0.126657	0.0859501	0.10966	0.156018	0.130595	0.0268155	0.0347832
H2AFY	H2AFY	Malignant-M5	turquoise	-0.00723687	-0.0890603	-0.0349769	0.0721344	0.213594	0.0745284	0.137321	0.108898	0.0929843
CXCL14	CXCL14	Malignant-M2	black	0.672606	0.686107	0.233018	0.340582	-0.0685869	0.273788	0.341294	-0.203339	0.0682474
TGFBI	TGFBI	grey	grey	0.120489	0.117354	0.0647139	0.276379	-0.104146	0.0493124	-0.0108949	0.0389931	0.228328
SMAD5	SMAD5	Malignant-M5	turquoise	-0.0306823	-0.0984735	-0.0431631	0.022797	0.218811	0.0552725	0.106569	0.150007	0.0696987
SPOCK1	SPOCK1	Malignant-M5	turquoise	-0.243794	-0.321433	-0.116669	-0.123466	0.410482	-0.0139928	0.113669	0.226231	0.0100873
HNRNPA0	HNRNPA0	Malignant-M3	brown	0.147413	0.199059	0.279357	0.151131	0.129275	0.314477	0.183582	0.065587	0.0711
NME5	NME5	Malignant-M5	turquoise	0.0153851	-0.151445	-0.125962	0.0968194	0.319641	0.0714854	0.227072	0.117137	0.124716
BRD8	BRD8	Malignant-M5	turquoise	-0.0185185	-0.0811709	-0.0571192	0.0376298	0.18426	0.0435406	0.0975894	0.116966	0.0714079
FAM53C	FAM53C	Malignant-M8	green	0.0727112	0.027311	0.00240178	0.11071	0.0140714	0.0583201	0.0139217	0.0945594	0.13548
EGR1	EGR1	grey	grey	0.208851	0.248407	0.294757	0.136374	-0.0799829	0.186943	0.0327389	-5.96e-05	0.129311
ETF1	ETF1	grey	grey	0.0249259	-0.0127658	0.047192	0.102604	0.106123	0.124176	0.0556362	0.125276	0.114093
HSPA9	HSPA9	Malignant-M5	turquoise	0.0295617	-0.0577915	0.00342654	0.151602	0.266982	0.174209	0.163691	0.184917	0.172016
CTNNA1	CTNNA1	Malignant-M5	turquoise	0.0252481	-0.0868877	-0.0272493	0.135701	0.278935	0.137455	0.158454	0.186704	0.157651
SIL1	SIL1	grey	grey	0.119638	0.016134	-0.00638953	0.1983	0.154873	0.126299	0.163009	0.0722325	0.155186
PAIP2	PAIP2	grey	grey	0.129162	0.0676536	0.108314	0.175492	0.191335	0.218867	0.210833	0.0854936	0.128832
ECSCR.1	ECSCR.1	grey	grey	0.00623204	0.0502981	0.0307644	-0.00355002	-0.0361257	0.023364	-0.0197775	-0.0161868	-0.0225547
TMEM173	TMEM173	Malignant-M8	green	0.0153666	-0.0227781	-0.0124984	0.112676	-0.023471	0.0145485	-0.0236856	0.0525275	0.0940684
UBE2D2	UBE2D2	grey	grey	0.0840833	0.0392398	0.171914	0.17134	0.218453	0.255508	0.198057	0.114556	0.147112
CXXC5	CXXC5	grey	grey	0.169516	0.204357	0.27102	0.176179	0.079653	0.290154	0.147081	0.0403722	0.0948939
PURA	PURA	Malignant-M5	turquoise	0.0286642	-0.0384776	0.0178139	0.0812891	0.258579	0.144867	0.165793	0.164436	0.106167
CYSTM1	CYSTM1	Malignant-M6	yellow	0.229064	0.0331845	0.0461961	0.310049	0.252532	0.268871	0.356608	0.0601101	0.261083
PFDN1	PFDN1	Malignant-M4	pink	0.161462	0.0921156	0.0819225	0.276539	0.149147	0.186146	0.195663	0.0462222	0.153449
SRA1	SRA1	Malignant-M5	turquoise	0.0871996	-0.0235701	-0.031864	0.177593	0.19644	0.122058	0.190438	0.0803798	0.147327
SLC35A4	SLC35A4	grey	grey	0.0619673	0.0228656	0.0166782	0.0794271	0.119105	0.102006	0.117404	0.0403785	0.0566467
CD14	CD14	Malignant-M5	turquoise	-0.135276	-0.15304	-0.031517	-0.0956358	0.159857	-0.021266	0.0310916	0.105682	-0.0233411
NDUFA2	NDUFA2	Malignant-M5	turquoise	0.151239	-0.0605162	-0.018405	0.225442	0.396344	0.23803	0.400383	0.0642049	0.192665
IK	IK	Malignant-M5	turquoise	0.0249601	-0.0258586	0.0752496	0.106743	0.268947	0.188944	0.192651	0.134503	0.114657
HARS	HARS	grey	grey	0.0422756	0.0274849	0.0808705	0.0788427	0.0638487	0.111945	0.0691037	0.0332656	0.0472082
ZMAT2	ZMAT2	Malignant-M5	turquoise	0.108846	0.0422431	0.0752698	0.153824	0.222814	0.190456	0.218506	0.0768212	0.113238
TAF7	TAF7	grey	grey	0.0858276	0.0680792	0.155662	0.142507	0.23898	0.272375	0.180967	0.158004	0.134532
DIAPH1	DIAPH1	Malignant-M5	turquoise	-0.0765816	-0.181343	-0.0959349	0.0150115	0.341781	0.0727976	0.15482	0.213516	0.0964076
HDAC3	HDAC3	grey	grey	0.0674587	0.0693022	0.102523	0.0719083	0.0643568	0.120953	0.0889069	0.0246395	0.04799
RNF14	RNF14	grey	grey	0.0613896	-0.0151576	-0.0148662	0.109236	0.111204	0.0877703	0.098493	0.0791014	0.0872338
GNPDA1	GNPDA1	Malignant-M5	turquoise	0.0539429	0.0128984	0.00989273	0.0800471	0.120741	0.0883955	0.111689	0.0557623	0.0790532
NDFIP1	NDFIP1	Malignant-M5	turquoise	0.123201	0.0182122	0.0220321	0.176866	0.262817	0.197668	0.243727	0.10962	0.132305
ARHGAP26	ARHGAP26	Malignant-M5	turquoise	-0.0516855	-0.148647	-0.118575	0.027303	0.213666	0.016275	0.0897288	0.163833	0.0821675
NR3C1	NR3C1	Malignant-M7	blue	-0.0108951	-0.0153298	0.0580683	0.0966719	0.0967947	0.10188	0.02922	0.191862	0.134585
YIPF5	YIPF5	grey	grey	0.0151623	-0.0379095	0.0469029	0.110563	0.145076	0.117113	0.091618	0.122336	0.105109
LARS	LARS	Malignant-M5	turquoise	-0.00261705	-0.0523805	0.0112841	0.0534199	0.180533	0.0887128	0.10885	0.119598	0.093429
TCERG1	TCERG1	grey	grey	-0.00492309	-0.0763998	-0.0495301	0.0810287	0.0976463	0.0358151	0.0335055	0.129953	0.102107
C5orf46	C5orf46	grey	grey	0.0377637	0.0505775	0.112605	0.102518	-0.0706963	0.0567886	-0.0177848	0.00305677	0.0611776
CSNK1A1	CSNK1A1	Malignant-M5	turquoise	-0.0118943	-0.103313	-0.00016509	0.109069	0.242575	0.12035	0.123345	0.214037	0.155497
HMGXB3	HMGXB3	Malignant-M5	turquoise	0.000303556	-0.070488	-0.0601311	0.0670846	0.144216	0.0400978	0.0683689	0.127615	0.112281
TCOF1	TCOF1	Malignant-M5	turquoise	-0.0139362	-0.0707184	-0.0678023	0.0363047	0.100785	0.0143628	0.0458228	0.0751092	0.0653441
CD74	CD74	Malignant-M8	green	0.153074	0.037217	-0.112124	0.294575	-0.10592	0.00220453	0.000310173	0.0837737	0.316674
SYNPO	SYNPO	Malignant-M5	turquoise	-0.0263858	-0.0342046	0.0569132	0.050306	0.129706	0.068812	0.0541985	0.0930855	0.0718738
RBM22	RBM22	Malignant-M5	turquoise	-0.0142892	-0.0513756	0.0246752	0.0660641	0.134046	0.0886428	0.0698457	0.109676	0.0820708
DCTN4	DCTN4	Malignant-M5	turquoise	0.0030274	-0.0584163	-0.0261951	0.0785821	0.109181	0.047427	0.0556216	0.0986172	0.0857628
SMIM3	SMIM3	Malignant-M8	green	0.0314876	-0.171839	-0.0872195	0.269882	0.0439712	0.022661	0.0103941	0.151801	0.281217
GPX3	GPX3	Malignant-M6	yellow	0.228851	0.112702	0.103765	0.136566	0.28592	0.248196	0.405811	-0.069692	-0.0145659
TNIP1	TNIP1	Malignant-M4	pink	0.227144	0.157447	0.135411	0.347898	0.117436	0.244429	0.198985	0.0762789	0.184927
ANXA6	ANXA6	Malignant-M4	pink	0.118066	0.0712052	0.0279982	0.119151	0.00718014	0.08484	0.0741202	0.00187541	0.0512956
CCDC69	CCDC69	Malignant-M7	blue	-0.050139	-0.0286016	-0.0264442	-0.0465118	-0.0378496	-0.0456111	-0.0542646	0.0270236	-0.0207723
GM2A	GM2A	grey	grey	0.00927341	0.00182873	0.030858	0.0348645	0.0341921	0.0325334	0.0173157	0.0473681	0.0296776
SPARC	SPARC	Malignant-M5	turquoise	0.0196355	-0.0473093	0.0390878	0.164727	0.216015	0.162627	0.149735	0.121692	0.123908
ATOX1	ATOX1	Malignant-M5	turquoise	0.185622	-0.0564878	-0.0860714	0.3126	0.340147	0.191816	0.366474	0.087909	0.264047
G3BP1	G3BP1	Malignant-M5	turquoise	-0.0285123	-0.120924	-0.0530438	0.103347	0.191432	0.0677684	0.0762093	0.196799	0.132729
LARP1	LARP1	Malignant-M5	turquoise	0.0519831	-0.0590737	-0.0560927	0.142734	0.183694	0.0899983	0.11581	0.165897	0.160987
CNOT8	CNOT8	Malignant-M5	turquoise	-0.00156811	-0.0475398	-0.010647	0.048843	0.105771	0.0478198	0.0558504	0.0874118	0.057443
MRPL22	MRPL22	Malignant-M5	turquoise	0.0837473	0.00779222	0.0647089	0.145203	0.241446	0.187979	0.218362	0.0685393	0.126227
HAVCR2	HAVCR2	grey	grey	0.175731	0.229049	0.169949	0.0612905	-0.0273699	0.167825	0.0929596	-0.0587172	-0.0328032
MED7	MED7	Malignant-M5	turquoise	0.00324579	-0.035082	0.00847715	0.0470654	0.150778	0.0783464	0.102924	0.0705688	0.0655481
CYFIP2	CYFIP2	grey	grey	0.0552507	0.0324993	0.0159769	0.0731805	0.0788793	0.0813658	0.0816516	0.0430528	0.0543732
CLINT1	CLINT1	Malignant-M8	green	0.00912332	-0.134723	-0.123284	0.177294	0.144805	0.0400293	0.062919	0.192814	0.228541
RNF145	RNF145	grey	grey	0.0886238	0.0860284	0.0914032	0.125246	0.115771	0.161465	0.132071	0.0620665	0.0820371
UBLCP1	UBLCP1	Malignant-M5	turquoise	-0.0315617	-0.101343	-0.0556023	0.0256549	0.203919	0.0524185	0.119614	0.101785	0.0520426
TTC1	TTC1	grey	grey	0.0938486	0.0242964	0.0729515	0.17565	0.171761	0.181535	0.169263	0.0897164	0.15052
PWWP2A	PWWP2A	grey	grey	0.00647545	-0.0291137	-0.0322172	0.0531578	0.0893728	0.0314724	0.0459092	0.092074	0.0887964
FABP6	FABP6	Malignant-M8	green	0.20217	0.069517	-0.0107008	0.289372	0.0528457	0.104996	0.146221	0.0330191	0.308146
SLU7	SLU7	Malignant-M5	turquoise	0.0262053	-0.0398347	0.0195315	0.107136	0.17739	0.116554	0.118248	0.126152	0.10817
PTTG1	PTTG1	Malignant-M8	green	-0.0381475	-0.116006	-0.0928942	0.0689186	-0.0160279	-0.0530224	-0.0469835	0.0534417	0.091578
CCNG1	CCNG1	grey	grey	0.115895	0.121665	0.187196	0.110701	0.0878426	0.216844	0.121953	0.0431409	0.0535835
NUDCD2	NUDCD2	Malignant-M5	turquoise	0.0472303	0.00700141	0.0740052	0.0841301	0.185459	0.151283	0.165555	0.0575827	0.0661959
MAT2B	MAT2B	Malignant-M5	turquoise	0.0368617	-0.0105561	0.0154043	0.0838489	0.1517	0.112132	0.1192	0.0994675	0.0745154
WWC1	WWC1	Malignant-M5	turquoise	-0.06573	-0.196012	-0.124308	0.0189509	0.38503	0.0587986	0.190081	0.192361	0.0996985
RARS	RARS	Malignant-M5	turquoise	0.0188161	-0.0191975	0.0419343	0.0747945	0.143452	0.110693	0.0954961	0.0902486	0.0839697
PANK3	PANK3	grey	grey	-0.0171219	-0.0665862	-0.0474251	0.0399611	0.0717816	0.0126712	0.0156843	0.0972911	0.064211
DOCK2	DOCK2	Malignant-M7	blue	-0.0589233	-0.0387973	-0.0383367	-0.0575373	-0.0504394	-0.0608176	-0.0672333	0.0297661	-0.0313253
LCP2	LCP2	Malignant-M7	blue	-0.0759305	-0.0453576	-0.048629	-0.0719032	-0.0626953	-0.0760955	-0.0855046	0.0318138	-0.045285
NPM1	NPM1	Malignant-M3	brown	-0.0730419	-0.040182	0.391131	-0.0120545	0.116048	0.259561	0.0808589	0.0229428	-0.0114198
FBXW11	FBXW11	Malignant-M5	turquoise	-0.0197045	-0.104173	-0.0603954	0.070559	0.198906	0.0542888	0.103442	0.137316	0.109709
STK10	STK10	Malignant-M7	blue	-0.058063	-0.0716727	-0.0713204	-0.0242069	-0.0116217	-0.0529425	-0.0467796	0.0545524	0.00717979
DUSP1	DUSP1	grey	grey	0.132396	0.101778	0.12559	0.207013	-0.267724	0.0175013	-0.0965297	-0.0359719	0.241775
ERGIC1	ERGIC1	grey	grey	0.03907	0.0374381	0.174654	0.152553	0.116969	0.191746	0.0923018	0.0904743	0.124101
ATP6V0E1	ATP6V0E1	Malignant-M5	turquoise	0.142413	-0.0427666	0.0388766	0.264754	0.360993	0.28829	0.391899	0.0876187	0.209468
CREBRF	CREBRF	Malignant-M5	turquoise	-0.0363568	-0.159963	-0.0847216	0.103073	0.225991	0.0527545	0.0759281	0.257544	0.182109
STC2	STC2	Malignant-M3	brown	0.03371	0.176287	0.276575	0.0158055	-0.0798751	0.147951	-0.0217244	-0.035511	-0.0435316
BOD1	BOD1	grey	grey	0.100285	0.0908555	0.153265	0.142985	0.0981559	0.191233	0.122963	0.0597381	0.106977
CPEB4	CPEB4	grey	grey	0.0440928	-0.0183479	-0.0208221	0.126644	0.00295923	0.0362499	-0.0193957	0.132374	0.142605
SFXN1	SFXN1	Malignant-M7	blue	0.0204122	0.0149385	0.0231749	0.0393409	0.0314442	0.0473249	0.0251846	0.0717438	0.0391763
HRH2	HRH2	grey	grey	0.0243609	0.057832	0.127357	0.0313096	0.137275	0.16121	0.111986	0.04924	0.0165619
KIAA1191	KIAA1191	grey	grey	0.0757733	0.0122118	0.0296767	0.110726	0.126965	0.116802	0.113202	0.077068	0.0868271
NOP16	NOP16	grey	grey	0.114541	0.0824352	0.0928652	0.148436	0.0665914	0.152796	0.111629	0.0298375	0.0749672
HIGD2A	HIGD2A	Malignant-M5	turquoise	0.0871684	-0.00994252	0.137731	0.166854	0.342709	0.291768	0.33273	0.0853845	0.133695
CLTB	CLTB	Malignant-M5	turquoise	0.065315	-0.0445855	0.00438139	0.157906	0.233872	0.143886	0.193534	0.0901311	0.137125
FAF2	FAF2	Malignant-M5	turquoise	0.0270698	-0.0394264	0.00837726	0.0989102	0.164172	0.102543	0.103127	0.12572	0.101615
RNF44	RNF44	Malignant-M5	turquoise	-0.00545036	-0.0767491	-0.0573432	0.056386	0.148068	0.0382636	0.08086	0.107372	0.0836448
UIMC1	UIMC1	Malignant-M5	turquoise	-0.0216675	-0.0610248	-0.0152993	0.036147	0.0892879	0.0303742	0.0277052	0.0816404	0.0543258
NSD1	NSD1	Malignant-M5	turquoise	-0.0498348	-0.0934155	-0.06597	0.0162715	0.141603	0.0251989	0.0408998	0.145039	0.0713576
PRELID1	PRELID1	Malignant-M6	yellow	0.233458	0.0568152	0.0368917	0.3119	0.299596	0.275822	0.409326	0.0442128	0.233963
LMAN2	LMAN2	Malignant-M6	yellow	0.224346	0.0793377	0.116253	0.33567	0.263724	0.309372	0.354429	0.068066	0.231432
RGS14	RGS14	Malignant-M6	yellow	0.182679	0.0749982	-0.00549335	0.191964	0.148056	0.140051	0.222921	0.0482484	0.145136
GRK6	GRK6	grey	grey	0.00592467	-0.0246537	-0.0202676	0.0470425	0.0522137	0.0291923	0.031803	0.0499747	0.0428481
PRR7	PRR7	grey	grey	0.055936	0.0109328	0.0317898	0.0891829	0.0579349	0.0681198	0.0690213	0.047881	0.0840776
PDLIM7	PDLIM7	grey	grey	-0.0248739	-0.046082	0.0112012	0.0615153	0.0625752	0.0504202	0.024987	0.0511847	0.0533188
DDX41	DDX41	grey	grey	0.0949794	0.0712394	0.0838211	0.109572	0.103104	0.142624	0.133298	0.0224135	0.054465
TMED9	TMED9	Malignant-M4	pink	0.29329	0.184655	0.120972	0.466527	0.165091	0.280791	0.282889	0.0464472	0.232853
B4GALT7	B4GALT7	grey	grey	0.0876444	0.000363149	-0.0145451	0.155701	0.131363	0.101155	0.141686	0.0551918	0.122568
NHP2	NHP2	grey	grey	0.161713	0.0819077	0.148795	0.209179	0.212844	0.247737	0.260291	0.0371263	0.137888
HNRNPAB	HNRNPAB	Malignant-M5	turquoise	-0.00418889	-0.175322	-0.115695	0.183999	0.254536	0.0840065	0.130719	0.206237	0.213209
PHYKPL	PHYKPL	grey	grey	0.0904229	0.0909117	0.099885	0.0710331	0.0496826	0.116112	0.0796437	0.0399445	0.0591636
COL23A1	COL23A1	Malignant-M3	brown	0.0787972	0.118517	0.239847	0.0825128	0.031628	0.177326	0.0443273	0.053429	0.0539438
CLK4	CLK4	grey	grey	0.0217657	-0.00971062	0.0244204	0.0569339	0.060585	0.0592851	0.035559	0.074925	0.059845
RUFY1	RUFY1	grey	grey	0.0469596	0.00990127	0.0303223	0.0853361	0.114085	0.100993	0.09543	0.0728004	0.0828271
HNRNPH1	HNRNPH1	Malignant-M7	blue	-0.0994649	-0.140438	-0.0720614	-0.0182416	0.0285179	-0.0609283	-0.0766781	0.186343	0.0724947
CANX	CANX	Malignant-M8	green	0.130676	-0.0462549	0.000328338	0.263901	0.243175	0.194613	0.213502	0.16828	0.281565
LTC4S	LTC4S	Malignant-M8	green	0.0306916	-0.117207	-0.0770506	0.150884	0.0289245	-0.00765949	0.0112612	0.0770321	0.174764
MGAT4B	MGAT4B	Malignant-M5	turquoise	-0.0491343	-0.192867	-0.131201	0.0704883	0.395532	0.0793416	0.226373	0.172531	0.134131
SQSTM1	SQSTM1	Malignant-M8	green	0.0775842	-0.126739	-0.0602444	0.284331	0.263168	0.190925	0.2081	0.190809	0.369914
TBC1D9B	TBC1D9B	grey	grey	0.0395196	0.00274727	0.00634052	0.0697727	0.106613	0.0715441	0.0832049	0.070188	0.0755014
RNF130	RNF130	Malignant-M5	turquoise	0.0469305	0.00567796	0.0615851	0.0761266	0.180554	0.128236	0.149068	0.0672816	0.0498751
MAPK9	MAPK9	Malignant-M5	turquoise	-0.0199342	-0.101047	-0.0592792	0.0538539	0.18993	0.0503212	0.107289	0.0985746	0.0822417
MGAT1	MGAT1	grey	grey	0.0458569	0.0114478	0.00912886	0.109199	0.0570418	0.0697058	0.0580487	0.0592733	0.0849884
BTNL9	BTNL9	grey	grey	-0.00405777	0.0113229	0.0123021	-0.0139712	-0.0223702	0.00354068	-0.0186406	-0.00145006	-0.0122989
GNB2L1	GNB2L1	Malignant-M2	black	0.52369	0.765159	0.50148	0.251487	-0.209603	0.47186	0.253218	-0.265315	-0.0290271
DUSP22	DUSP22	grey	grey	0.0168684	0.0106806	0.0306397	0.0329908	0.0389826	0.0487196	0.0316454	0.0364108	0.0362364
SERPINB1	SERPINB1	Malignant-M3	brown	0.153853	0.17748	0.260681	0.13272	0.128426	0.265085	0.185795	0.0332018	0.0740357
SERPINB9	SERPINB9	Malignant-M7	blue	-0.0629091	-0.078855	-0.102763	-0.0118587	-0.0236075	-0.0638801	-0.0592734	0.0961084	0.0163164
SERPINB6	SERPINB6	grey	grey	0.185348	0.199693	0.239636	0.146317	0.119699	0.260718	0.204351	0.00823218	0.0654979
NQO2	NQO2	grey	grey	0.179172	0.142693	0.125721	0.166525	0.0487281	0.163948	0.142566	-0.00372609	0.104913
TUBB2A	TUBB2A	grey	grey	-0.0307892	-0.112234	-0.0231859	0.120899	0.096983	0.0580973	0.0337334	0.106552	0.10819
PSMG4	PSMG4	grey	grey	0.106908	0.0757779	0.0616174	0.109754	0.0969587	0.1199	0.133898	0.0222943	0.0747151
PXDC1	PXDC1	grey	grey	0.0643794	0.0472994	0.0922748	0.131795	0.06509	0.143648	0.066542	0.074239	0.110149
PRPF4B	PRPF4B	Malignant-M7	blue	0.0162382	-0.0109506	-0.0162399	0.0535712	0.124602	0.0756803	0.081335	0.153204	0.0753657
ECI2	ECI2	grey	grey	0.147598	0.140185	0.119299	0.0968775	0.0905432	0.172184	0.16493	-0.0168729	0.038116
CDYL	CDYL	Malignant-M5	turquoise	-0.00393286	-0.0527398	-0.0356022	0.0476116	0.103452	0.0329788	0.0542916	0.0967768	0.0704812
LYRM4	LYRM4	grey	grey	0.0834549	0.0724236	0.0963328	0.0829595	0.0617017	0.12137	0.102158	0.00626179	0.0438025
LY86	LY86	Malignant-M7	blue	-0.0316649	-0.0177605	-0.00066705	-0.0354572	-0.0504842	-0.0456164	-0.0500729	0.00735778	-0.0243
RREB1	RREB1	Malignant-M5	turquoise	0.0316335	-0.019238	-0.0365424	0.046667	0.0974385	0.0312012	0.0651681	0.0805739	0.064069
SSR1	SSR1	grey	grey	0.141772	0.0955443	0.0727015	0.167205	0.0799256	0.150147	0.132651	0.0448558	0.0958187
DSP	DSP	Malignant-M5	turquoise	-0.0928	-0.223292	-0.161872	-0.0111335	0.411902	0.0482769	0.212864	0.195316	0.0582925
BLOC1S5	BLOC1S5	grey	grey	0.0484101	0.0315876	0.0767033	0.0444949	0.139637	0.122258	0.120391	0.0600371	0.0570052
EEF1E1	EEF1E1	Malignant-M5	turquoise	0.10292	0.0318282	0.07782	0.122021	0.230878	0.186284	0.223671	0.0472344	0.0848627
TMEM14C	TMEM14C	grey	grey	0.277029	0.238057	0.248326	0.271078	0.161819	0.331267	0.290936	0.00289117	0.139297
TMEM14B	TMEM14B	grey	grey	0.256526	0.242328	0.231221	0.223203	0.0994651	0.287707	0.240676	-0.0171388	0.11573
NEDD9	NEDD9	grey	grey	0.150824	0.103214	0.0604735	0.239332	-0.0257672	0.112311	0.0569183	0.0699624	0.175398
EDN1	EDN1	grey	grey	0.116556	0.124643	0.110964	0.128511	0.0250274	0.121075	0.0801295	0.0262251	0.0933292
PHACTR1	PHACTR1	grey	grey	-0.0292189	-0.0456824	-0.040314	-0.0128155	-0.0358122	-0.0557912	-0.052528	0.0498793	0.0156468
NOL7	NOL7	grey	grey	0.0639041	0.060486	0.156009	0.102905	0.143253	0.194593	0.146019	0.0587393	0.0823224
MCUR1	MCUR1	grey	grey	0.106679	0.0854689	0.0853481	0.112545	0.0867927	0.146938	0.12802	0.019603	0.0643372
CD83	CD83	Malignant-M7	blue	-0.0272186	-0.0189239	-0.0161946	-0.026914	-0.0641971	-0.0474831	-0.0636243	0.0398377	0.00115955
JARID2	JARID2	Malignant-M7	blue	-0.01308	-0.00523782	3.59e-05	-0.00830564	-0.00647634	-0.00307954	-0.0151295	0.0462173	0.00403192
DTNBP1	DTNBP1	grey	grey	0.102172	0.102004	0.0970256	0.0840302	0.0308843	0.12206	0.0836708	0.00791988	0.0414234
MYLIP	MYLIP	Malignant-M3	brown	0.0759072	0.13988	0.202429	0.0687907	-0.0146337	0.161077	0.0368496	-0.00409997	0.00373954
ATXN1	ATXN1	grey	grey	-0.0128651	-0.0564501	-0.0356019	0.0373406	0.0795387	0.0217278	0.0167062	0.12436	0.0708584
NUP153	NUP153	grey	grey	-0.0112313	-0.0689273	-0.048648	0.0642295	0.0672289	0.0164392	0.00948175	0.113212	0.0748809
TPMT	TPMT	grey	grey	0.108331	0.0763398	0.0811925	0.103925	0.0823666	0.132047	0.125455	0.0215989	0.0673705
DEK	DEK	grey	grey	0.0787404	0.090471	0.194675	0.120395	0.172343	0.240591	0.157569	0.123217	0.110301
RNF144B	RNF144B	Malignant-M5	turquoise	-0.00658538	-0.0989908	-0.0831434	0.0573632	0.155463	0.0148982	0.0761457	0.125211	0.106178
ID4	ID4	Malignant-M3	brown	0.147619	0.263247	0.298372	0.0502082	-0.0384841	0.234972	0.0620622	-0.0513402	-0.0291056
SOX4	SOX4	grey	grey	-0.00206804	0.056626	0.183148	0.0923434	0.101917	0.176243	0.0672154	0.0935002	0.0921275
DCDC2	DCDC2	Malignant-M5	turquoise	-0.115761	-0.264101	-0.155202	-0.0351582	0.574774	0.0956973	0.309891	0.221711	0.0593752
TDP2	TDP2	grey	grey	0.133651	0.143563	0.119845	0.0724201	0.0508375	0.153293	0.134183	-0.0197158	0.000273852
ACOT13	ACOT13	grey	grey	0.176652	0.16957	0.118941	0.109802	0.0437026	0.160199	0.156641	-0.0466989	0.0277514
C6orf62	C6orf62	Malignant-M7	blue	0.0353673	-0.0192369	-0.00594008	0.0862926	0.0670737	0.0527845	0.0304112	0.1272	0.104259
GMNN	GMNN	grey	grey	0.0583562	0.0409369	0.0512224	0.0886706	0.040182	0.0935075	0.0654365	0.0177329	0.0578315
SCGN	SCGN	Malignant-M5	turquoise	0.131306	0.0501567	0.0829082	0.0191078	0.451676	0.275219	0.381891	0.07338	-0.0163832
SLC17A3	SLC17A3	Malignant-M2	black	0.454258	0.464566	0.236959	0.184939	-0.014252	0.287223	0.239756	-0.12679	0.00940664
TRIM38	TRIM38	Malignant-M5	turquoise	-0.024275	-0.136776	-0.111062	0.0215948	0.343393	0.072706	0.197048	0.169212	0.0756448
HIST1H1C	HIST1H1C	Malignant-M5	turquoise	-0.0729896	-0.113196	0.0585071	-0.0391564	0.446253	0.150814	0.27912	0.120585	-0.000207787
HIST1H4C	HIST1H4C	Malignant-M3	brown	0.198242	0.330581	0.3541	0.142447	-0.0219879	0.289936	0.1417	-0.0613171	0.023217
HIST1H2AC	HIST1H2AC	Malignant-M5	turquoise	-0.0166961	0.0191877	0.180138	-0.030268	0.228654	0.187725	0.160345	0.0688761	-0.0274691
HIST1H1E	HIST1H1E	Malignant-M7	blue	-0.0883925	-0.0668438	-0.05323	-0.0614113	-0.041827	-0.0711524	-0.085386	0.0535523	-0.0167859
HIST1H2BD	HIST1H2BD	Malignant-M3	brown	0.0977544	0.149882	0.215222	0.0254236	0.0657976	0.18878	0.109883	-0.00191147	-0.0148254
HIST1H1D	HIST1H1D	Malignant-M7	blue	-0.0914397	-0.0695988	-0.080747	-0.0740528	-0.0485633	-0.0811496	-0.0907371	0.0449216	-0.0294285
BTN3A2	BTN3A2	Malignant-M7	blue	0.0197875	0.048956	0.0479871	0.0728756	-0.00508107	0.0748252	-0.00686662	0.103372	0.0927005
BTN2A2	BTN2A2	grey	grey	0.0446791	0.00115842	-0.0121492	0.0845808	0.0578264	0.049013	0.0526752	0.0702185	0.0801566
BTN3A1	BTN3A1	Malignant-M7	blue	0.0489151	0.0200919	-0.0257801	0.0708129	0.0848175	0.0543711	0.0753742	0.0869697	0.0714651
BTN3A3	BTN3A3	Malignant-M5	turquoise	0.0318501	-0.0028373	-0.0179073	0.051331	0.0917904	0.0505254	0.0728392	0.0612371	0.065418
BTN2A1	BTN2A1	grey	grey	0.0401783	0.0109523	-0.000991366	0.0747264	0.0534376	0.0530302	0.0504025	0.0577932	0.0653622
ABT1	ABT1	grey	grey	0.0841825	0.0951899	0.119884	0.0783764	0.0613617	0.146214	0.102913	0.00696192	0.027852
ZNF322	ZNF322	grey	grey	0.0413578	0.0277904	0.0246294	0.052035	0.0784937	0.0759436	0.0741442	0.055739	0.0492664
ZSCAN16-AS1	ZSCAN16-AS1	grey	grey	0.139489	0.135601	0.0994969	0.0966408	0.0825861	0.145275	0.163664	-0.0224708	0.0349096
TRIM27	TRIM27	Malignant-M5	turquoise	0.0199253	-0.0197906	-0.0293302	0.0464978	0.118714	0.052701	0.090487	0.066698	0.0597981
HLA-F	HLA-F	Malignant-M5	turquoise	0.0984001	0.0139212	-0.0604583	0.176392	0.146166	0.0845205	0.140572	0.109451	0.17653
HLA-A	HLA-A	Malignant-M6	yellow	0.280641	0.0928093	-0.161509	0.32278	0.199636	0.167712	0.326904	-0.0266955	0.112311
ZNRD1	ZNRD1	grey	grey	0.0693949	0.0993875	0.143543	0.0707825	0.0121889	0.116987	0.0617355	-0.00135936	0.0393152
PPP1R11	PPP1R11	grey	grey	0.115553	0.17347	0.222417	0.0983087	0.0382884	0.21531	0.1125	-0.0101506	0.0387995
HCG18	HCG18	Malignant-M7	blue	-0.0301626	-0.0418566	-0.0158175	-0.00942541	0.0801758	0.0209201	0.0199907	0.105958	0.0347839
HLA-E	HLA-E	Malignant-M7	blue	0.0904854	0.0310736	0.128563	0.170558	0.120399	0.232996	0.143128	0.168453	0.181828
GNL1	GNL1	Malignant-M3	brown	0.060572	0.0975501	0.166784	0.0565362	0.0206951	0.144145	0.0467719	0.0123865	0.0177487
ABCF1	ABCF1	grey	grey	0.111779	0.0617675	0.030271	0.14746	0.0865691	0.12809	0.113868	0.0856512	0.119724
PPP1R10	PPP1R10	grey	grey	0.0372865	0.0390113	0.0409236	0.0399427	0.0605379	0.0799833	0.0455535	0.0632262	0.060353
MRPS18B	MRPS18B	grey	grey	0.185784	0.210404	0.230653	0.144608	0.101538	0.269262	0.199623	-0.01318	0.0559318
PPP1R18	PPP1R18	grey	grey	-0.00755509	-0.0216297	0.0367752	0.0553404	0.00736003	0.0381829	-0.0174758	0.0623566	0.0580063
TUBB	TUBB	Malignant-M3	brown	0.0634304	0.101227	0.380015	0.0804922	0.11884	0.313669	0.156255	0.0028701	0.0184428
FLOT1	FLOT1	Malignant-M3	brown	0.144773	0.159559	0.235801	0.157285	0.133688	0.263806	0.180246	0.0394925	0.0878151
IER3	IER3	grey	grey	-0.0149999	-0.0168234	0.108023	0.0904816	-0.164268	-0.0404875	-0.164561	0.0799396	0.170805
DDR1	DDR1	Malignant-M5	turquoise	0.0752538	0.00857243	0.0177133	0.101057	0.219936	0.141714	0.175724	0.0860828	0.0745329
HLA-C	HLA-C	Malignant-M6	yellow	0.219147	0.0600896	-0.0924835	0.28524	0.195116	0.145975	0.284378	0.0420534	0.193645
HLA-B	HLA-B	Malignant-M8	green	0.104492	0.0585892	-0.0700429	0.259749	0.0801305	0.133093	0.0870742	0.125784	0.263065
MICA	MICA	grey	grey	0.0365466	0.020248	0.052057	0.0791536	0.0890278	0.0906233	0.0764326	0.0537698	0.0622665
NFKBIL1	NFKBIL1	grey	grey	0.103828	0.124629	0.163417	0.0824543	0.0652115	0.167616	0.111843	0.0052446	0.0415593
LTB	LTB	Malignant-M7	blue	-0.123106	-0.117264	-0.0945739	-0.0914154	0.0402057	-0.0785014	-0.0353009	0.096537	-0.027688
LST1	LST1	Malignant-M7	blue	-0.00938417	0.0122672	0.00194633	-0.0320037	-0.07392	-0.0434052	-0.0547349	0.00288241	-0.0320364
AIF1	AIF1	Malignant-M7	blue	-0.0585451	-0.0299323	-0.0100625	-0.0814184	-0.115204	-0.101233	-0.110882	0.0069404	-0.0499478
PRRC2A	PRRC2A	grey	grey	0.0417717	0.0249053	0.0267391	0.0475784	0.057277	0.07059	0.0486435	0.0569827	0.0433017
[truncated: 4,162 more rows]
